# Supplementary material for: Characterization and Duodenal Transcriptome Analysis of Chinese Beef Cattle With Divergent Feed Efficiency Using RNA-Seq
Source: Front Genet. 2021 Oct 5;12:741878. doi: 10.3389/fgene.2021.741878 (PMC8524388; doi:10.3389/fgene.2021.741878)
Supplement: Supplementary file 1 [file Table2.XLSX]

## Sheet: Sheet1
Table S2 qPCR Reaction systems
qPCR reaction system		qPCR reaction protocols
Item	volume	Reagent	Temperature	Duration	cycle
cDNA template (50 ng/uL)	1 uL	Pre-denaturation	95 ℃	30 s	1
primer R (10 uM)	1 uL	Denaturation	95 ℃	5 s	40
primer F (10 uM)	1 uL	Annealing	60 ℃	30 s
2×SYBR green Master Mix	10 uL	Extension	72 ℃	1 min
RNase-free ddH2O	7 uL	Cooling	4 ℃	10 min	1
