# Supplementary material for: Characterization and Duodenal Transcriptome Analysis of Chinese Beef Cattle With Divergent Feed Efficiency Using RNA-Seq
Source: Front Genet. 2021 Oct 5;12:741878. doi: 10.3389/fgene.2021.741878 (PMC8524388; doi:10.3389/fgene.2021.741878)
Supplement: Supplementary file 3 [file Table3.XLSX]

## Sheet: Sheet1
Table S3 Performance information for all tested animals
ID	FI	ADG	MMBW0.75	BW0	BW81	RFI
HRFI-rep1	12.15	1.31	83.58	290	445	0.83
HRFI-rep2	11.87	0.96	71.53	292	440	0.71
HRFI-rep3	12.08	0.91	82.86	316	408	0.45
HRFI-rep4	11.78	1.26	83.35	260	335	0.43
HRFI-rep5	11.43	1.5	82.31	274	436	0.33
HRFI-rep6	11.5	1.11	75.61	273	423	0.32
HRFI-rep7	11.62	0.94	74.88	258	376	0.32
HRFI-rep8	11.26	1.63	81.67	278	424	0.3
HRFI-rep9	11.7	1.31	85.82	314	446	0.3
HRFI-rep10	11.5	1.31	81.38	275	373	0.26
HRFI-rep11	10.95	1.51	73.24	218	331	0.2
HRFI-rep12	11.53	1.13	80.22	254	389	0.2
HRFI-rep13	12.03	0.77	86.32	342	422	0.14
HRFI-rep14	11.51	1.44	89.1	320	480	0.1
HRFI-rep15	11.52	1.58	93	330	518	0.08
HRFI-rep16	11.18	1.87	91.22	318.8	508	0.05
HRFI-rep17	10.98	1.09	69.47	215	360.9	0.01
HRFI-rep18	11.19	1.34	80.76	270	444	0.01
LRFI-rep11	10.97	0.9	67.17	230	388	-0.08
LRFI-rep10	11.09	1.48	84.33	281	383	-0.11
LRFI-rep9	11.21	1.04	77.6	292	452	-0.11
LRFI-rep8	11.08	1.14	76.55	317	420	-0.11
LRFI-rep7	11.43	0.7	76.2	285	435	-0.13
LRFI-rep6	11.21	0.84	77.86	281	386	-0.29
LRFI-rep5	10.75	1.15	76.2	264	385	-0.42
LRFI-rep4	11.03	1.02	83.95	265	388	-0.55
LRFI-rep3	10.52	1.01	80.03	280	413	-0.92
LRFI-rep2	10.13	1.34	78.74	264	415.26	-0.97
LRFI-rep1	9.8	1.51	83.66	281	456	-1.34
BW0: Initial body weight
MMBW0.75: Midpoint metabolic body weight
BW81: Final body weight
ADG: Average daily weight gain
FI: Feed intake
RFI: Residual feed intake
