# Supplementary material for: Characterization and Duodenal Transcriptome Analysis of Chinese Beef Cattle With Divergent Feed Efficiency Using RNA-Seq
Source: Front Genet. 2021 Oct 5;12:741878. doi: 10.3389/fgene.2021.741878 (PMC8524388; doi:10.3389/fgene.2021.741878)
Supplement: Supplementary file 7 [file Table6.XLSX]

## Sheet: Sheet2
Table S6 GO enrichment analysis of 380 DEGs between HRFI and LRFI groups
Term	Category	ID	Input number	Background number	P-Value	Corrected P-Value	Input	Hyperlink
actin binding	MF	GO:0003779	8	158	0.000529441	0.0347918	PHACTR4|EPB41L3|MAP1A|SPIRE2|LDB3|SSH2|DAG1|FLNB	http://amigo.geneontology.org/amigo/term/GO:0003779
actin cytoskeleton organization	MF	GO:0030036	7	114	0.000396651	0.0314609	PHACTR4|STARD13|EHBP1|LDB3|SMTN|SSH2|FLNB	http://amigo.geneontology.org/amigo/term/GO:0030036
actin filament	MF	GO:0005884	5	67	0.00119917	0.0525349	PLS1|GAS2|TPM2|TPM1|PAK1	http://amigo.geneontology.org/amigo/term/GO:0005884
actin filament binding	MF	GO:0051015	12	173	1.10012e-06	0.00202423	PLS1|MYH11|MYOM1|ADD3|LIMA1|TPM2|TPM1|TLN1|MPRIP|ACTR3B|NEXN|GAS2	http://amigo.geneontology.org/amigo/term/GO:0051015
activation of protein kinase activity	BP	GO:0032147	4	44	0.00191435	0.0640437	GPRC5A|PRKAG2|STK4|MINK1	http://amigo.geneontology.org/amigo/term/GO:0032147
brain development	BP	GO:0007420	7	97	0.000156397	0.0198839	PLXNB2|B3GNT5|CHD8|MEIS2|PCDH18|PBX3|POMK	http://amigo.geneontology.org/amigo/term/GO:0007420
cell-cell adhesion	BP	GO:0098609	6	80	0.000381113	0.0314609	ERBIN|PSEN1|DSC2|TLN1|RAPGEF1|FBLIM1	http://amigo.geneontology.org/amigo/term/GO:0098609
cell-cell junction	BP	GO:0005911	8	125	0.000117579	0.0186419	EPB41L3|ADD3|APP|DSC2|USP53|DAG1|KRIT1|PAK1	http://amigo.geneontology.org/amigo/term/GO:0005911
chromosome	CC	GO:0005694	4	53	0.00359726	0.0870916	TADA2A|KMT5A|PAK1|CLOCK	http://amigo.geneontology.org/amigo/term/GO:0005694
collagen binding	MF	GO:0005518	4	45	0.00206667	0.0667134	DDR2|PDGFA|NID1|PAK1	http://amigo.geneontology.org/amigo/term/GO:0005518
cytoplasm	CC	GO:0005737	53	2867	0.000194517	0.0198839	TRIM10|LYPLA1|PRKAG2|APBB1|PIH1D2|KRIT1|ARHGAP9|DNM2|FBLIM1|NES|CYP2U1|MINK1|QKI|CTPS1|SOX11|TWIST2|TPM2|CDK14|CARD9|PCBP2|HNRNPA2B1|HNRNPM|ERBIN|TUT7|ZC3H14|PLS1|PHACTR4|EPHA4|UBA2|STYX|CEP44|IMPA1|GSTO1|STK4|DAG1|ARMC9|FGF7|CPEB2|EEF1AKMT1|HOPX|IRF5|PTPN12|IL16|SSH2|WDR11|TCF12|ARHGAP39|RNF4|PPP3CC|TDP2|PAK1|HTR1B|SRSF10	http://amigo.geneontology.org/amigo/term/GO:0005737
cytosol	CC	GO:0005829	50	2482	3.84728e-05	0.0117983	DNAJB5|RASGRP1|HDAC7|CLOCK|PCM1|ENAH|RASSF2|USP40|ALDOA|PTPN12|CDK14|DNM2|SAMD4A|BAZ2A|PLIN2|NES|NCOR1|INPPL1|KLHL41|ICA1|PCBP2|CUL9|LCLAT1|LIMD2|TUT7|MAP1A|KMT5A|PGGHG|EHBP1|CALB2|SEC31A|GTF2IRD1|STK4|PPP6R3|ING4|GPR20|PSRC1|RNASEH2A|RGS13|SH3D19|LIMA1|ABI1|TIA1|RUNX3|WDR11|SLC17A5|FLNB|RGP1|PAK1|VPS54	http://amigo.geneontology.org/amigo/term/GO:0005829
DNA-binding transcription activator activity, RNA polymerase II-specific	MF	GO:0001228	12	385	0.00162626	0.059727	NFIC|IRF5|CLOCK|SOX11|PBX3|ZBTB7B|MEIS2|TFDP2|EBF4|TCF12|ATF6B|TEAD1	http://amigo.geneontology.org/amigo/term/GO:0001228
endoplasmic reticulum	BP	GO:0005783	16	607	0.00162457	0.059727	P4HA1|ZDHHC2|HADHB|LYPLA1|PSEN1|APBB1|FGFR3|NES|RINT1|CERS5|ATP11B|MGAT4B|ARMC10|SAR1A|LCLAT1|PIEZO1	http://amigo.geneontology.org/amigo/term/GO:0005783
focal adhesion	CC	GO:0005925	8	133	0.00017611	0.0198839	CLASP1|LIMA1|ENAH|TLN1|DAG1|FBLIM1|FLNB|PAK1	http://amigo.geneontology.org/amigo/term/GO:0005925
Golgi apparatus	CC	GO:0005794	20	639	4.91733e-05	0.0129255	MPHOSPH9|CTLA4|ZDHHC2|CLASP1|INPPL1|MINK1|ZFPL1|PSEN1|RASSF2|SULF2|ICA1|FGFR3|SLC35A5|RASGRP1|B3GNT5|DNM2|FGF7|GALNT6|APP|GOLM1	http://amigo.geneontology.org/amigo/term/GO:0005794
Golgi membrane	CC	GO:0000139	11	253	0.000181455	0.0198839	B3GNT5|PSEN1|TMEM50B|ICA1|RNF121|ARFGAP1|SAR1A|GALNT6|RGP1|NES|SEC31A	http://amigo.geneontology.org/amigo/term/GO:0000139
growth cone	CC	GO:0030426	5	58	0.000652848	0.0387497	APP|DSCAM|PSEN1|APBB1|DNM2	http://amigo.geneontology.org/amigo/term/GO:0030426
histone deacetylase complex	CC	GO:0000118	4	36	0.000963269	0.0466425	MECOM|RCOR3|HDAC7|NCOR1	http://amigo.geneontology.org/amigo/term/GO:0000118
integral component of plasma membrane	CC	GO:0005887	18	677	0.000771754	0.0412045	PLXNB2|CTLA4|SLC6A20|ZDHHC2|DCBLD2|DDR2|PSEN1|KCNH2|ADRA2A|SLC16A7|FGFR3|EPHA1|DSCAM|CLDN1|GPR20|PCDH18|HTR1B|FGFR1	http://amigo.geneontology.org/amigo/term/GO:0005887
metal ion binding	MF	GO:0046872	31	1164	1.00823e-05	0.0037103	ME3|HDAC7|ISL1|ITGA3|AGMAT|ECE1|FBLIM1|BAZ2A|ARHGEF28|KDM4A|CUL9|LIMD2|ZC3H14|UNKL|TDO2|ZFPL1|ARFGAP1|ACAP1|LDB3|EBF4|ZC3H18|ING4|GALNT6|ATP2B4|TAX1BP1|RNASEH2A|LIMA1|RBM26|NDUFS1|RBCK1|RNF121	http://amigo.geneontology.org/amigo/term/GO:0046872
microtubule organizing center	MF	GO:0005815	4	57	0.00459236	0.0994111	CNTRL|EHBP1|SMTN|CLASP1	http://amigo.geneontology.org/amigo/term/GO:0005815
multicellular organism development	BP	GO:0007275	7	172	0.00380542	0.0903666	PDGFA|DDR2|EPHA1|CDH20|EBF4|FGFR3|FGFR1	http://amigo.geneontology.org/amigo/term/GO:0007275
negative regulation of canonical Wnt signaling pathway	BP	GO:0090090	6	98	0.00104317	0.0479858	NOTUM|CHD8|DAB2IP|STK4|RAPGEF1|ISL1	http://amigo.geneontology.org/amigo/term/GO:0090090
negative regulation of NF-kappaB transcription factor activity	BP	GO:0032088	4	52	0.00337362	0.0827662	TAX1BP1|ERBIN|DAB2IP|RBCK1	http://amigo.geneontology.org/amigo/term/GO:0032088
negative regulation of transcription by RNA polymerase II	BP	GO:0000122	22	625	3.52758e-06	0.00324537	KDM1A|HDAC7|ISL1|KMT5A|NCOR1|SOX11|PSEN1|APBB1|DNAJB5|TRIM28|ZBTB7B|ASCL1|DAB2IP|FGFR1|NFIC|HOPX|GFI1|ARID1A|JDP2|H2AFY|MEF2A|CHD8	http://amigo.geneontology.org/amigo/term/GO:0000122
neuron migration	BP	GO:0001764	7	88	8.84961e-05	0.0180925	PCM1|PSEN1|ASCL1|ASTN2|CCK|POMK|SEMA6A	http://amigo.geneontology.org/amigo/term/GO:0001764
neuron projection morphogenesis	BP	GO:0048812	5	36	8.47886e-05	0.0180925	MINK1|EPB41L3|NYAP2|DAB2IP|DNM2	http://amigo.geneontology.org/amigo/term/GO:0048812
nucleoplasm	CC	GO:0005654	43	1867	6.71354e-06	0.0037103	DTX4|KDM1A|CLOCK|RRP1B|ERCC1|RASSF2|DNM1|ZMYND11|TEAD1|TIA1|SOX11|PSEN1|TWIST2|CDK14|PCBP2|HNRNPA2B1|LIMD2|TUT7|NR3C2|KMT5A|STYX|ZBTB7B|ZBED8|EHBP1|WAC|GTF2IRD1|UBA2|PPP6R3|ATG2B|TDP2|NFIC|ZCRB1|RNASEH2A|GFI1|SH3D19|ARID1A|H2AFY|TFDP2|RUNX3|KLHL41|VPS54|PAK1|DAG1	http://amigo.geneontology.org/amigo/term/GO:0005654
nucleus	CC	GO:0005634	55	2955	0.000121578	0.0186419	KDM1A|DNAJB5|ISL1|SCG5|RAD18|APBB1|ELOC|TEAD1|PLIN2|NCOR1|HNRNPM|QKI|CERS5|SOX11|PSEN1|TWIST2|MEIS2|CDK14|USP40|PCBP2|HNRNPA2B1|PTBP3|TUT7|ZC3H14|PRKAG2|STYX|FIGN|ASCL1|CALB2|GTF2IRD1|SNAPC3|APPL2|EBF4|STK4|PPP6R3|ING4|TADA2A|CPEB2|PBX3|NFIC|HOPX|RGS13|IRF5|PTPN12|APP|IL16|RBM26|RUNX3|WDR11|GON4L|TCF12|MEF2A|ATF6B|TFDP2|SRSF10	http://amigo.geneontology.org/amigo/term/GO:0005634
peptidyl-tyrosine phosphorylation	BP	GO:0018108	6	83	0.000458274	0.0332041	ABI1|DDR2|EPHA4|EPHA1|FGFR3|FGFR1	http://amigo.geneontology.org/amigo/term/GO:0018108
plasma membrane	CC	GO:0005886	42	2339	0.00165548	0.059727	SYTL4|RASGRP1|DMD|DIRAS3|LYPLA1|SLC7A4|RASSF2|SLC2A12|SLC4A7|ATP11B|ECE1|DNM2|GPRC5A|NPTN|INPPL1|CHD8|PSEN1|DSC2|APBB1|CDK14|TLN1|NID1|DMPK|CLDN1|ENAH|PIEZO1|EHBP1|LY9|PPP6R3|SIT1|KRIT1|SLC6A20|RGS13|SH3D19|LIMA1|APP|ABI1|KLHL41|FLNB|RGP1|PAK1|PLIN2	http://amigo.geneontology.org/amigo/term/GO:0005886
positive regulation of apoptotic process	BP	GO:0043065	8	159	0.000550863	0.0349513	CTLA4|IRF5|RRP1B|PSEN1|RASSF2|APBB1|ING4|CCAR1	http://amigo.geneontology.org/amigo/term/GO:0043065
positive regulation of cell migration	BP	GO:0030335	7	144	0.00146582	0.0561899	PDGFA|TWIST2|EPHA1|MGAT5|CCAR1|CLDN1|PAK1	http://amigo.geneontology.org/amigo/term/GO:0030335
positive regulation of cell population proliferation	BP	GO:0008284	11	286	0.000493588	0.0336371	PDGFA|ISL1|MEIS2|EPHA1|FGFR3|FOXM1|CCAR1|FGF7|REG3G|EDN2|PAK1	http://amigo.geneontology.org/amigo/term/GO:0008284
positive regulation of GTPase activity	BP	GO:0043547	9	222	0.00111116	0.0498669	STARD13|DAB2IP|CD40|ACAP1|ARHGAP9|ARFGAP1|ARHGAP39|RGP1|NES	http://amigo.geneontology.org/amigo/term/GO:0043547
positive regulation of JNK cascade	BP	GO:0046330	5	52	0.00041036	0.0314609	MINK1|CARD9|RASSF2|RASGRP1|APP	http://amigo.geneontology.org/amigo/term/GO:0046330
positive regulation of kinase activity	BP	GO:0033674	4	54	0.00383076	0.0903666	DDR2|FGFR3|EPHA1|FGFR1	http://amigo.geneontology.org/amigo/term/GO:0033674
positive regulation of MAP kinase activity	BP	GO:0043406	4	31	0.000576232	0.0353422	PDGFA|RASGRP1|CD40|FGFR1	http://amigo.geneontology.org/amigo/term/GO:0043406
positive regulation of protein binding	BP	GO:0032092	4	56	0.00432811	0.0948063	KRIT1|PSEN1|STK4|APP	http://amigo.geneontology.org/amigo/term/GO:0032092
positive regulation of transcription by RNA polymerase II	BP	GO:0045944	21	872	0.000991961	0.0468002	NFIC|KDM1A|PBX3|ASCL1|ISL1|GFI1|IRF5|CLOCK|RRP1B|SOX11|APP|TCF12|DAB2IP|CD40|MEIS2|TNIP3|MEF2A|EBF4|CHD8|TEAD1|TFDP2	http://amigo.geneontology.org/amigo/term/GO:0045944
protein autophosphorylation	BP	GO:0046777	9	113	8.70277e-06	0.0037103	MINK1|TRIM28|DDR2|EPHA4|EPHA1|FGFR3|STK4|PAK1|FGFR1	http://amigo.geneontology.org/amigo/term/GO:0046777
protein C-terminus binding	BP	GO:0008022	6	117	0.00245669	0.0684895	FN1|FIGN|ERCC1|ECM1|DNM1|MPDZ	http://amigo.geneontology.org/amigo/term/GO:0008022
protein homodimerization activity	BP	GO:0042803	14	514	0.00233942	0.0684895	PDGFA|MYOM1|ZDHHC2|ZBTB7B|KCNH2|DAB2IP|TPM2|TPM1|CARD9|STK4|ECE1|TCF12|APPL2|FGFR1	http://amigo.geneontology.org/amigo/term/GO:0042803
receptor complex	CC	GO:0043235	8	155	0.000469188	0.0332041	NR3C2|DDR2|APP|EPHA1|GPR20|GPRC5A|FGFR3|FGFR1	http://amigo.geneontology.org/amigo/term/GO:0043235
regulation of cell migration	BP	GO:0030334	5	69	0.00135622	0.055294	FGF7|PLXNB2|MGAT3|NEXN|MINK1	http://amigo.geneontology.org/amigo/term/GO:0030334
regulation of transcription by RNA polymerase II	BP	GO:0006357	16	557	0.00068349	0.0393007	NR3C2|HOPX|GFI1|IRF5|CLOCK|TADA2A|ASCL1|TWIST2|MEIS2|ECM1|TFDP2|RCOR3|RUNX3|PBX3|ARID1A|ATP2B4	http://amigo.geneontology.org/amigo/term/GO:0006357
RNA polymerase II transcription regulator complex	BP	GO:0090575	4	43	0.00176998	0.0603104	ATF6B|ASCL1|TFDP2|TCF12	http://amigo.geneontology.org/amigo/term/GO:0090575
SH3 domain binding	MF	GO:0017124	6	66	0.000144023	0.0198839	QKI|PTPN12|ENAH|ABI1|DAB2IP|DNM2	http://amigo.geneontology.org/amigo/term/GO:0017124
signal transduction	BP	GO:0007165	13	432	0.00143126	0.0560322	ARHGAP9|STARD13|APBB1IP|DIRAS3|ERBIN|ACAP1|IL16|IMPA1|ECM1|CCK|SIT1|ARHGAP39|TOM1L2	http://amigo.geneontology.org/amigo/term/GO:0007165
stress fiber	CC	GO:0001725	4	56	0.00432811	0.0948063	FBLIM1|FLNB|LDB3|LIMA1	http://amigo.geneontology.org/amigo/term/GO:0001725
transcription corepressor activity	MF	GO:0003714	7	148	0.0017024	0.0602388	HDAC7|KMT5A|JDP2|RCOR3|GON4L|CCAR1|NCOR1	http://amigo.geneontology.org/amigo/term/GO:0003714
transcription factor binding	MF	GO:0008134	8	169	0.000806174	0.0412045	KDM1A|ASCL1|MEIS2|APBB1|EBF4|STK4|UBA2|TFDP2	http://amigo.geneontology.org/amigo/term/GO:0008134
transmembrane receptor protein tyrosine kinase activity	MF	GO:0004714	4	40	0.00138235	0.055294	DDR2|FGFR3|EPHA1|FGFR1	http://amigo.geneontology.org/amigo/term/GO:0004714
transmembrane receptor protein tyrosine kinase signaling pathway	MF	GO:0007169	5	78	0.00225616	0.0684895	DDR2|FGFR3|EPHA1|DOK4|FGFR1	http://amigo.geneontology.org/amigo/term/GO:0007169
ubiquitin protein ligase binding	MF	GO:0031625	8	213	0.00325453	0.0809235	TRIM28|KCNH2|RAD18|APBB1|CD40|PCBP2|CUL9|CUL1	http://amigo.geneontology.org/amigo/term/GO:0031625
