# Supplementary material for: Characterization and Duodenal Transcriptome Analysis of Chinese Beef Cattle With Divergent Feed Efficiency Using RNA-Seq
Source: Front Genet. 2021 Oct 5;12:741878. doi: 10.3389/fgene.2021.741878 (PMC8524388; doi:10.3389/fgene.2021.741878)
Supplement: Supplementary file 8 [file Table4.XLSX]

## Sheet: Sheet1
Table S4 Sequencing data filtering and mapping
Sample	Raw reads	High quality raw read	Trimmed reads	Mapped reads	Mapping ratio (%)
SRR15183074	47952368	44116290	43533084	38473547	88.4
SRR15183070	45515356	42084794	41561536	35591537	85.6
SRR15183073	46491484	42647260	42013032	36450021	86.8
SRR15183071	46642772	42897846	42068962	36074352	85.8
SRR15183072	47095492	43485658	42844466	37780586	88.2
SRR15183075	45036554	41484944	40457992	34600513	85.5
SRR15183066	47900526	44020594	43001586	37094184	86.3
SRR15183068	46655014	42962822	42470810	35998018	84.8
SRR15183069	46153926	42481398	42470810	34929032	83.3
SRR15183067	48244990	44256916	42470810	37962646	87.2
