# Supplementary material for: Characterization and Duodenal Transcriptome Analysis of Chinese Beef Cattle With Divergent Feed Efficiency Using RNA-Seq
Source: Front Genet. 2021 Oct 5;12:741878. doi: 10.3389/fgene.2021.741878 (PMC8524388; doi:10.3389/fgene.2021.741878)
Supplement: Supplementary file 9 [file Table1.XLSX]

## Sheet: Sheet1
Table S1 Primer information
Gene name	Sequence
MS4A1(F)	CTCCAGACCCAAAGCTAACG
MS4A1(R)	GCCACTTCAATCTGCTCAACC
PLN(1-F)	TTCCAGCTAAACGTCGGATAAC
PLN(1-R)	CGTCTTCTTTTTGGTAGCCTTGG
CHI3L2(F)	AGTCAGTAGGAGAGGAGTGG
CHI3L2(R)	GATGAAATCCAGGTCTTTTGCC
KMO(1-F)	CGGGCTTTGAAGACTGCTTG
KMO(1-R)	GACGTGTGCTCGCATCTCTA
GAPDH(1-F)	AGGTCGGAGTGAACGGATTC
GAPDH(1-R)	CCAGCATCACCCCACTTGAT
