# Supplementary material for: Characterization and Duodenal Transcriptome Analysis of Chinese Beef Cattle With Divergent Feed Efficiency Using RNA-Seq
Source: Front Genet. 2021 Oct 5;12:741878. doi: 10.3389/fgene.2021.741878 (PMC8524388; doi:10.3389/fgene.2021.741878)
Supplement: Supplementary file 10 [file Table5.XLSX]

## Sheet: Sheet 1
Table S5 All expression of genes detected in HRFI and LRFI groups
Basic information					Count for ten samples by StringTie										TPM value for ten samples										Differential analysis by R package DEseq2
Geneid	Description	ENTREZID	SYMBOL	Length	SRR15183074	SRR15183066	SRR15183075	SRR15183073	SRR15183072	SRR15183069	SRR15183071	SRR15183070	SRR15183068	SRR15183067	SRR15183074	SRR15183066	SRR15183075	SRR15183073	SRR15183072	SRR15183069	SRR15183071	SRR15183070	SRR15183068	SRR15183067	baseMean	log2FC	lfcSE	stat	pvalue	padj	Change
XM_005225372.4	APOBEC1 complementation factor(A1CF)	100336715	A1CF	8950	1395	298	1671	1351	693	348	0	0	0	368	4.62	0.98	5.65	5.09	2.47	1.2	0	0	0	1.26	803.85	0.49	1.29	0.38	0.7	0.98	Stable
XM_005225372.4	APOBEC1 complementation factor(A1CF)	100336715	A1CF	8950	1395	298	1671	1351	693	348	0	0	0	368	4.62	0.98	5.65	5.09	2.47	1.2	0	0	0	1.26	803.85	0.49	1.29	0.38	0.7	0.98	Stable
XM_005207056.4	alpha-2-macroglobulin(A2M)	513856	A2M	4921	34111	28649	35079	45679	36862	20757	37412	58974	56489	43835	212.96	172.45	209.64	281.02	252.39	134.44	234.65	361.74	363.98	298.35	31420.3	-0.27	0.26	-1.03	0.3	0.87	Stable
NM_001109795.1	alpha-2-macroglobulin(A2M)	513856	A2M	4779	17660	3381	3710	7597	7630	2498	5586	6440	15144	5853	108.68	21.42	26.16	50.67	49.28	15.78	37.06	45.13	97.35	36.28	6425.33	-1.82	0.29	-6.37	0	0	Down
XM_015471433.2	alpha 1,4-galactosyltransferase(A4GALT)	618369	A4GALT	4323	1181	692	889	1025	695	531	625	741	1220	736	8.03	4.85	6.93	7.56	4.96	3.71	4.58	5.74	8.67	5.04	765.85	-0.1	0.33	-0.3	0.76	0.99	Stable
XM_024992814.1	alpha 1,4-galactosyltransferase(A4GALT)	618369	A4GALT	4358	7	4	6	0	0	0	0	4	2	29	0.05	0.03	0.05	0	0	0	0	0.03	0.01	0.2	12.48	1.33	0.68	1.95	0.05	0.5	Stable
XM_005201887.4	alpha-1,4-N-acetylglucosaminyltransferase(A4GNT)	540795	A4GNT	5109	6017	4114	7775	732	1822	2186	4983	2597	6611	6561	34.64	24.38	51.28	4.57	11.01	12.92	30.93	17.03	39.75	38.04	12182	0.33	0.3	1.08	0.28	0.86	Stable
NM_001192784.1	alpha-1,4-N-acetylglucosaminyltransferase(A4GNT)	540795	A4GNT	1026	1631	807	708	2063	522	4688	630	661	3317	2714	48.13	26.5	21.99	62.06	15.36	144.88	20.57	19.79	95.77	77.8	2.62	0.45	1.09	0.42	0.68	0.98	Stable
NM_001075269.1	aladin WD repeat nucleoporin(AAAS)	506561	AAAS	1773	0	0	0	0	0	20	0	16	0	0	0	0	0	0	0	0.35	0	0.29	0	0	21.53	2.21	0.83	2.67	0.01	0.2	Stable
XM_005206144.4	aladin WD repeat nucleoporin(AAAS)	506561	AAAS	1823	542	494	1026	751	709	529	539	689	525	717	9	9.13	17.94	12.71	11.74	9.2	9.9	11.61	8.53	11.57	819.07	0.21	0.28	0.75	0.45	0.93	Stable
XM_024977079.1	acetoacetyl-CoA synthetase(AACS)	505842	AACS	3068	75	0	0	13	0	0	0	87	0	0	0.72	0	0	0.14	0	0	0	0.95	0	0	102.15	-0.16	0.68	-0.24	0.81	0.99	Stable
NM_001163929.1	acetoacetyl-CoA synthetase(AACS)	505842	AACS	3124	2598	1991	2021	1491	992	1353	1570	2356	2026	2181	25.67	19.24	20.51	15.99	9.76	12.83	14.78	22.83	21.85	22.25	1599.73	0.14	0.36	0.39	0.7	0.98	Stable
NM_001075791.2	arylacetamide deacetylase (esterase)(AADAC)	519557	AADAC	1287	669	1686	1371	2333	4794	5304	2195	0	1712	330	15.74	44.14	33.95	55.95	112.44	130.67	57.12	0	39.4	7.54	5554.58	-0.01	0.76	-0.02	0.99	1	Stable
NM_001015551.1	aminoadipate aminotransferase(AADAT)	508929	AADAT	1732	1273	1357	1323	921	1005	1377	1418	864	1148	1430	22.58	23.21	22.46	16.1	19.55	25.34	25.27	15.06	21.02	27.65	1219.29	0.23	0.22	1.05	0.29	0.86	Stable
XM_024995565.1	aminoadipate aminotransferase(AADAT)	508929	AADAT	1768	52	80	14	24	60	62	44	29	9	92	0.99	1.44	0.24	0.41	1.08	1.17	0.76	0.49	0.15	1.58	103.52	-0.1	0.52	-0.2	0.84	0.99	Stable
NM_001098896.1	alpha- and gamma-adaptin binding protein(AAGAB)	507035	AAGAB	1588	1427	797	886	528	771	1291	908	575	679	854	26.62	14.76	16.89	11.2	15.47	25.09	17.26	11.48	14.32	16.52	943.43	-0.09	0.23	-0.37	0.71	0.98	Stable
XM_005211278.4	alpha- and gamma-adaptin binding protein(AAGAB)	507035	AAGAB	3291	852	376	425	279	407	34	204	246	267	406	7.99	3.45	4.09	2.84	3.8	0.31	1.82	2.26	2.73	3.93	771.8	-0.12	0.46	-0.27	0.79	0.99	Stable
XM_005211277.4	alpha- and gamma-adaptin binding protein(AAGAB)	507035	AAGAB	3294	569	584	346	283	429	93	554	365	546	656	5.23	5.97	3.35	2.65	3.93	0.9	5.63	3.4	4.91	5.86	899.53	-0.27	0.59	-0.45	0.65	0.98	Stable
XM_010810144.3	AP2 associated kinase 1(AAK1)	532546	AAK1	5996	0	0	0	1	0	0	0	0	0	0	0	0	0	0.01	0	0	0	0	0	0	95.52	-0.26	0.41	-0.65	0.52	0.95	Stable
XM_024999473.1	AP2 associated kinase 1(AAK1)	532546	AAK1	4540	65	45	42	36	31	18	48	92	112	84	0.42	0.3	0.31	0.25	0.21	0.12	0.34	0.68	0.76	0.55	48.18	-0.43	0.44	-0.96	0.34	0.89	Stable
NM_001037473.2	adipogenesis associated Mth938 domain containing(AAMDC)	533224	AAMDC	479	968	1047	1164	1362	858	1098	1241	702	1191	769	61	69.31	81.39	87.36	53.06	67.42	78.44	49.38	79.25	49.55	991.9	0.18	0.26	0.68	0.5	0.95	Stable
XM_005226708.4	adipogenesis associated Mth938 domain containing(AAMDC)	533224	AAMDC	518	35	86	26	59	18	52	89	24	60	29	2.26	5.1	1.49	3.35	1.05	3.38	5.48	1.43	3.5	1.78	63.54	0.09	0.7	0.13	0.9	0.99	Stable
XM_010820831.3	adipogenesis associated Mth938 domain containing(AAMDC)	533224	AAMDC	629	152	133	167	164	153	188	90	19	122	193	8.09	6.5	7.86	7.67	7.36	10.07	4.56	0.93	5.85	9.73	194.53	0.38	0.35	1.09	0.28	0.85	Stable
NM_001076995.2	angio associated migratory cell protein(AAMP)	767919	AAMP	1770	2458	3265	5573	2831	3065	3129	2782	3242	3136	3171	40.84	55.85	106.09	50.98	53.45	53.36	49.84	61.35	54.43	53.07	4366.35	0.14	0.15	0.92	0.36	0.9	Stable
XM_005202870.4	angio associated migratory cell protein(AAMP)	767919	AAMP	1815	1649	2902	1060	3008	2594	2457	2397	2625	2758	2825	28.96	49.35	17.63	52.55	47.87	41.59	39.12	42.53	46	52.44	1556.75	0.08	0.19	0.41	0.68	0.98	Stable
XM_005214765.3	AAR2 splicing factor homolog(AAR2)	533351	AAR2	1815	538	508	672	612	447	467	596	468	495	495	8.78	8.23	11.21	11.36	7.85	7.94	9.91	8.18	9.13	8.38	196.58	-1.07	0.4	-2.68	0.01	0.2	Stable
XM_005214766.4	AAR2 splicing factor homolog(AAR2)	533351	AAR2	2444	576	489	649	503	625	373	424	444	552	515	7.94	6.38	8.2	6.21	8.11	5.11	5.33	5.38	6.64	6.38	817.68	0.28	0.36	0.77	0.44	0.93	Stable
XM_005218343.3	alanyl-tRNA synthetase(AARS)	510933	AARS	3489	418	210	416	1026	99	11	337	132	906	396	3.63	2.03	3.8	9.08	0.86	0.1	3.24	1.16	7.69	3.34	270.39	0.54	1.21	0.45	0.65	0.98	Stable
XM_015475667.2	alanyl-tRNA synthetase(AARS)	510933	AARS	3478	734	315	36	231	161	394	171	144	566	1079	6.73	2.8	0.31	2.11	1.55	3.48	1.46	1.22	4.93	10.45	485.59	-0.31	0.57	-0.54	0.59	0.97	Stable
XM_005218342.4	alanyl-tRNA synthetase(AARS)	510933	AARS	3437	8132	4264	6202	4786	8099	4572	6059	5235	3629	5429	72.69	36.75	53.07	42.16	79.4	42.4	54.41	45.98	33.48	52.91	5724.76	-0.34	0.38	-0.9	0.37	0.9	Stable
NM_001101075.2	alanyl-tRNA synthetase(AARS)	510933	AARS	3449	745	144	322	297	175	7	248	512	1420	510	6.67	1.26	2.96	2.88	1.56	0.06	2.11	4.49	13.87	4.71	766.97	-0.08	1.36	-0.06	0.95	1	Stable
XM_024983765.1	alanyl-tRNA synthetase 2, mitochondrial(AARS2)	786099	AARS2	3903	318	489	98	153	581	305	316	496	451	438	2.5	3.71	0.74	1.19	5.02	2.49	2.5	3.84	3.66	3.76	254.98	-1.04	0.56	-1.85	0.06	0.54	Stable
NM_001191211.1	alanyl-tRNA synthetase 2, mitochondrial(AARS2)	786099	AARS2	3783	1103	874	721	590	463	469	508	776	661	605	8.96	6.84	5.61	4.72	4.12	3.95	4.14	6.19	5.54	5.36	798.65	0.39	0.43	0.92	0.36	0.9	Stable
XM_010816210.3	alanyl-tRNA synthetase domain containing 1(AARSD1)	100125882	AARSD1	1488	148	99	102	144	58	42	107	38	213	112	2.93	2.01	2.31	3.08	1.2	0.85	2.28	0.86	4.4	2.23	114.14	-0.2	0.35	-0.56	0.57	0.97	Stable
NM_001038073.1	alanyl-tRNA synthetase domain containing 1(AARSD1)	100125882	AARSD1	1508	420	311	341	393	292	100	417	210	427	170	9.33	6.34	6.7	7.66	5.86	2.23	8.81	4.3	8.55	3.57	301.47	-1.06	1.15	-0.92	0.36	0.9	Stable
XM_015458820.2	alanyl-tRNA synthetase domain containing 1(AARSD1)	100125882	AARSD1	1510	87	3	69	92	43	6	71	34	149	67	1.94	0.06	1.41	1.84	0.9	0.13	1.44	0.67	2.9	1.34	65.8	-1.27	1.14	-1.11	0.27	0.85	Stable
NM_001105482.1	alanyl-tRNA synthetase domain containing 1(AARSD1)	100125882	AARSD1	1388	196	82	129	106	176	91	82	84	146	42	4.73	1.82	2.75	2.25	3.84	2.21	1.88	1.87	3.18	0.96	65.23	-0.6	0.51	-1.19	0.23	0.83	Stable
XM_005220658.1	alanyl-tRNA synthetase domain containing 1(AARSD1)	100125882	AARSD1	1569	2125	1542	1842	1654	1379	1381	1250	1666	1566	1535	41.8	29.67	37.22	35.31	27	26.07	23.43	32.15	33.63	31.18	1545.91	0.19	0.25	0.77	0.44	0.93	Stable
XM_002688264.6	aminoadipate-semialdehyde dehydrogenase(AASDH)	782093	AASDH	4066	829	665	702	290	240	672	543	666	620	715	6.46	5.48	5.3	2.11	1.74	5	4.5	5.22	4.71	5.31	752.71	0.55	0.42	1.29	0.2	0.79	Stable
XM_010806148.3	aminoadipate-semialdehyde dehydrogenase(AASDH)	782093	AASDH	2457	42	33	68	5	102	29	96	37	34	109	0.5	0.41	0.93	0.06	1.28	0.36	1.24	0.5	0.43	1.31	82.13	-0.66	0.56	-1.17	0.24	0.83	Stable
XM_024975280.1	aminoadipate-semialdehyde dehydrogenase-phosphopantetheinyl transferase(AASDHPPT)	519816	AASDHPPT	3119	216	176	239	209	120	85	208	269	159	177	2.04	1.71	2.58	2.14	1.19	0.82	2.11	2.89	1.57	1.68	182.84	0.02	0.45	0.04	0.97	1	Stable
NM_001206477.1	aminoadipate-semialdehyde dehydrogenase-phosphopantetheinyl transferase(AASDHPPT)	519816	AASDHPPT	4352	3198	2577	2122	2346	1832	2300	1340	1952	2478	1864	23.3	19.83	14.98	15.97	12.38	16	10.37	14.3	17.57	12.93	2854.18	0.03	0.23	0.14	0.89	0.99	Stable
XM_024990697.1	aminoadipate-semialdehyde synthase(AASS)	520865	AASS	8503	34	14	49	17	275	6	38	382	349	27	0.13	0.06	0.18	0.06	0.95	0.02	0.15	1.43	1.27	0.1	27.57	-0.11	0.99	-0.11	0.91	0.99	Stable
XM_024990698.1	aminoadipate-semialdehyde synthase(AASS)	520865	AASS	7671	2413	1070	1354	2117	1500	1218	1701	3038	3037	1429	9.32	4.1	5.34	9.3	6.23	4.9	6.69	12.56	13.26	5.72	1552.86	-0.62	0.2	-3.16	0	0.08	Stable
XM_002695618.6	apoptosis antagonizing transcription factor(AATF)	786013	AATF	2092	1966	1624	1998	1702	1551	1401	1676	1239	1672	1469	31.48	23.85	28.29	23.93	22.45	22.56	25.53	18.28	24.12	22.27	1664.42	0.03	0.18	0.17	0.87	0.99	Stable
XM_005220045.4	apoptosis antagonizing transcription factor(AATF)	786013	AATF	2015	84	21	58	25	6	82	61	64	6	93	1.23	0.32	0.97	0.4	0.09	1.23	0.96	1.06	0.09	1.37	49.33	0.2	1.02	0.2	0.84	0.99	Stable
XM_015458941.2	apoptosis associated tyrosine kinase(AATK)	511515	AATK	5389	86	167	221	205	125	106	97	117	92	0	0.54	0.99	1.27	1.15	0.74	0.66	0.55	0.64	0.5	0	131.68	0.73	0.4	1.81	0.07	0.56	Stable
NM_001081581.1	4-aminobutyrate aminotransferase(ABAT)	280969	ABAT	4692	705	0	995	600	698	702	790	505	582	622	4.76	0	6.52	3.79	4.38	4.53	5.67	3.43	3.83	4	719.69	-0.1	0.44	-0.23	0.82	0.99	Stable
XM_010808222.3	ATP binding cassette subfamily A member 1(ABCA1)	535379	ABCA1	10374	4606	1541	2310	1794	1205	12	2431	2192	887	2381	13.06	4.5	7.5	5.51	3.59	0.03	7.43	7.08	2.63	6.8	2178.48	-0.43	0.49	-0.87	0.38	0.91	Stable
XM_015472677.2	ATP binding cassette subfamily A member 1(ABCA1)	535379	ABCA1	11343	36	5	31	19	4	1	15	3	28	10	0.1	0.01	0.09	0.05	0.01	0	0.04	0.01	0.08	0.03	16.41	-0.63	1.13	-0.56	0.57	0.97	Stable
XM_002696224.6	ATP binding cassette subfamily A member 10(ABCA10)	504909	ABCA10	6451	528	292	7	17	10	11	32	251	85	128	2.61	1.4	0.03	0.08	0.05	0.05	0.15	1.14	0.4	0.67	134.71	-0.66	1.59	-0.42	0.68	0.98	Stable
XM_024999722.1	ATP binding cassette subfamily A member 2(ABCA2)	100299651	ABCA2	8819	81	33	557	0	479	62	470	11	916	687	0.27	0.11	2.13	0	1.68	0.21	1.69	0.04	3.19	2.31	552.8	-0.27	0.35	-0.78	0.43	0.93	Stable
NM_001113746.1	ATP binding cassette subfamily A member 3(ABCA3)	505787	ABCA3	5719	1637	179	140	1109	114	193	64	83	27	91	8.67	1.05	0.78	5.99	0.6	1.07	0.37	0.45	0.14	0.47	572.63	0.1	0.96	0.11	0.92	0.99	Stable
XM_010819069.3	ATP binding cassette subfamily A member 3(ABCA3)	505787	ABCA3	6596	171	0	0	0	298	0	299	274	371	97	0.76	0	0	0	1.39	0	1.44	1.39	1.73	0.44	175.2	-2.02	0.66	-3.06	0	0.1	Stable
XM_005224397.4	ATP binding cassette subfamily A member 3(ABCA3)	505787	ABCA3	6545	1810	3306	3628	2126	3082	1677	1810	3142	1186	1822	8.81	15.59	16.73	10.3	15.77	7.87	8.19	14.12	5.49	9.38	3015.44	0.08	0.39	0.2	0.84	0.99	Stable
XM_024981099.1	ATP binding cassette subfamily A member 5(ABCA5)	510497	ABCA5	5139	1255	504	1474	932	793	361	541	1268	580	1144	8.18	3.01	8.5	5.33	4.67	2.37	3.36	7.62	3.41	7.06	1958.91	-0.13	0.47	-0.29	0.77	0.99	Stable
XR_003031026.1	ATP binding cassette subfamily A member 5(ABCA5)	510497	ABCA5	5263	273	1286	1	504	38	5	623	6	561	668	1.57	8.23	0.01	2.96	0.22	0.03	3.96	0.04	3.16	3.73	902.97	1.11	0.79	1.41	0.16	0.74	Stable
XM_024981109.1	ATP binding cassette subfamily A member 6(ABCA6)	537351	ABCA6	5452	420	179	119	178	7	124	143	225	47	118	2.27	0.99	0.74	1.04	0.04	0.69	0.83	1.38	0.26	0.64	169.75	-0.42	1.11	-0.37	0.71	0.98	Stable
NM_001354162.1	ATP binding cassette subfamily A member 7(ABCA7)	511762	ABCA7	6709	60	0	0	0	0	72	0	0	0	33	0.27	0	0	0	0	0.34	0	0	0	0.16	430.63	0.63	0.79	0.79	0.43	0.93	Stable
XR_807814.3	ATP binding cassette subfamily A member 7(ABCA7)	511762	ABCA7	6979	43	12	65	85	74	34	56	40	7	85	0.21	0.05	0.29	0.37	0.34	0.16	0.25	0.17	0.03	0.37	135.83	-0.21	0.79	-0.26	0.79	0.99	Stable
NM_001101837.1	ATP binding cassette subfamily A member 9(ABCA9)	504278	ABCA9	5563	44	100	54	79	69	95	29	74	15	39	0.27	0.57	0.3	0.43	0.39	0.57	0.16	0.39	0.08	0.21	206.2	-1.25	0.74	-1.69	0.09	0.61	Stable
XM_024991021.1	ATP binding cassette subfamily B member 1(ABCB1)	281585	ABCB1	4460	3086	3190	3127	5437	4624	5983	4965	584	2713	5921	20.89	22.68	23.48	37.45	30.71	39.45	33.7	4.41	19.39	40.97	4287.93	0.02	0.47	0.04	0.96	1	Stable
XM_024986813.1	ATP binding cassette subfamily B member 10(ABCB10)	789800	ABCB10	4096	3046	2329	2185	2140	2462	2321	2725	2771	1584	2531	25.06	18.12	16.46	15.77	19.06	18.98	20.44	20.04	11.37	18.71	2816.55	-0.22	0.15	-1.45	0.15	0.73	Stable
XR_233693.4	ATP binding cassette subfamily B member 6 (Langereis blood group)(ABCB6)	783257	ABCB6	3248	324	236	92	176	9	163	99	189	94	70	2.95	2.14	0.86	1.83	0.09	1.55	0.92	1.85	0.97	0.66	2494.78	0.29	0.26	1.12	0.26	0.85	Stable
NM_001098156.2	ATP binding cassette subfamily B member 6 (Langereis blood group)(ABCB6)	783257	ABCB6	2865	1509	1470	833	1310	638	776	1487	520	943	173	15.95	17.29	9.27	14.11	6.72	8.59	17.38	5.58	9.75	1.78	2513.22	0.01	0.42	0.02	0.99	1	Stable
XM_005227962.3	ATP binding cassette subfamily B member 7(ABCB7)	533669	ABCB7	2484	1166	1365	1590	2421	1567	1409	2462	1885	1247	2408	14.17	17.42	21.44	29.94	18.69	16.68	30.01	25.57	16	29.92	1960.53	-0.08	0.19	-0.41	0.68	0.98	Stable
XM_024988101.1	ATP binding cassette subfamily B member 7(ABCB7)	533669	ABCB7	3198	9	19	31	17	15	20	9	41	13	16	0.09	0.18	0.31	0.18	0.14	0.19	0.08	0.39	0.14	0.16	602.77	0.19	0.32	0.59	0.55	0.96	Stable
XM_010804552.3	ATP binding cassette subfamily B member 8(ABCB8)	511548	ABCB8	4216	3297	525	3002	2177	1961	1805	2277	2317	1710	2548	23.61	3.95	23.85	15.86	13.78	12.59	16.35	18.52	12.93	18.65	4187.64	-0.18	0.32	-0.55	0.58	0.97	Stable
XM_010813945.3	ATP binding cassette subfamily B member 9(ABCB9)	529923	ABCB9	3512	1	75	92	29	82	57	72	37	1	308	0.01	0.72	0.83	0.25	0.7	0.51	0.69	0.32	0.01	2.58	66.16	0.59	1.16	0.51	0.61	0.97	Stable
NM_174223.1	ATP binding cassette subfamily C member 1(ABCC1)	281588	ABCC1	4593	2384	113	1524	367	1529	1099	1058	455	1147	1585	17.49	0.78	10.24	2.41	10.56	8.01	7.08	2.93	7.34	10.45	394.2	-1.2	1.11	-1.08	0.28	0.86	Stable
XM_002697300.6	ATP binding cassette subfamily C member 10(ABCC10)	508399	ABCC10	5013	273	246	151	281	157	182	242	244	104	117	1.6	1.49	1.01	1.79	0.97	1.1	1.53	1.63	0.64	0.69	673.8	0.26	0.39	0.66	0.51	0.95	Stable
XM_010818267.3	ATP binding cassette subfamily C member 10(ABCC10)	508399	ABCC10	4766	20	10	7	8	15	10	0	17	35	23	0.14	0.07	0.05	0.05	0.1	0.07	0	0.11	0.22	0.15	97.19	-0.48	0.74	-0.64	0.52	0.95	Stable
XR_814801.3	ATP binding cassette subfamily C member 10(ABCC10)	508399	ABCC10	5033	111	114	108	37	94	147	104	43	133	114	0.65	0.69	0.72	0.23	0.58	0.88	0.66	0.29	0.81	0.67	428.5	0.03	0.26	0.11	0.91	0.99	Stable
XM_024978937.1	ATP-binding cassette, sub-family C (CFTR/MRP), member 11(ABCC11)	101909228	ABCC11	5248	67	251	224	143	412	224	107	427	276	391	0.38	1.41	1.29	0.92	2.5	1.32	0.62	2.58	1.76	2.29	217.81	0.24	0.76	0.31	0.75	0.99	Stable
XM_024978937.1	ATP binding cassette subfamily C member 11(ABCC11)	101909228	ABCC11	5248	67	251	224	143	412	224	107	427	276	391	0.38	1.41	1.29	0.92	2.5	1.32	0.62	2.58	1.76	2.29	217.81	0.24	0.76	0.31	0.75	0.99	Stable
XM_024985942.1	ATP binding cassette subfamily C member 2(ABCC2)	520925	ABCC2	9964	1226	1010	2183	3771	3762	4500	4116	302	2301	4097	3.64	2.98	6.63	12.75	12.03	13.94	12.47	0.96	7.73	12.63	2905.75	-0.2	0.76	-0.26	0.79	0.99	Stable
NM_001192756.2	ATP binding cassette subfamily C member 3(ABCC3)	533151	ABCC3	5111	2545	2349	1671	1778	3151	1714	3239	5381	1540	5235	14.64	13.91	11.02	11.09	19.03	10.12	20.09	35.26	9.26	30.34	3648.73	-0.25	0.21	-1.21	0.23	0.82	Stable
XM_024981180.1	ATP binding cassette subfamily C member 5(ABCC5)	511769	ABCC5	3609	35	51	16	12	37	10	13	202	51	22	0.29	0.43	0.15	0.11	0.32	0.08	0.11	1.87	0.43	0.18	36.64	0.63	0.87	0.73	0.47	0.94	Stable
XM_024981155.1	ATP binding cassette subfamily C member 5(ABCC5)	511769	ABCC5	3444	17	40	34	3	60	7	9	212	2	3	0.15	0.35	0.33	0.03	0.54	0.06	0.08	2.06	0.02	0.03	23.27	-0.83	1.02	-0.82	0.41	0.92	Stable
XM_010801296.2	ATP binding cassette subfamily C member 5(ABCC5)	511769	ABCC5	9358	756	211	261	66	451	164	316	532	0	253	2.45	0.76	0.89	0.22	1.45	0.56	1.13	1.75	0	0.8	1134.29	-0.14	0.33	-0.42	0.68	0.98	Stable
XM_005201585.4	ATP binding cassette subfamily C member 5(ABCC5)	511769	ABCC5	5873	89	48	0	82	187	118	17	3	380	487	0.45	0.25	0	0.45	0.98	0.61	0.09	0.02	1.99	2.46	1116.4	-0.57	0.29	-1.95	0.05	0.5	Stable
XR_001495066.2	ATP binding cassette subfamily C member 6(ABCC6)	100337270	ABCC6	5116	227	48	165	92	144	74	74	8	0	78	1.31	0.28	0.98	0.61	0.9	0.45	0.44	0.05	0	0.47	981	-0.18	0.55	-0.33	0.74	0.99	Stable
NM_001276370.1	ATP binding cassette subfamily C member 6(ABCC6)	100337270	ABCC6	4934	131	23	126	487	126	66	106	0	141	69	0.79	0.14	0.77	3.33	0.81	0.41	0.65	0	0.96	0.43	290.5	0.28	0.73	0.38	0.7	0.98	Stable
XM_024984634.1	ATP binding cassette subfamily C member 6(ABCC6)	100337270	ABCC6	4883	32	16	365	269	0	124	21	4	120	48	0.21	0.11	2.3	1.63	0	0.77	0.14	0.03	0.76	0.3	227.45	2.13	1.03	2.06	0.04	0.45	Stable
XM_005216038.4	ATP binding cassette subfamily C member 8(ABCC8)	538996	ABCC8	4924	73	427	279	211	304	222	338	77	38	35	0.44	2.55	1.72	1.44	1.97	1.39	2.07	0.5	0.26	0.22	287.46	0.32	0.69	0.46	0.65	0.98	Stable
XM_002687737.6	ATP binding cassette subfamily C member 9(ABCC9)	100336551	ABCC9	7899	451	294	876	1188	991	596	965	325	839	861	1.68	1.13	3.74	4.79	3.87	2.28	3.87	1.38	3.26	3.23	266.41	1.47	0.67	2.2	0.03	0.39	Stable
NM_001046190.1	ATP binding cassette subfamily D member 1(ABCD1)	515178	ABCD1	3534	998	728	1581	2750	1688	1991	1642	695	1870	2028	8.68	6.1	13.16	23.56	16.09	17.96	14.34	5.94	16.78	19.22	1453.56	0.06	0.54	0.1	0.92	1	Stable
NM_001105396.1	ATP binding cassette subfamily D member 3(ABCD3)	526059	ABCD3	3455	10073	8359	6970	9904	9860	10420	13389	4369	8204	8377	97.65	74.33	59.76	84.3	86.4	101.62	123.52	39.03	71.68	76.88	9717.78	-0.29	0.34	-0.86	0.39	0.91	Stable
NM_001015636.2	ATP-binding cassette, sub-family D (ALD), member 4(ABCD4)	528646	ABCD4	3027	2728	3141	3343	4854	4280	5440	4110	1915	2421	3664	27.82	31.32	35.02	53.71	43.44	53.24	39.93	19.15	26.95	38.58	4288.52	0.19	0.41	0.46	0.65	0.98	Stable
XM_024998140.1	ATP-binding cassette, sub-family D (ALD), member 4(ABCD4)	112448521	ABCD4	2920	9	14	14	15	0	0	10	0	11	18	0.1	0.16	0.15	0.15	0	0	0.12	0	0.12	0.19	401.79	0.55	0.51	1.08	0.28	0.86	Stable
XM_005217499.4	ATP binding cassette subfamily E member 1(ABCE1)	514991	ABCE1	3817	5320	5201	4816	2935	3712	3549	4051	4660	3552	4385	42.07	43.2	42.26	23.62	28.81	27.34	32.13	41.13	29.66	35.46	5031.5	-0.05	0.29	-0.19	0.85	0.99	Stable
NM_001206909.1	ATP binding cassette subfamily F member 1(ABCF1)	281589	ABCF1	3506	5905	4940	4709	4541	4601	4160	4511	4631	3485	4979	51.74	41.74	39.5	39.21	44.22	37.82	39.71	39.87	31.52	47.57	5306.67	-0.01	0.18	-0.05	0.96	1	Stable
NM_001046136.2	ATP binding cassette subfamily F member 2(ABCF2)	513061	ABCF2	2428	2588	1797	2303	1564	1965	1237	1459	1499	1311	2261	35.7	22.74	28.1	18.94	24.5	17.17	19.15	19.06	16.3	29.53	1830.55	-0.07	0.35	-0.21	0.83	0.99	Stable
XM_005205832.4	ATP binding cassette subfamily F member 2(ABCF2)	513061	ABCF2	2672	322	115	127	308	90	206	358	406	558	82	3.7	1.27	1.4	3.49	1.13	2.46	4.14	4.59	6.62	1.03	195.47	-0.81	0.68	-1.19	0.23	0.82	Stable
NM_001083457.1	ATP binding cassette subfamily F member 3(ABCF3)	530975	ABCF3	2429	2729	2166	734	1314	832	642	1458	319	344	1906	37.63	27.4	8.95	15.91	10.37	8.91	19.13	4.05	4.27	24.88	2168.3	-0.02	0.18	-0.12	0.91	0.99	Stable
XM_024989906.1	ATP binding cassette subfamily F member 3(ABCF3)	530975	ABCF3	2326	0	0	0	0	0	0	0	327	0	0	0	0	0	0	0	0	0	4.24	0	0	847.68	0.08	0.21	0.35	0.72	0.98	Stable
XM_005201999.4	ATP binding cassette subfamily G member 1(ABCG1)	510745	ABCG1	5417	551	323	336	204	333	293	367	649	581	421	2.99	1.81	2.09	1.2	1.9	1.63	2.15	4.01	3.3	2.3	414.63	-0.07	0.34	-0.21	0.83	0.99	Stable
XM_024993312.1	ATP binding cassette subfamily G member 2 (Junior blood group)(ABCG2)	536203	ABCG2	2588	43	41	33	132	34	68	14	1	28	38	0.49	0.48	0.43	1.63	0.41	0.79	0.17	0.01	0.33	0.43	48.24	0.83	0.64	1.29	0.2	0.79	Stable
NM_001037478.3	ATP binding cassette subfamily G member 2 (Junior blood group)(ABCG2)	536203	ABCG2	2186	1812	1315	1529	1908	2178	3102	2599	41	2104	1878	24.38	18.21	23.57	27.82	30.75	42.83	37.7	0.63	29.57	25.45	2095.15	-0.09	0.48	-0.18	0.85	0.99	Stable
NM_001024547.1	ATP binding cassette subfamily G member 5(ABCG5)	515536	ABCG5	2091	80	69	223	375	488	837	232	8	248	393	1.18	1	3.38	6.01	7.17	11.86	3.26	0.12	4	5.99	332.57	0.56	1.04	0.54	0.59	0.97	Stable
NM_001035094.2	abhydrolase domain containing 1(ABHD1)	510774	ABHD1	1300	850	676	1243	1345	1279	847	1592	1423	959	1137	20.18	15.7	30.32	34.65	30.23	19.3	36.02	33.14	24.86	27.88	2475.97	-0.2	0.42	-0.48	0.63	0.98	Stable
XM_005212962.4	abhydrolase domain containing 1(ABHD1)	510774	ABHD1	1361	393	327	895	842	725	485	638	759	592	638	8.91	7.25	20.85	20.72	16.37	10.56	13.79	16.88	14.66	14.94	278.97	0.05	0.47	0.11	0.91	0.99	Stable
NM_001015606.2	abhydrolase domain containing 10(ABHD10)	515563	ABHD10	1410	1126	944	875	993	808	1073	874	689	1008	917	23.66	19.69	18.79	23.73	18.26	23.49	18.71	15.49	23.94	19.98	938.19	0.14	0.22	0.62	0.54	0.96	Stable
NM_001034372.1	abhydrolase domain containing 11(ABHD11)	510109	ABHD11	1073	2382	1832	1684	1690	1501	1379	1752	2009	992	1572	70.76	52.7	47.37	49.94	46.85	39.48	48.37	55.06	27.99	49.36	1724.94	-0.09	0.21	-0.42	0.67	0.98	Stable
XM_010819516.3	abhydrolase domain containing 11(ABHD11)	510109	ABHD11	971	276	419	374	262	434	198	426	356	178	263	9.52	13.26	11.41	7.94	13.53	6.87	13.98	11.32	5.53	8.59	338.86	-0.3	0.41	-0.73	0.47	0.94	Stable
XM_025000852.1	abhydrolase domain containing 12(ABHD12)	768242	ABHD12	1878	36	71	96	28	48	15	93	92	38	44	0.56	1.14	1.72	0.48	0.79	0.24	1.57	1.64	0.62	0.69	193.87	-1.14	1.41	-0.81	0.42	0.92	Stable
NM_001078116.1	abhydrolase domain containing 12(ABHD12)	768242	ABHD12	1882	4502	3785	5146	5130	4594	4414	4223	5507	4475	4350	72.21	63.77	91.58	83.74	72.31	68.98	67.93	98.59	75.79	71.34	4594.56	0.09	0.24	0.38	0.71	0.98	Stable
XM_025000853.1	abhydrolase domain containing 12(ABHD12)	768242	ABHD12	3052	13	12	27	5	0	2	8	26	22	6	0.14	0.12	0.27	0.05	0	0.02	0.08	0.25	0.22	0.07	394.74	0.55	0.78	0.7	0.48	0.95	Stable
XM_015473163.2	abhydrolase domain containing 12B(ABHD12B)	100138482	ABHD12B	2028	86	60	94	49	63	78	77	74	45	81	1.28	0.94	1.55	0.74	0.92	1.13	1.15	1.23	0.71	1.23	81.08	-0.05	0.37	-0.15	0.88	0.99	Stable
NM_001101089.1	abhydrolase domain containing 13(ABHD13)	513848	ABHD13	1296	2649	2298	1481	1535	3402	3989	1884	2634	1830	1402	63.09	53.52	36.23	39.67	80.65	91.17	42.75	61.53	47.58	34.48	212.94	0.06	0.23	0.26	0.79	0.99	Stable
XM_024999859.1	abhydrolase domain containing 13(ABHD13)	513848	ABHD13	5083	3693	2387	2621	1797	468	513	3079	2811	2250	3734	21.52	13.81	15.61	11.91	2.93	3.11	18.28	17.53	14.83	22.57	4419.02	-0.1	0.23	-0.42	0.67	0.98	Stable
XM_005222999.4	abhydrolase domain containing 14A(ABHD14A)	515122	ABHD14A	1886	844	789	883	854	763	725	727	593	805	741	13.75	12.39	13.77	13.71	13.63	12.25	11.9	9.49	13.53	13.16	1520.59	0.26	0.16	1.59	0.11	0.66	Stable
XM_002697067.5	abhydrolase domain containing 14A(ABHD14A)	515122	ABHD14A	1812	738	924	1028	799	597	767	724	521	940	811	12.51	15.11	16.68	13.35	11.1	13.49	12.33	8.68	16.45	14.99	46.03	1.08	1.89	0.57	0.57	0.97	Stable
NM_001105441.1	abhydrolase domain containing 14B(ABHD14B)	615289	ABHD14B	2069	1407	2923	2441	2801	716	799	2370	1502	1352	1146	20.53	44.8	39.52	41.59	10.25	11.36	34.68	24.46	20.83	17.1	1178.82	0.78	0.68	1.14	0.25	0.84	Stable
XM_024983017.1	abhydrolase domain containing 14B(ABHD14B)	615289	ABHD14B	2610	2143	2208	3231	4165	1459	3172	2825	2536	1519	2924	27.5	25.99	36.67	46.93	16.92	40.95	34.5	29.99	17.57	35.52	2096.17	1	0.58	1.71	0.09	0.6	Stable
XM_005222924.4	abhydrolase domain containing 14B(ABHD14B)	615289	ABHD14B	1734	3763	4802	5176	4263	7136	4426	4103	4614	5942	5808	73.12	88.27	92.13	74.21	130.49	85.49	72.7	78.82	100.78	101.4	6358.28	-0.06	0.38	-0.16	0.88	0.99	Stable
NM_001206398.1	abhydrolase domain containing 15(ABHD15)	528755	ABHD15	1464	156	97	107	101	84	154	133	95	60	127	3.16	1.95	2.21	2.32	1.83	3.25	2.74	2.06	1.37	2.67	120.42	0.04	0.39	0.1	0.92	1	Stable
NM_001075605.1	abhydrolase domain containing 16A(ABHD16A)	513252	ABHD16A	1949	2550	2640	3113	3398	2565	3088	2894	4166	3048	3076	38.76	39.84	48.36	58.74	41.95	48.9	44.82	67.78	52.38	48.49	3482	0.09	0.23	0.39	0.7	0.98	Stable
XM_024983562.1	abhydrolase domain containing 16A(ABHD16A)	513252	ABHD16A	1917	0	24	0	0	0	0	0	0	26	0	0	0.42	0	0	0	0	0	0	0.42	0	172.41	0.24	0.34	0.7	0.48	0.95	Stable
NM_001038541.2	abhydrolase domain containing 16B(ABHD16B)	514829	ABHD16B	1685	76	44	75	72	28	17	62	68	75	69	1.44	0.81	1.34	1.35	0.56	0.31	1.09	1.19	1.35	1.38	48.18	-0.26	0.65	-0.4	0.69	0.98	Stable
NM_001046536.1	abhydrolase domain containing 17A(ABHD17A)	614425	ABHD17A	1477	7030	7538	8812	9445	8350	8209	6916	5039	5962	7664	146.9	154.05	189.17	214.18	173.68	164.64	137.71	103.29	136	165.39	7750.58	0.21	0.25	0.84	0.4	0.92	Stable
NM_001101278.1	abhydrolase domain containing 17B(ABHD17B)	781153	ABHD17B	2522	1111	657	689	709	710	846	761	706	710	731	14.04	8.04	8.25	8.91	9.43	10.31	8.94	8.23	8.52	9.77	777.79	-0.12	0.27	-0.44	0.66	0.98	Stable
NM_001099014.1	abhydrolase domain containing 17C(ABHD17C)	520956	ABHD17C	2290	1670	671	1465	1547	1372	1079	623	1667	1198	1385	24.57	9.34	19.75	20.39	19	15.78	8.36	21.56	15.39	18.31	1985.34	-0.06	0.19	-0.3	0.77	0.99	Stable
XM_024977313.1	abhydrolase domain containing 18(ABHD18)	530484	ABHD18	1489	2	0	10	2	26	2	3	2	3	4	0.04	0	0.22	0.04	0.52	0.04	0.06	0.05	0.06	0.08	18.79	-1.84	0.98	-1.86	0.06	0.54	Stable
XM_005217561.4	abhydrolase domain containing 18(ABHD18)	530484	ABHD18	3274	73	82	98	116	220	43	164	71	45	34	0.69	0.74	0.88	1.07	2.26	0.42	1.55	0.65	0.44	0.35	1224.23	-0.44	0.22	-2	0.05	0.48	Stable
XM_005217557.4	abhydrolase domain containing 18(ABHD18)	530484	ABHD18	2121	156	115	62	138	134	150	221	111	106	186	2.22	1.72	0.98	2	1.87	2.08	3.15	1.76	1.59	2.71	135.07	-0.22	0.59	-0.37	0.71	0.98	Stable
NM_001015549.1	abhydrolase domain containing 2(ABHD2)	508717	ABHD2	1779	5162	4718	5910	8361	12719	4228	6551	9381	6290	9964	87.59	84.09	111.27	144.39	211.78	69.9	111.48	177.67	112.69	172.87	811.62	-0.44	0.86	-0.51	0.61	0.97	Stable
NM_001076187.1	abhydrolase domain containing 3(ABHD3)	539795	ABHD3	1916	1706	1178	1342	1182	1362	1320	1605	682	1653	2593	26.19	18.61	23.6	19.66	21.94	20.8	26.56	11.92	26.51	40.09	1388.23	-0.2	0.18	-1.07	0.28	0.86	Stable
NM_001034368.1	abhydrolase domain containing 4(ABHD4)	509896	ABHD4	2360	2471	1580	3651	3523	3243	3197	3005	2853	2625	2803	31.7	22.56	49.31	46.07	41.48	42.95	42.65	37.14	32.95	34.93	2853.98	0	0.41	0	1	1	Stable
XM_024997401.1	abhydrolase domain containing 4(ABHD4)	509896	ABHD4	2480	89	14	8	26	58	78	9	4	102	20	1.09	0.19	0.1	0.32	0.71	1	0.12	0.05	1.22	0.24	37.05	-0.3	1.1	-0.27	0.79	0.99	Stable
XM_024997402.1	abhydrolase domain containing 4(ABHD4)	509896	ABHD4	2244	316	0	0	130	0	33	200	38	438	377	4.35	0	0	1.94	0	0.44	2.62	0.51	6.58	5.35	143.17	-2.29	0.98	-2.33	0.02	0.34	Stable
XM_010817503.3	abhydrolase domain containing 5(ABHD5)	535588	ABHD5	2702	167	16	13	35	27	56	66	58	34	24	1.83	0.17	0.15	0.44	0.32	0.64	0.74	0.68	0.42	0.27	214.72	-0.03	0.98	-0.03	0.98	1	Stable
NM_001076063.2	abhydrolase domain containing 5(ABHD5)	535588	ABHD5	1987	394	595	536	709	542	771	638	565	645	568	5.83	9.07	9.09	11.37	8.42	11.71	10.18	9.52	9.97	8.47	372.84	0.03	0.51	0.06	0.95	1	Stable
XM_005222732.4	abhydrolase domain containing 6(ABHD6)	505283	ABHD6	1905	114	43	3	123	383	331	134	57	334	227	1.81	0.72	0.05	1.98	5.96	5.11	2.13	1.01	5.59	3.68	92.51	-1.68	0.87	-1.92	0.06	0.52	Stable
NM_001075196.1	abhydrolase domain containing 6(ABHD6)	505283	ABHD6	2097	820	744	1850	2731	2343	1847	3083	407	2329	2533	12.46	10.95	26.63	41.29	37.42	27.06	43.55	5.71	33.62	40.7	2459.09	-0.4	0.69	-0.57	0.57	0.97	Stable
XM_005222733.4	abhydrolase domain containing 6(ABHD6)	505283	ABHD6	2021	85	463	27	444	39	153	24	0	0	75	1.29	6.79	0.39	6.65	0.65	2.41	0.37	0	0	1.24	244.57	1.2	0.67	1.8	0.07	0.57	Stable
XM_005222730.4	abhydrolase domain containing 6(ABHD6)	505283	ABHD6	2161	214	170	524	376	596	1104	918	56	631	841	3.34	2.51	7.48	5.25	8.74	17.11	13.05	0.77	8.59	11.78	479.68	0.13	0.66	0.19	0.85	0.99	Stable
NM_001078123.1	abhydrolase domain containing 8(ABHD8)	768306	ABHD8	1910	301	242	257	490	365	311	235	209	366	295	4.63	3.84	4.53	8.18	5.9	4.91	3.9	3.66	5.89	4.58	666.02	0.05	0.23	0.21	0.84	0.99	Stable
XM_005214265.4	abl interactor 1(ABI1)	540815	ABI1	3353	616	541	578	322	609	206	283	626	113	241	5.67	4.87	5.47	3.22	5.58	1.82	2.48	5.65	1.14	2.29	431.39	-0.16	0.37	-0.44	0.66	0.98	Stable
XM_005214267.4	abl interactor 1(ABI1)	540815	ABI1	3298	630	516	446	430	478	197	706	662	196	276	6.4	4.81	4.01	3.83	4.39	2.01	6.82	6.2	1.79	2.65	409.33	-0.38	0.57	-0.67	0.5	0.95	Stable
XM_025000796.1	abl interactor 1(ABI1)	540815	ABI1	3268	642	720	549	878	573	401	883	881	157	1325	5.95	7.42	5.35	8.29	5.29	3.89	9.05	8.28	1.42	11.92	543.57	0.02	0.41	0.04	0.97	1	Stable
XM_005214272.4	abl interactor 1(ABI1)	540815	ABI1	3089	942	1093	1455	1397	1179	3365	1319	1430	501	2026	9.03	10.41	14.26	15.24	12.17	33.62	12.89	14.68	5.43	20.15	1418.24	1.13	0.58	1.94	0.05	0.51	Stable
XM_005214268.4	abl interactor 1(ABI1)	540815	ABI1	3281	612	400	356	163	368	140	270	506	157	174	5.49	3.69	3.66	1.58	3.46	1.29	2.61	5.17	1.47	1.57	328.71	-0.45	0.54	-0.85	0.4	0.92	Stable
XM_005214262.4	abl interactor 1(ABI1)	540815	ABI1	3399	641	415	473	392	535	193	448	739	178	326	5.69	3.87	4.66	3.54	4.66	1.67	3.99	7.33	1.67	2.96	373.92	-0.55	0.51	-1.08	0.28	0.86	Stable
XM_005214264.4	abl interactor 1(ABI1)	540815	ABI1	3324	695	466	565	925	686	461	489	840	2877	563	6.33	4.72	5.42	8.59	6.23	4.4	4.93	7.76	25.64	4.98	1051.66	-0.67	0.64	-1.05	0.3	0.87	Stable
XM_005214263.4	abl interactor 1(ABI1)	540815	ABI1	3369	689	486	359	194	362	135	239	467	129	152	6.28	4.27	3.13	1.74	3.62	1.28	2.19	4.18	1.21	1.51	328.81	-0.31	0.6	-0.52	0.6	0.97	Stable
NM_001076241.1	abl interactor 1(ABI1)	540815	ABI1	2316	365	88	62	50	143	35	226	145	34	81	4.86	1.15	0.85	0.72	1.9	0.45	2.87	1.9	0.49	1.11	150.11	-1.96	0.53	-3.72	0	0.02	Down
XM_005214269.4	abl interactor 1(ABI1)	540815	ABI1	3265	558	617	507	191	523	202	601	616	135	384	5.45	5.83	4.69	1.85	5.37	1.9	5.45	5.55	1.25	3.96	431.59	-0.26	0.36	-0.72	0.47	0.94	Stable
XM_005214271.4	abl interactor 1(ABI1)	540815	ABI1	3105	872	604	760	200	640	147	706	817	423	297	8.9	6.52	7.52	1.91	6.06	1.43	7.66	8.39	4.2	2.89	557.31	-0.43	0.72	-0.6	0.55	0.96	Stable
XM_005202642.3	abl interactor 2(ABI2)	537711	ABI2	5606	371	34	240	1145	459	732	268	337	560	441	2.11	0.19	1.29	6.48	2.74	4.01	1.42	1.77	3.02	2.65	906.83	-0.58	0.64	-0.91	0.37	0.9	Stable
NM_001101171.1	abl interactor 2(ABI2)	537711	ABI2	1880	600	390	424	252	437	284	375	257	640	553	9.45	6.1	6.83	4.52	7.41	4.66	6.02	4.33	11.4	9.04	69.73	-0.72	0.86	-0.84	0.4	0.92	Stable
NM_001083454.1	ABI family member 3(ABI3)	529835	ABI3	1389	208	115	632	322	164	351	182	166	116	485	4.6	2.45	13.38	7.02	3.98	8.05	4.04	3.61	2.65	11.69	537.15	0.88	0.3	2.91	0	0.14	Stable
XM_024994076.1	ABI family member 3 binding protein(ABI3BP)	538604	ABI3BP	5967	157	30	0	95	47	283	22	69	145	76	0.83	0.17	0	0.47	0.23	1.44	0.12	0.37	0.75	0.38	4110.69	-0.67	0.31	-2.17	0.03	0.41	Stable
XM_024999076.1	ABL proto-oncogene 1, non-receptor tyrosine kinase(ABL1)	540876	ABL1	5458	6691	1551	3510	5153	4304	1194	2743	1372	7835	1573	38.87	9.52	19.76	27.97	23.19	6.62	16.93	8.01	44.31	8.7	2199.31	-0.26	0.39	-0.67	0.5	0.95	Stable
NM_001206860.1	ABL proto-oncogene 1, non-receptor tyrosine kinase(ABL1)	540876	ABL1	5595	853	1408	1270	962	1063	2021	1893	854	2015	2874	4.83	8.43	6.97	5.09	5.59	10.94	11.4	4.86	11.12	15.51	3514.77	-0.69	0.55	-1.26	0.21	0.8	Stable
NM_001143855.1	ABL proto-oncogene 2, non-receptor tyrosine kinase(ABL2)	511845	ABL2	3851	24	31	32	28	37	20	71	42	35	41	0.2	0.25	0.25	0.23	0.32	0.16	0.55	0.32	0.28	0.36	31.71	-0.31	0.9	-0.35	0.73	0.98	Stable
XM_024986106.1	actin binding LIM protein 1(ABLIM1)	504968	ABLIM1	6687	10211	8740	14964	5217	11747	7055	7870	16273	7535	9277	48.67	40.34	67.55	24.74	58.84	32.41	34.86	71.57	34.11	46.74	10794.6	0.64	1.11	0.58	0.56	0.96	Stable
XM_024986100.1	actin binding LIM protein 1(ABLIM1)	504968	ABLIM1	7090	642	250	192	556	1512	250	496	218	1614	874	2.66	1.07	0.91	2.5	6.58	1.06	2.22	1.03	6.99	3.65	214.74	-0.27	1.08	-0.25	0.81	0.99	Stable
XM_024986094.1	actin binding LIM protein 1(ABLIM1)	504968	ABLIM1	7166	405	249	67	985	50	184	519	1780	110	48	1.71	1.17	0.3	4.24	0.21	0.81	2.43	7.63	0.45	0.2	594.27	-0.82	1.14	-0.72	0.47	0.94	Stable
XM_024986107.1	actin binding LIM protein 1(ABLIM1)	504968	ABLIM1	6542	461	283	318	329	1398	440	488	633	1266	1026	2.23	1.45	1.49	1.49	6.28	2.04	2.51	3.08	5.97	4.73	718.13	-1.76	0.93	-1.89	0.06	0.53	Stable
XM_024986099.1	actin binding LIM protein 1(ABLIM1)	504968	ABLIM1	7045	156	264	63	207	42	93	129	656	103	36	0.74	1.15	0.26	0.86	0.18	0.44	0.58	2.87	0.44	0.16	98.24	1.1	0.72	1.52	0.13	0.69	Stable
XM_024986095.1	actin binding LIM protein 1(ABLIM1)	504968	ABLIM1	7227	4776	130	2582	7316	2723	3965	9082	150	2006	1654	20.4	0.54	11.33	33.91	11.58	16.25	36.96	0.63	9.35	7.29	5579.8	-1.92	0.8	-2.4	0.02	0.31	Stable
XM_005209616.4	actin binding LIM protein family member 3(ABLIM3)	613794	ABLIM3	4112	542	276	233	790	479	630	171	749	512	586	4.44	2.14	1.75	5.8	3.69	5.13	1.28	5.4	3.66	4.31	371.93	-0.01	0.64	-0.01	0.99	1	Stable
XM_024994583.1	actin binding LIM protein family member 3(ABLIM3)	613794	ABLIM3	4210	61	240	202	181	50	103	161	65	97	36	0.43	1.73	1.62	1.37	0.37	0.74	1.21	0.52	0.71	0.25	128.51	1.02	0.7	1.44	0.15	0.73	Stable
XM_024998590.1	ABO blood group (transferase A, alpha 1-3-N-acetylgalactosaminyltransferase; transferase B, alpha 1-3-galactosyltransferase)(ABO)	515340	ABO	2067	1409	696	808	1030	609	655	135	893	1361	823	21.73	10.39	11.8	15.8	9.87	9.74	1.93	12.71	19.93	13.42	1355.93	-1	0.35	-2.84	0	0.15	Stable
NM_001077926.1	ABO blood group (transferase A, alpha 1-3-N-acetylgalactosaminyltransferase; transferase B, alpha 1-3-galactosyltransferase)(ABO)	515340	ABO	2088	94	106	138	6	248	62	45	60	134	150	1.33	1.49	2	0.1	3.79	0.92	0.65	0.91	2.15	2.21	854.42	0.32	0.54	0.6	0.55	0.96	Stable
XM_024998586.1	ABO blood group (transferase A, alpha 1-3-N-acetylgalactosaminyltransferase; transferase B, alpha 1-3-galactosyltransferase)(ABO)	515340	ABO	2122	110	120	147	21	158	83	66	64	176	85	1.6	1.71	2.2	0.33	2.29	1.16	0.91	0.91	2.79	1.28	668.82	0.53	0.56	0.94	0.35	0.9	Stable
XM_024998588.1	ABO blood group (transferase A, alpha 1-3-N-acetylgalactosaminyltransferase; transferase B, alpha 1-3-galactosyltransferase)(ABO)	515340	ABO	2139	115	105	141	9	92	39	67	64	122	109	1.8	1.51	1.95	0.12	1.3	0.61	1	0.92	1.72	1.62	311.01	1.11	0.71	1.55	0.12	0.68	Stable
XM_024998589.1	ABO blood group (transferase A, alpha 1-3-N-acetylgalactosaminyltransferase; transferase B, alpha 1-3-galactosyltransferase)(ABO)	515340	ABO	1443	220	257	238	163	325	189	1272	237	3	4	4.48	5.39	5.56	3.6	6.95	3.95	27.95	5.5	0.06	0.08	262.57	-1.41	0.72	-1.95	0.05	0.5	Stable
XM_005220104.4	active BCR-related(ABR)	515556	ABR	6317	1954	382	2137	932	2333	1081	381	688	175	1306	9.34	1.92	11.33	4.53	10.94	5.03	1.83	3.67	0.88	6.38	1471.35	-0.28	0.58	-0.48	0.63	0.98	Stable
XM_005220107.4	active BCR-related(ABR)	515556	ABR	3787	189	160	242	361	481	198	185	130	464	285	1.51	1.42	2.04	2.94	3.83	1.66	1.64	1.05	3.63	2.21	242.25	-0.4	0.57	-0.71	0.48	0.95	Stable
XM_005220105.4	active BCR-related(ABR)	515556	ABR	5282	5429	5073	5263	5023	3543	3549	4126	9689	4727	5605	31.58	28.45	29.3	28.79	22.6	21.42	24.11	55.37	28.38	35.54	4362.81	0.27	0.22	1.26	0.21	0.8	Stable
NM_001046204.2	active BCR-related(ABR)	515556	ABR	5391	778	347	253	536	567	341	1538	287	1286	138	4.24	1.95	1.58	3.17	3.25	1.91	9.05	1.78	7.33	0.76	769.79	-1.74	0.63	-2.77	0.01	0.17	Stable
XM_024996445.1	ABRA C-terminal like(ABRACL)	505914	ABRACL	734	128	21	101	36	24	32	33	36	48	60	5.88	0.91	4.25	1.48	1.04	1.46	1.38	1.45	1.92	2.47	22.91	-0.94	1.07	-0.88	0.38	0.91	Stable
NM_001166561.1	ABRA C-terminal like(ABRACL)	505914	ABRACL	763	816	457	815	401	1003	423	643	1780	701	1193	33.01	18.08	33.87	17.6	40.39	16.42	24.78	70.63	30.96	49.84	1435.24	0.31	0.21	1.5	0.13	0.7	Stable
NM_001076152.2	activator of basal transcription 1(ABT1)	539270	ABT1	2133	1491	1145	1070	1056	902	957	1112	974	1088	1056	21.48	15.9	14.75	14.99	14.25	14.3	16.09	13.78	16.17	16.58	1033.37	-0.13	0.23	-0.59	0.55	0.96	Stable
XR_001494899.2	activator of basal transcription 1(ABT1)	539270	ABT1	1006	21	5	2	6	27	0	21	4	4	0	0.61	0.15	0.07	0.19	0.83	0	0.66	0.13	0.12	0	64.61	0.76	0.82	0.93	0.35	0.9	Stable
XM_005223166.4	ankyrin repeat and BTB domain containing 1(ABTB1)	507417	ABTB1	2270	39	218	77	160	27	9	22	172	23	50	0.51	2.82	1.03	2.37	0.38	0.12	0.29	2.4	0.34	0.68	194.03	1.05	1.1	0.96	0.34	0.89	Stable
XM_005223168.4	ankyrin repeat and BTB domain containing 1(ABTB1)	507417	ABTB1	2192	492	374	366	282	240	479	298	559	249	401	7.56	5.44	5.15	3.88	3.47	7.32	4.18	7.55	3.34	5.54	369.71	-1.85	0.69	-2.68	0.01	0.2	Stable
XM_010818000.2	ankyrin repeat and BTB domain containing 1(ABTB1)	507417	ABTB1	1882	501	337	307	454	91	123	219	363	24	218	8.22	5.41	5.17	8.08	1.49	1.94	3.42	5.84	0.43	3.69	56.94	-0.88	0.8	-1.1	0.27	0.85	Stable
NM_001083384.1	ankyrin repeat and BTB domain containing 1(ABTB1)	507417	ABTB1	1760	124	158	232	201	92	315	239	216	475	313	2.37	2.86	4.07	3.45	1.66	5.99	4.17	3.64	7.94	5.38	123.32	1.09	1.07	1.02	0.31	0.87	Stable
XM_005223164.3	ankyrin repeat and BTB domain containing 1(ABTB1)	507417	ABTB1	1909	40	72	85	157	8	40	37	64	38	36	0.66	1.26	1.37	2.44	0.12	0.63	0.65	1.07	0.61	0.57	98.11	-0.41	0.68	-0.61	0.54	0.96	Stable
XM_010817999.3	ankyrin repeat and BTB domain containing 1(ABTB1)	507417	ABTB1	2236	1522	1595	1295	2451	1049	985	895	1046	474	1457	20.61	24.03	18.46	33.83	14.16	13.97	13.41	14.37	6.28	19.16	2787.66	0.46	0.36	1.29	0.2	0.79	Stable
XM_024982510.1	ankyrin repeat and BTB domain containing 1(ABTB1)	507417	ABTB1	1709	68	95	107	71	49	96	109	121	136	84	1.18	1.63	1.9	1.4	0.91	1.73	1.93	2.24	2.67	1.51	280.22	0.68	0.43	1.59	0.11	0.66	Stable
XM_003587004.5	ankyrin repeat and BTB domain containing 2(ABTB2)	528597	ABTB2	4929	469	432	436	498	335	309	254	212	278	278	3.03	2.71	2.67	3.2	2.28	1.93	1.53	1.26	1.71	1.9	364.82	0.25	0.28	0.89	0.37	0.9	Stable
XM_024982532.1	acetyl-CoA acyltransferase 1(ACAA1)	508324	ACAA1	1495	106	6	7	10	5	98	22	124	66	5	2.25	0.13	0.14	0.2	0.1	1.98	0.5	2.64	1.36	0.1	47.18	0.43	0.95	0.45	0.65	0.98	Stable
NM_001034319.2	acetyl-CoA acyltransferase 1(ACAA1)	508324	ACAA1	1594	3999	3518	4750	5072	4207	4410	4454	5941	3463	3431	74.32	64.91	90.22	107.21	84.12	85.39	84.34	118.18	72.77	66.13	4161.15	0.06	0.25	0.24	0.81	0.99	Stable
NM_001035342.2	acetyl-CoA acyltransferase 2(ACAA2)	522006	ACAA2	1581	2724	3241	3089	7458	5633	6726	3486	6681	5556	6337	57.71	62.98	57.88	138.73	107.87	143.34	70.28	130.43	106.08	127.09	4443.03	0.15	0.55	0.27	0.79	0.99	Stable
XM_005219976.4	acetyl-CoA carboxylase alpha(ACACA)	281590	ACACA	8799	196	2344	290	2136	789	1073	1731	1707	579	502	0.71	8.22	0.99	7.7	3	3.75	5.83	5.71	1.99	1.92	905.05	0.85	0.85	1	0.32	0.88	Stable
XM_005219975.4	acetyl-CoA carboxylase alpha(ACACA)	281590	ACACA	9079	35	41	1129	40	10	31	4	12	26	495	0.11	0.14	4.19	0.14	0.03	0.1	0.01	0.04	0.09	1.62	157.64	3.71	1.42	2.61
XM_024979603.1	acetyl-CoA carboxylase alpha(ACACA)	281590	ACACA	8832	1586	0	81	0	296	173	0	369	0	542	5.52	0	0.27	0	1.13	0.62	0	1.26	0	2.06	147.35	0.89	1.18	0.75	0.45	0.94	Stable
XR_238115.2	acyl-CoA dehydrogenase family, member 10(ACAD10)	511425	ACAD10	3214	52	27	75	31	35	48	94	59	35	68	0.54	0.26	0.69	0.28	0.33	0.5	0.93	0.57	0.33	0.67	96.95	-0.02	0.65	-0.04	0.97	1	Stable
XM_010813901.3	acyl-CoA dehydrogenase family, member 10(ACAD10)	511425	ACAD10	5590	1177	1315	366	780	695	598	394	838	653	236	6.71	7.26	1.98	4.42	4.16	3.29	2.09	4.41	3.54	1.42	1231.42	0.11	0.65	0.17	0.87	0.99	Stable
XM_010813903.3	acyl-CoA dehydrogenase family, member 10(ACAD10)	511425	ACAD10	5928	138	71	258	618	95	2	81	110	270	335	0.74	0.4	1.34	3.09	0.47	0.01	0.46	0.59	1.41	1.71	760.57	0.23	1.23	0.19	0.85	0.99	Stable
NM_001192292.1	acyl-CoA dehydrogenase family, member 10(ACAD10)	511425	ACAD10	4099	201	577	362	807	1200	1319	1626	323	283	1031	1.44	4.26	2.98	6.28	9.04	9.71	12.58	2.64	2.12	7.45	53.5	0.1	0.77	0.13	0.9	0.99	Stable
XM_010813905.3	acyl-CoA dehydrogenase family, member 10(ACAD10)	511425	ACAD10	5166	130	7	932	0	374	0	25	0	0	0	0.75	0.04	5.46	0	2.31	0	0.15	0	0	0	213.92	-0.76	0.9	-0.84	0.4	0.92	Stable
NM_001075893.2	acyl-CoA dehydrogenase family member 11(ACAD11)	526956	ACAD11	3499	3214	2803	2869	2702	2465	3256	2828	1341	3419	2817	27.73	25.4	27.46	23.72	20.87	27.37	24.47	12.91	31.14	24.85	3036.38	0.12	0.23	0.54	0.59	0.97	Stable
NM_001075551.1	acyl-CoA dehydrogenase family member 8(ACAD8)	512070	ACAD8	1700	342	455	675	384	1023	894	683	301	447	723	6.74	8.22	11.76	6.64	18.22	17.72	12.81	5.46	7.94	13.49	2283.76	-0.1	0.34	-0.29	0.77	0.99	Stable
XM_024983043.1	acyl-CoA dehydrogenase family member 9(ACAD9)	617428	ACAD9	2218	1058	1440	1139	1029	777	1025	1030	966	712	948	14.72	19.6	16.28	15.54	10.76	13.69	13.66	13.19	10.82	13.62	857.27	0.03	0.37	0.09	0.93	1	Stable
XM_024977622.1	acyl-CoA dehydrogenase, long chain(ACADL)	614508	ACADL	2139	511	203	139	385	513	1111	561	47	309	783	7.34	2.81	1.91	5.45	8.08	16.55	8.09	0.66	4.58	12.26	545.99	-0.07	1.02	-0.07	0.94	1	Stable
XM_024977617.1	acyl-CoA dehydrogenase, long chain(ACADL)	614508	ACADL	2668	74	114	234	177	185	1431	186	81	53	70	0.82	1.26	2.66	2.24	2.21	16.55	2.1	0.96	0.67	0.81	424.16	1.59	0.88	1.81	0.07	0.56	Stable
NM_001076936.1	acyl-CoA dehydrogenase, long chain(ACADL)	614508	ACADL	1757	396	232	314	639	494	367	276	137	459	443	6.82	4.45	5.7	11.22	8.49	6.62	5.26	2.4	7.74	7.42	415.11	-0.11	0.56	-0.2	0.84	0.99	Stable
NM_001075235.1	acyl-CoA dehydrogenase, C-4 to C-12 straight chain(ACADM)	505968	ACADM	2128	6108	6409	5449	5939	6090	7805	8212	3387	4884	5119	84.41	91.18	86.28	88.95	88.33	110.71	122.36	53.31	70.51	71.26	5845.03	-0.02	0.34	-0.06	0.95	1	Stable
XM_010803370.3	acyl-CoA dehydrogenase, C-4 to C-12 straight chain(ACADM)	505968	ACADM	2067	214	231	176	155	693	479	430	263	344	442	3.04	3.38	2.87	2.39	10.35	6.99	6.6	4.26	5.11	6.33	594.08	0.04	0.5	0.07	0.94	1	Stable
NM_001034401.2	acyl-CoA dehydrogenase, C-2 to C-3 short chain(ACADS)	511222	ACADS	1957	5507	5930	8200	8846	8717	6435	10457	16367	4714	8315	85.19	102.1	133.55	139.51	134.45	104.26	178.97	256.94	71.35	124.96	7104.98	-0.23	0.41	-0.56	0.58	0.97	Stable
XM_024977169.1	acyl-CoA dehydrogenase, C-2 to C-3 short chain(ACADS)	511222	ACADS	1909	657	270	727	621	672	552	681	1076	425	441	11.6	4.51	11.75	9.82	11.16	9.68	10.96	16.7	6.55	6.99	966.09	-0.25	0.31	-0.81	0.42	0.92	Stable
NM_001017933.1	acyl-CoA dehydrogenase, short/branched chain(ACADSB)	504301	ACADSB	1852	3451	1621	2110	2238	3346	2579	3756	1756	6445	2717	62.41	26.89	33.75	35.54	54.7	46.92	64.64	29.26	105.04	46.52	284.41	-0.97	0.25	-3.83	0	0.02	Stable
XM_005225840.4	acyl-CoA dehydrogenase, short/branched chain(ACADSB)	504301	ACADSB	4216	28	16	210	0	0	382	0	82	14	19	0.21	0.12	1.5	0	0	2.78	0	0.57	0.1	0.15	2802.51	-0.51	0.34	-1.52	0.13	0.69	Stable
XM_024979617.1	acyl-CoA dehydrogenase, very long chain(ACADVL)	282130	ACADVL	2183	1456	925	1007	1098	367	481	286	269	1169	982	21.15	14.19	14.17	14.9	4.94	6.67	4.41	3.93	16.53	13.58	1781.17	-0.26	0.19	-1.38	0.17	0.75	Stable
NM_174494.2	acyl-CoA dehydrogenase, very long chain(ACADVL)	282130	ACADVL	2137	9603	7081	9896	9221	3117	5823	2239	2076	6853	8922	135.64	105.06	155.1	132.56	43.21	80.14	31.72	32.73	102.21	128.86	7328.88	0.03	0.22	0.14	0.89	0.99	Stable
XM_024979871.1	ArfGAP with coiled-coil, ankyrin repeat and PH domains 1(ACAP1)	508582	ACAP1	4408	10	358	63	213	6	477	24	75	0	43	0.08	2.5	0.42	1.42	0.04	3.65	0.17	0.53	0	0.31	611.25	2.47	0.6	4.08	0	0.01	Up
XM_005220204.4	ArfGAP with coiled-coil, ankyrin repeat and PH domains 1(ACAP1)	508582	ACAP1	4701	64	75	72	49	90	6	791	99	114	59	0.41	0.51	0.51	0.32	0.57	0.04	5.09	0.71	0.77	0.39	226.54	-0.24	0.76	-0.32	0.75	0.99	Stable
NM_001103234.1	ArfGAP with coiled-coil, ankyrin repeat and PH domains 1(ACAP1)	508582	ACAP1	2507	35	37	98	55	13	68	23	210	22	248	0.47	0.47	1.21	0.66	0.16	0.91	0.28	2.48	0.26	2.99	60.78	1.41	0.48	2.92	0	0.13	Stable
NM_001105337.1	ArfGAP with coiled-coil, ankyrin repeat and PH domains 2(ACAP2)	506187	ACAP2	1593	8	10	29	10	1	13	15	8	4	8	0.15	0.19	0.54	0.19	0.02	0.26	0.29	0.15	0.08	0.17	484.67	-0.28	0.24	-1.14	0.25	0.84	Stable
NM_001083687.1	ArfGAP with coiled-coil, ankyrin repeat and PH domains 3(ACAP3)	515444	ACAP3	3981	878	420	760	1165	772	819	936	1117	951	905	6.68	3.55	6.08	9.03	5.85	6.52	7.87	8.62	7.08	6.69	1044.16	0.01	0.29	0.05	0.96	1	Stable
XM_024976212.1	ArfGAP with coiled-coil, ankyrin repeat and PH domains 3(ACAP3)	515444	ACAP3	4929	157	220	43	85	44	47	47	44	33	63	1.07	1.42	0.27	0.52	0.28	0.32	0.29	0.26	0.2	0.39	213.23	-0.01	0.57	-0.01	0.99	1	Stable
NM_001046075.1	acetyl-CoA acetyltransferase 1(ACAT1)	511082	ACAT1	1549	8084	8210	7735	10507	12071	12780	13008	8978	9549	9860	154.59	155.88	151.18	228.54	248.38	254.65	253.48	183.78	206.47	195.56	10290.1	-0.14	0.43	-0.33	0.74	0.99	Stable
XM_010808728.3	acetyl-CoA acetyltransferase 2(ACAT2)	512044	ACAT2	1589	170	17	119	58	200	37	79	206	159	78	3.24	0.36	2.39	1.13	3.8	0.74	1.67	3.98	2.96	1.44	286.89	0.02	0.4	0.06	0.95	1	Stable
NM_001075549.1	acetyl-CoA acetyltransferase 2(ACAT2)	512044	ACAT2	1444	3765	3156	3161	2779	2495	2903	2909	2581	2703	2949	78.94	73.64	69.77	59.4	52.15	63.74	67.47	54.91	55.45	60.06	2825.36	0.05	0.16	0.35	0.73	0.98	Stable
NM_001191183.1	acyl-CoA binding domain containing 3(ACBD3)	783375	ACBD3	3898	5395	5048	3802	3329	3946	3646	4628	5644	3057	2717	46.63	41.28	30.1	25.78	32.1	31.33	36.48	42.89	23.06	21.1	5763.8	-0.12	0.17	-0.7	0.49	0.95	Stable
NM_001046214.1	acyl-CoA binding domain containing 4(ACBD4)	515848	ACBD4	1721	573	492	513	856	632	501	515	307	737	478	10.28	8.63	9.45	16.66	11.28	8.62	8.8	5.4	14.43	8.85	350.22	0.78	0.51	1.53	0.13	0.69	Stable
XM_010816353.3	acyl-CoA binding domain containing 4(ACBD4)	515848	ACBD4	3147	197	84	105	203	69	96	74	124	104	94	1.89	0.85	1.12	1.98	0.65	0.9	0.71	1.33	1.05	0.92	187.73	-1.1	0.67	-1.63	0.1	0.64	Stable
XM_005214155.3	acyl-CoA binding domain containing 5(ACBD5)	353160	ACBD5	3757	1136	382	315	597	348	512	407	774	1000	1233	9.64	3.14	2.53	5.04	3.1	4.19	3.21	6.06	8.06	11.06	353.53	0.08	0.57	0.14	0.89	0.99	Stable
NM_181038.3	acyl-CoA binding domain containing 5(ACBD5)	353160	ACBD5	1744	34	29	13	20	12	22	21	17	17	36	0.59	0.53	0.25	0.35	0.2	0.37	0.36	0.33	0.31	0.64	23.87	-0.17	0.57	-0.3	0.77	0.99	Stable
XM_005214156.3	acyl-CoA binding domain containing 5(ACBD5)	353160	ACBD5	3717	5195	4108	2251	4109	4940	5290	5516	4488	3534	4678	44.32	37.02	18.61	32.75	39.09	43.09	50	38.48	29.34	37.99	4933.49	-0.27	0.39	-0.7	0.48	0.95	Stable
NM_001083783.1	acyl-CoA binding domain containing 6(ACBD6)	618245	ACBD6	1266	542	618	393	537	514	441	461	596	442	582	14.42	15.56	9.58	12.8	12.87	11.67	11.19	13.95	10.27	13.92	440.92	-0.01	0.29	-0.04	0.97	1	Stable
NM_001113297.2	acyl-CoA binding domain containing 7(ACBD7)	508284	ACBD7	1694	118	39	8	70	58	19	55	45	98	83	2.1	0.73	0.16	1.27	1.01	0.33	0.98	0.9	1.84	1.51	47.66	-1.63	0.68	-2.38	0.02	0.31	Stable
XM_005216414.4	1-aminocyclopropane-1-carboxylate synthase homolog (inactive)(ACCS)	505649	ACCS	2059	31	3	0	128	29	0	9	16	60	15	0.46	0.05	0	1.92	0.43	0	0.15	0.24	0.86	0.21	51.11	-0.91	0.49	-1.85	0.06	0.54	Stable
NM_001015526.1	1-aminocyclopropane-1-carboxylate synthase homolog (inactive)(ACCS)	505649	ACCS	1783	248	352	258	56	165	251	194	189	286	173	4.27	5.85	4.26	0.95	3.12	4.49	3.36	3.2	5.09	3.25	321.87	0.35	0.27	1.28	0.2	0.79	Stable
XM_002694822.5	adrenocortical dysplasia homolog(ACD)	510353	ACD	1711	151	19	16	61	0	1	126	0	203	0	2.66	0.35	0.31	1.1	0	0.02	2.23	0	3.78	0	177.94	-0.31	1.53	-0.2	0.84	0.99	Stable
XM_024979880.1	angiotensin I converting enzyme(ACE)	509484	ACE	2750	36	173	113	141	74	102	167	92	79	88	0.38	1.9	1.38	1.63	0.83	1.12	1.93	1.12	0.88	0.95	138.33	0.52	0.71	0.74	0.46	0.94	Stable
NM_001206668.1	angiotensin I converting enzyme(ACE)	509484	ACE	4144	2047	2719	3272	2623	2180	2366	2614	1346	2233	2125	15.74	20.25	23.83	20.07	17.62	17.54	18.69	9.55	16.31	17.28	2482.92	0.34	0.26	1.31	0.19	0.78	Stable
XM_010806925.3	alkaline ceramidase 1(ACER1)	518021	ACER1	1653	53	26	31	83	48	37	84	86	18	35	1.02	0.53	0.58	1.49	0.85	0.68	1.71	1.66	0.34	0.64	46.16	-0.86	0.45	-1.92	0.06	0.52	Stable
XM_010807777.3	alkaline ceramidase 2(ACER2)	540732	ACER2	6157	2209	1542	1458	1529	2318	1572	1708	5663	1093	2035	11.44	7.73	7.15	7.87	12.61	7.84	8.22	27.05	5.37	11.14	1813.59	-0.37	0.25	-1.48	0.14	0.71	Stable
XM_010807776.3	alkaline ceramidase 2(ACER2)	540732	ACER2	2531	131	32	106	30	115	115	89	180	39	107	1.52	0.38	1.41	0.38	1.4	1.37	1.11	2.38	0.47	1.25	97.16	-0.26	0.59	-0.44	0.66	0.98	Stable
NM_001192775.1	alkaline ceramidase 2(ACER2)	540732	ACER2	828	38	37	25	66	59	35	42	198	27	63	1.36	1.31	0.91	2.69	2.27	1.3	1.53	7.58	1.09	2.34	35.79	-0.49	0.44	-1.11	0.27	0.85	Stable
NM_001102285.1	alkaline ceramidase 3(ACER3)	615110	ACER3	2135	872	1365	1338	817	614	989	1275	1087	758	1067	13.76	20.38	19.34	11.55	9.12	15.52	18.35	15.08	10.44	15.13	1107.54	0.06	0.26	0.22	0.83	0.99	Stable
XM_024975532.1	alkaline ceramidase 3(ACER3)	615110	ACER3	2922	16	0	0	485	4	74	151	13	0	392	0.17	0	0	5.1	0.04	0.74	1.56	0.15	0	4.14	464.61	0.48	0.38	1.26	0.21	0.8	Stable
XM_003586509.5	apoptotic chromatin condensation inducer 1(ACIN1)	534600	ACIN1	4630	99	313	125	94	122	144	20	13	23	80	0.65	2.14	0.9	0.62	0.78	0.91	0.13	0.09	0.16	0.53	6946.71	-0.25	1.4	-0.18	0.86	0.99	Stable
XM_003586511.5	apoptotic chromatin condensation inducer 1(ACIN1)	534600	ACIN1	4591	77	240	138	296	138	109	107	33	37	102	0.52	1.55	0.88	1.95	1.01	0.76	0.72	0.22	0.26	0.74	1429.62	0.6	0.57	1.05	0.29	0.86	Stable
XM_003586513.4	apoptotic chromatin condensation inducer 1(ACIN1)	534600	ACIN1	2635	36	24	47	44	74	25	31	97	54	46	0.41	0.31	0.57	0.52	0.85	0.3	0.39	1.13	0.61	0.51	2429.54	0.47	0.36	1.32	0.19	0.78	Stable
XM_010809043.3	apoptotic chromatin condensation inducer 1(ACIN1)	534600	ACIN1	4594	87	389	151	326	165	208	107	37	94	110	0.64	2.7	1.01	2.14	1.14	1.52	0.72	0.24	0.6	0.72	804.59	1.63	0.76	2.13	0.03	0.42	Stable
XM_015473070.2	apoptotic chromatin condensation inducer 1(ACIN1)	534600	ACIN1	2509	50	16	28	25	31	10	33	25	19	16	0.67	0.2	0.34	0.3	0.39	0.13	0.4	0.3	0.22	0.19	3319.73	0.07	0.36	0.2	0.84	0.99	Stable
NM_001015634.1	atypical chemokine receptor 1 (Duffy blood group)(ACKR1)	528076	ACKR1	1014	306	244	231	116	78	60	52	264	381	105	9.27	7.13	6.7	3.46	2.59	1.89	1.58	7.86	11.91	3.47	153.45	0.43	0.79	0.55	0.58	0.97	Stable
XR_003031739.1	atypical chemokine receptor 2(ACKR2)	512583	ACKR2	3944	15	7	9	23	12	9	7	6	37	20	0.12	0.06	0.07	0.17	0.09	0.07	0.06	0.05	0.29	0.15	9.57	-0.35	0.65	-0.54	0.59	0.97	Stable
XR_003031738.1	atypical chemokine receptor 2(ACKR2)	512583	ACKR2	4516	60	27	66	34	46	20	37	27	105	73	0.42	0.18	0.44	0.24	0.34	0.14	0.24	0.18	0.7	0.54	40.54	-0.31	0.6	-0.52	0.61	0.97	Stable
NM_001098381.2	atypical chemokine receptor 3(ACKR3)	509585	ACKR3	1730	817	407	528	859	364	379	362	683	935	513	14.3	7.93	9.73	15.33	6.35	6.95	7.01	12.13	16.01	8.72	463.67	-0.1	0.37	-0.27	0.79	0.99	Stable
NM_174265.2	atypical chemokine receptor 4(ACKR4)	281672	ACKR4	2040	34	64	113	29	89	26	29	69	228	30	0.53	1.05	1.7	0.42	1.28	0.39	0.48	1.08	3.45	0.44	57.54	0.39	0.75	0.52	0.6	0.97	Stable
XM_015473488.2	atypical chemokine receptor 4(ACKR4)	281672	ACKR4	2894	108	20	14	62	7	71	107	45	48	96	1.25	0.21	0.14	0.63	0.07	0.83	1.18	0.48	0.5	1.05	51.63	-0.86	1.07	-0.8	0.42	0.92	Stable
XM_005220713.4	ATP citrate lyase(ACLY)	511135	ACLY	4446	957	1145	887	423	270	701	538	818	883	1087	6.86	7.95	6.02	3.02	2.03	4.84	3.58	5.41	6.01	8.24	531.55	0.37	0.87	0.43	0.67	0.98	Stable
NM_001037457.1	ATP citrate lyase(ACLY)	511135	ACLY	4225	2518	1211	2699	2276	2232	1277	1604	3356	1554	2676	19	8.85	19.28	17.08	17.69	9.29	11.25	23.36	11.14	21.34	1851.73	-0.1	0.42	-0.25	0.8	0.99	Stable
XM_005220715.4	ATP citrate lyase(ACLY)	511135	ACLY	3868	1823	1519	1640	1327	1218	1549	1629	2142	1161	1402	14.94	13.15	13.03	10.16	9.26	12.12	14.19	17.65	9.26	10.94	1743.16	0.15	0.23	0.65	0.52	0.95	Stable
NM_001075591.1	aconitase 1(ACO1)	512995	ACO1	3503	6305	4617	6833	5699	5584	5410	5161	5507	4232	6577	57.37	40.68	58.88	51.58	53.39	47.45	43.64	46.23	36.57	63.26	4114.05	0.77	0.4	1.93	0.05	0.51	Stable
XM_005209852.4	aconitase 1(ACO1)	512995	ACO1	3670	642	462	176	455	185	395	453	475	4	233	5.58	3.89	1.45	3.93	1.69	3.31	3.66	3.81	0.03	2.14	1592.01	-1.55	1.14	-1.36	0.17	0.76	Stable
NM_173977.3	aconitase 2(ACO2)	280976	ACO2	2744	16476	12621	15624	15280	15237	9662	12702	13538	12140	15707	176.59	139.25	191.84	177.48	171.38	106.29	146.78	165.25	135.92	169.56	13880.1	-0.11	0.22	-0.5	0.62	0.97	Stable
NM_001103275.1	acyl-CoA thioesterase 11(ACOT11)	533609	ACOT11	2619	22	11	7	4	26	3	17	12	11	19	0.26	0.13	0.08	0.05	0.3	0.03	0.19	0.14	0.14	0.23	113.15	-0.51	0.42	-1.21	0.22	0.82	Stable
NM_001192607.2	acyl-CoA thioesterase 12(ACOT12)	525155	ACOT12	1794	5	0	25	10	14	40	21	0	22	1	0.09	0	0.42	0.18	0.26	0.69	0.35	0	0.37	0.02	363.59	-0.34	0.84	-0.4	0.69	0.98	Stable
NM_001101845.2	acyl-CoA thioesterase 13(ACOT13)	504870	ACOT13	1763	3155	2628	2418	2511	3274	3622	3880	1697	2971	2950	56.74	49.93	42.14	42.19	54.62	62.2	74.15	30.68	52.01	50.51	3148.4	-0.18	0.33	-0.53	0.6	0.97	Stable
NM_001101938.1	acyl-CoA thioesterase 2(ACOT2)	511033	ACOT2	1885	464	835	768	669	544	705	787	624	592	659	7.45	14.93	12.99	10.95	8.71	11.86	13.98	10.17	9.3	10.28	674.16	0.35	0.35	1	0.32	0.88	Stable
NM_001101938.1	acyl-CoA thioesterase 2(ACOT2)	511033	ACOT2	1885	464	835	768	669	544	705	787	624	592	659	7.45	14.93	12.99	10.95	8.71	11.86	13.98	10.17	9.3	10.28	674.16	0.35	0.35	1	0.32	0.88	Stable
XM_002690999.6	acyl-CoA thioesterase 2(ACOT2)	785383	ACOT2	4082	122	1462	1102	120	183	139	151	100	786	231	1.01	11.42	8.33	0.89	1.42	1.14	1.14	0.73	5.66	1.71	518.16	2.67	0.8	3.35	0	0.05	Stable
XM_002690999.6	acyl-CoA thioesterase 2(ACOT2)	785383	ACOT2	4082	122	1462	1102	120	183	139	151	100	786	231	1.01	11.42	8.33	0.89	1.42	1.14	1.14	0.73	5.66	1.71	518.16	2.67	0.8	3.35	0	0.05	Stable
NM_001098941.2	acyl-CoA thioesterase 4(ACOT4)	511431	ACOT4	1611	436	895	678	577	627	794	570	572	339	319	8.35	16.77	13.34	12	11.96	14.6	10.41	10.75	7.09	6.31	862.42	0.29	0.16	1.84	0.07	0.55	Stable
XM_002691001.6	acyl-CoA thioesterase 6(ACOT6)	516537	ACOT6	1990	571	648	988	1281	1349	1372	1433	79	590	639	8.82	9.65	14.6	19.49	22.84	21.97	22.23	1.2	9.4	10.75	938.42	-0.09	0.57	-0.16	0.87	0.99	Stable
NM_001075682.2	acyl-CoA thioesterase 7(ACOT7)	514788	ACOT7	1435	880	764	789	872	754	456	571	899	466	444	18.93	16.07	17.43	20.35	16.14	9.41	11.7	18.97	10.94	9.86	709.81	0	0.32	0	1	1	Stable
XR_003029598.1	acyl-CoA thioesterase 7(ACOT7)	514788	ACOT7	1580	46	55	99	38	14	13	2	2	90	9	0.98	1.07	1.86	0.71	0.27	0.28	0.04	0.04	1.72	0.18	14.69	0.6	1.07	0.55	0.58	0.97	Stable
XM_005217082.3	acyl-CoA thioesterase 7(ACOT7)	514788	ACOT7	2032	44	31	57	32	150	8	7	7	72	19	0.65	0.48	0.94	0.48	2.19	0.12	0.1	0.12	1.13	0.29	50.12	-0.85	1.17	-0.73	0.47	0.94	Stable
XM_005214519.4	acyl-CoA thioesterase 8(ACOT8)	504360	ACOT8	1963	280	254	245	189	233	346	179	173	127	184	4.4	3.91	3.96	3.22	3.65	5.22	2.68	2.67	2.18	2.99	1109.16	0.67	0.69	0.98	0.33	0.88	Stable
NM_001034560.1	acyl-CoA thioesterase 9(ACOT9)	527845	ACOT9	1655	2045	1566	1929	2067	854	1867	1911	1435	1495	1475	37.41	31.88	37.15	38.55	15.58	35.77	38.67	26.64	26.76	26.21	2171.61	0.23	0.24	0.97	0.33	0.89	Stable
XM_024980019.1	acyl-CoA oxidase 1(ACOX1)	513996	ACOX1	6176	8444	6962	15159	13564	5729	19632	19379	2273	11566	16336	40.5	33.15	74.31	74	29.57	98.11	94.71	11.67	62.72	81.26	35732.5	-0.01	0.47	-0.01	0.99	1	Stable
NM_001035289.3	acyl-CoA oxidase 1(ACOX1)	513996	ACOX1	2178	14800	11954	13958	26144	28276	29421	25160	3456	19091	26915	199.85	166.16	215.93	382.59	400.7	407.75	366.28	53.15	269.29	366.06	719.72	-0.42	0.57	-0.74	0.46	0.94	Stable
XM_024980020.1	acyl-CoA oxidase 1(ACOX1)	513996	ACOX1	5395	3424	3918	934	3498	3152	752	1621	2294	2515	1960	21.38	23.15	5.34	19.57	18.53	4.67	9.23	12.6	13.71	11	314.34	-0.85	0.75	-1.13	0.26	0.84	Stable
XM_015459570.2	acyl-CoA oxidase 2(ACOX2)	514969	ACOX2	2786	19	6	12	12	20	17	6	11	70	20	0.22	0.07	0.13	0.13	0.21	0.18	0.07	0.13	0.78	0.22	18.31	-0.52	0.87	-0.6	0.55	0.96	Stable
XM_015459572.2	acyl-CoA oxidase 2(ACOX2)	514969	ACOX2	2729	72	22	64	99	87	114	77	8	54	46	0.89	0.26	0.72	1.1	1.01	1.4	0.87	0.09	0.58	0.51	156.23	-0.09	0.45	-0.2	0.84	0.99	Stable
XM_015459577.2	acyl-CoA oxidase 2(ACOX2)	514969	ACOX2	2604	24	38	54	32	23	18	70	0	41	15	0.28	0.46	0.69	0.38	0.26	0.2	0.81	0	0.5	0.18	86.58	-0.81	0.85	-0.95	0.34	0.89	Stable
XM_015459571.2	acyl-CoA oxidase 2(ACOX2)	514969	ACOX2	2781	0	0	0	0	0	0	77	0	0	0	0	0	0	0	0	0	0.84	0	0	0	103.78	-0.87	0.59	-1.47	0.14	0.72	Stable
XM_024982655.1	acyl-CoA oxidase 2(ACOX2)	514969	ACOX2	2487	296	200	239	131	754	149	564	140	323	184	3.6	2.71	3.06	1.63	9.15	1.9	7.6	1.73	3.85	2.18	203.26	0.44	0.47	0.93	0.35	0.9	Stable
NM_001102015.2	acyl-CoA oxidase 2(ACOX2)	514969	ACOX2	2474	711	873	554	3358	1911	2236	1338	225	1348	1823	8.45	10.68	7.54	43.26	23.84	27.28	17.15	3.05	16.74	21.83	2199.25	-0.01	0.62	-0.01	0.99	1	Stable
XM_024982657.1	acyl-CoA oxidase 2(ACOX2)	514969	ACOX2	2597	212	279	1034	331	359	650	804	0	167	915	2.52	3.24	12.62	4.27	4.25	7.41	9.1	0	2.17	11.23	611.47	0.56	0.83	0.67	0.5	0.95	Stable
NM_001103236.1	acyl-CoA oxidase 3, pristanoyl(ACOX3)	510065	ACOX3	2789	1076	1071	1947	913	1060	562	943	669	521	1755	11.85	11.38	20.53	9.91	12.81	6.42	10.44	7.24	5.92	21.08	2415.29	-0.08	0.31	-0.26	0.79	0.99	Stable
XR_003035011.1	acyl-CoA oxidase 3, pristanoyl(ACOX3)	510065	ACOX3	2834	36	45	72	65	158	92	88	574	37	85	0.38	0.54	0.81	0.71	1.68	1.03	1.04	6.22	0.39	0.88	412.12	-0.46	0.53	-0.88	0.38	0.91	Stable
XM_024993140.1	acyl-CoA oxidase 3, pristanoyl(ACOX3)	510065	ACOX3	2599	93	8	22	130	9	59	0	0	0	24	1.13	0.1	0.26	1.48	0.1	0.69	0	0	0	0.28	383.39	-0.39	0.55	-0.7	0.48	0.95	Stable
XR_003035010.1	acyl-CoA oxidase 3, pristanoyl(ACOX3)	510065	ACOX3	2267	2	13	15	27	22	16	16	19	6	9	0.03	0.17	0.19	0.36	0.33	0.22	0.22	0.25	0.08	0.13	80.4	-0.68	0.57	-1.2	0.23	0.82	Stable
NM_173978.2	acid phosphatase 1, soluble(ACP1)	280977	ACP1	1345	1807	1725	1334	2049	1647	1283	1553	1464	1955	2127	42.82	39.58	29.94	48.3	41.01	29.31	34.2	32.01	44.01	53.28	3266.06	0.08	0.17	0.47	0.64	0.98	Stable
XM_005216484.3	acid phosphatase 2, lysosomal(ACP2)	535407	ACP2	5856	518	1581	1746	1697	2677	2707	3326	1664	2119	296	2.8	9.04	9.16	8.58	13.44	13.99	19.14	9.06	11.17	1.53	3534.94	1.03	0.36	2.83	0	0.16	Stable
XM_005216483.3	acid phosphatase 2, lysosomal(ACP2)	535407	ACP2	5886	482	698	2613	2952	1255	11	1216	1190	296	127	2.61	3.66	13.4	15.9	7.14	0.06	6.12	5.95	1.52	0.73	1667.77	-2.51	0.49	-5.15	0	0	Down
NM_001076058.3	acid phosphatase 2, lysosomal(ACP2)	535407	ACP2	2087	23	57	38	38	83	53	34	39	39	3	0.33	0.87	0.61	0.56	1.18	0.75	0.49	0.63	0.6	0.04	166.57	1.27	0.63	2.01	0.04	0.47	Stable
XM_005208749.1	acid phosphatase 5, tartrate resistant(ACP5)	517002	ACP5	1841	2573	1474	4354	2411	2014	3553	1948	4703	1417	2391	42.19	25.39	79.21	40.23	32.41	56.76	32.03	86.07	24.53	40.09	2224.32	0.14	0.33	0.42	0.67	0.98	Stable
NM_001256558.1	acid phosphatase 5, tartrate resistant(ACP5)	517002	ACP5	1583	2985	2879	760	1397	2002	525	2008	929	2123	1612	55.86	53.49	14.53	29.73	40.31	10.24	38.29	18.61	44.92	31.29	2194.47	0.03	0.33	0.1	0.92	1	Stable
NM_001099373.2	acid phosphatase 6, lysophosphatidic(ACP6)	515738	ACP6	1813	1836	1772	1935	2726	1963	2945	2577	1660	1909	2397	34.12	31.15	32.94	45.39	34.33	54.41	43.67	27.12	30.97	40.03	2590.61	0.04	0.4	0.1	0.92	1	Stable
XM_010801603.3	acid phosphatase, prostate(ACPP)	504700	ACPP	1799	11	37	20	0	28	14	22	0	14	9	0.18	0.6	0.34	0	0.5	0.24	0.37	0	0.26	0.15	248.29	0.74	0.31	2.42	0.02	0.3	Stable
XM_002687869.5	acrosin binding protein(ACRBP)	515434	ACRBP	1893	265	244	207	238	221	209	254	90	178	196	4.15	3.79	3.31	4.24	3.72	3.41	4.05	1.51	3.15	3.18	229.28	-0.08	0.21	-0.38	0.7	0.98	Stable
NM_001078112.1	acyl-CoA synthetase family member 2(ACSF2)	768237	ACSF2	2011	2815	4316	4881	4666	3558	4180	4427	8078	4243	4481	44.62	66.24	73.26	73.57	59.26	63.86	65.21	118.14	63.88	75.08	4461.3	0.3	0.27	1.1	0.27	0.85	Stable
XM_010814445.3	acyl-CoA synthetase family member 3(ACSF3)	509209	ACSF3	1583	11	65	40	16	20	26	14	66	14	15	0.22	1.27	0.76	0.32	0.42	0.5	0.26	1.23	0.27	0.32	29.2	0.83	0.77	1.07	0.28	0.86	Stable
XM_005218509.4	acyl-CoA synthetase family member 3(ACSF3)	509209	ACSF3	2085	866	677	1150	1019	1253	771	993	799	1033	1127	13.99	10.35	17.02	14.75	19.06	12.39	14.63	11.35	14.57	16.36	998.9	-0.18	0.34	-0.53	0.6	0.97	Stable
XM_024986300.1	acyl-CoA synthetase long-chain family member 1(ACSL1)	537161	ACSL1	3880	199	122	180	22	190	61	257	98	257	194	1.63	1.05	1.43	0.17	1.44	0.48	2.23	0.81	2.04	1.51	102.17	-0.42	0.37	-1.12	0.26	0.85	Stable
XM_024986300.1	acyl-CoA synthetase long-chain family member 1(ACSL1)	537161	ACSL1	3880	199	122	180	22	190	61	257	98	257	194	1.63	1.05	1.43	0.17	1.44	0.48	2.23	0.81	2.04	1.51	102.17	-0.42	0.37	-1.12	0.26	0.85	Stable
NM_001076085.1	acyl-CoA synthetase long-chain family member 1(ACSL1)	537161	ACSL1	3666	5310	8754	12062	2567	14288	14733	13170	2274	12256	11912	43.85	80.46	104.87	21.61	117.64	127.43	120.32	19.06	99.03	95.56	13319.7	0.1	0.44	0.22	0.83	0.99	Stable
NM_001076085.1	acyl-CoA synthetase long-chain family member 1(ACSL1)	537161	ACSL1	3666	5310	8754	12062	2567	14288	14733	13170	2274	12256	11912	43.85	80.46	104.87	21.61	117.64	127.43	120.32	19.06	99.03	95.56	13319.7	0.1	0.44	0.22	0.83	0.99	Stable
XM_010820261.3	acyl-CoA synthetase long-chain family member 1(ACSL1)	537161	ACSL1	3165	1045	390	1285	4535	936	1269	1336	37	2009	1984	10	4.15	12.94	44.22	8.93	12.71	14.14	0.36	18.8	18.44	1384.4	-0.04	0.45	-0.09	0.93	1	Stable
XM_010820261.3	acyl-CoA synthetase long-chain family member 1(ACSL1)	537161	ACSL1	3165	1045	390	1285	4535	936	1269	1336	37	2009	1984	10	4.15	12.94	44.22	8.93	12.71	14.14	0.36	18.8	18.44	1384.4	-0.04	0.45	-0.09	0.93	1	Stable
XM_005225994.4	acyl-CoA synthetase long-chain family member 1(ACSL1)	537161	ACSL1	3367	1798	1978	839	4690	468	1611	635	411	119	174	16.93	19.68	7.66	41.26	4.09	14.49	6.35	3.89	1.09	1.56	1352.12	1.19	0.36	3.35	0	0.05	Stable
XM_005225994.4	acyl-CoA synthetase long-chain family member 1(ACSL1)	537161	ACSL1	3367	1798	1978	839	4690	468	1611	635	411	119	174	16.93	19.68	7.66	41.26	4.09	14.49	6.35	3.89	1.09	1.56	1352.12	1.19	0.36	3.35	0	0.05	Stable
NM_001205468.2	acyl-CoA synthetase long-chain family member 3(ACSL3)	100138312	ACSL3	4381	6415	3881	4857	3222	3659	3247	4884	9259	4594	4644	44.33	29.85	35.34	22.7	25.21	23.5	37.34	64.93	31.06	31.18	4344.54	-0.22	0.25	-0.9	0.37	0.9	Stable
XM_002699866.5	acyl-CoA synthetase long-chain family member 4(ACSL4)	536628	ACSL4	5101	7584	3972	2869	3039	2881	3260	3789	2727	4271	2009	50.09	24.82	17.36	17.98	17.91	21.41	22.82	15.84	24.62	11.92	3974.81	-0.37	0.39	-0.94	0.35	0.89	Stable
XM_015461583.2	acyl-CoA synthetase long-chain family member 4(ACSL4)	536628	ACSL4	5391	108	124	44	3	6	18	102	35	6	479	0.64	0.77	0.25	0.02	0.03	0.1	0.64	0.21	0.03	2.68	65.43	-0.22	1.07	-0.21	0.83	0.99	Stable
XM_005225736.2	acyl-CoA synthetase long-chain family member 5(ACSL5)	514159	ACSL5	2654	5166	5049	4952	69	137	121	52	233	274	120	57.25	57.59	62.87	0.83	1.59	1.38	0.62	2.94	3.17	1.34	2740.28	1.16	1.44	0.8
XM_005225738.4	acyl-CoA synthetase long-chain family member 5(ACSL5)	514159	ACSL5	2407	7	11	23	54	74	108	147	84	16	50	0.09	0.15	0.29	0.66	0.9	1.36	2.06	1.11	0.21	0.63	69.19	-0.29	1.25	-0.23	0.81	0.99	Stable
XM_005225739.4	acyl-CoA synthetase long-chain family member 5(ACSL5)	514159	ACSL5	2434	1655	2149	2632	4570	3041	4085	3290	7009	3232	3365	20.14	25.97	32.74	63.26	39.82	51.8	40.8	91.31	44.47	42.47	3127.8	0.31	0.6	0.51	0.61	0.97	Stable
XM_005225737.4	acyl-CoA synthetase long-chain family member 5(ACSL5)	514159	ACSL5	2536	68	0	58	711	304	408	615	0	178	407	0.85	0	0.69	8.89	4.01	4.94	7.18	0	2.12	5.41	2078.45	-1.01	1.08	-0.93	0.35	0.9	Stable
NM_001075650.1	acyl-CoA synthetase long-chain family member 5(ACSL5)	514159	ACSL5	2413	320	517	2533	7785	5937	5930	3091	2641	7620	6326	4.47	6.83	32.4	97.38	78.01	82.31	39.35	32.42	92.87	79.37	4134.35	-0.19	1.17	-0.17	0.87	0.99	Stable
XM_024985597.1	acyl-CoA synthetase long-chain family member 5(ACSL5)	514159	ACSL5	2552	255	155	577	84	198	76	230	252	206	92	3.07	1.8	6.65	1	2.61	0.95	2.78	2.98	2.56	1.21	305.06	0.02	0.71	0.03	0.97	1	Stable
XM_002697986.6	acyl-CoA synthetase medium-chain family member 3(ACSM3)	533798	ACSM3	2144	2188	5080	7026	3352	2651	11606	6480	4271	4040	5530	34.18	72.79	97.07	45.98	37.43	182.39	96.33	61.48	56.88	81.78	6423.58	0.96	0.6	1.59	0.11	0.66	Stable
XM_002698016.5	acyl-CoA synthetase medium-chain family member 4(ACSM4)	100299006	ACSM4	5942	6	23	34	33	12	9	19	8	19	12	0.03	0.12	0.18	0.17	0.06	0.05	0.1	0.04	0.09	0.06	17.1	0.74	0.79	0.94	0.35	0.9	Stable
XR_003037668.1	acyl-CoA synthetase short-chain family member 1(ACSS1)	282873	ACSS1	3383	1595	1073	1409	1730	2230	1176	803	3317	2132	1609	13.97	9.33	12.61	17.23	21.01	10.73	7.16	31.09	21.11	14.61	969.98	-0.15	0.59	-0.25	0.8	0.99	Stable
XM_025000325.1	acyl-CoA synthetase short-chain family member 1(ACSS1)	282873	ACSS1	3426	1481	1874	2141	1380	1993	1011	2794	3893	1637	1648	12.81	16.09	18.92	13.57	18.54	9.11	24.62	36.03	16	14.78	2112.71	0.69	0.7	0.98	0.33	0.88	Stable
NM_174746.2	acyl-CoA synthetase short-chain family member 1(ACSS1)	282873	ACSS1	2582	873	363	716	430	326	1540	681	718	296	936	11.32	4.32	8.21	4.9	3.82	20.1	8.41	8.58	3.46	11.49	1786.49	0.38	0.57	0.67	0.5	0.95	Stable
NM_001105339.1	acyl-CoA synthetase short-chain family member 2(ACSS2)	506459	ACSS2	2900	8718	6767	9375	6159	7583	5340	7979	25273	7228	7237	92.78	70.44	102.5	71.13	80.33	54.55	80.92	263.84	83.98	79.54	7509.21	-0.09	0.25	-0.36	0.72	0.98	Stable
XM_010811409.3	acyl-CoA synthetase short-chain family member 2(ACSS2)	506459	ACSS2	2993	313	20	277	91	73	146	69	369	119	204	3.23	0.2	2.93	1.02	0.75	1.44	0.68	3.73	1.34	2.17	185.88	-0.11	0.92	-0.12	0.91	0.99	Stable
XM_025000407.1	acyl-CoA synthetase short-chain family member 2(ACSS2)	506459	ACSS2	2689	155	424	272	302	132	296	316	538	75	358	1.78	4.76	3.21	3.76	1.51	3.26	3.46	6.06	0.94	4.24	134.09	0.46	0.36	1.26	0.21	0.8	Stable
XM_010804756.3	acyl-CoA synthetase short-chain family member 3(ACSS3)	531552	ACSS3	4139	771	725	565	108	678	233	600	0	518	304	5.94	5.41	4.12	0.83	5.49	1.73	4.29	0	3.79	2.47	4356	0.76	0.34	2.23	0.03	0.38	Stable
NM_001102137.2	acyl-CoA synthetase short-chain family member 3(ACSS3)	531552	ACSS3	3260	3326	5815	4559	5591	2838	7375	5043	1088	2545	4977	30.8	56.56	46.84	52.69	25.79	66.53	46.83	11.24	24.88	47.12	1079.16	0.1	0.56	0.18	0.86	0.99	Stable
NM_174225.1	actin, alpha 1, skeletal muscle(ACTA1)	281592	ACTA1	1485	381	141	704	620	196	344	508	73	473	232	7.74	3.01	15.88	12.83	3.91	6.81	10.36	1.66	10.15	4.82	368.57	0.2	0.67	0.3	0.77	0.99	Stable
NM_001034502.1	actin, alpha 2, smooth muscle, aorta(ACTA2)	515610	ACTA2	1347	32821	13541	22790	35597	17481	12846	17010	24216	55867	14509	748.58	297.78	497.58	800.06	437.26	303.96	389.76	542.66	1315.08	360.77	18662.1	-0.36	0.36	-1	0.32	0.88	Stable
XM_005225364.3	actin, alpha 2, smooth muscle, aorta(ACTA2)	515610	ACTA2	2018	221	26	124	108	60	130	66	44	46	118	3.67	0.4	1.82	1.57	0.9	2.17	1.04	0.67	0.69	1.85	106.61	1.5	1.11	1.35	0.18	0.76	Stable
NM_173979.3	actin beta(ACTB)	280979	ACTB	1832	243934	133674	221454	176752	132119	130067	154592	175573	235348	186280	4221.94	2443.89	3713.75	2857.95	2120.95	2149.41	2843.18	3054.6	3964.98	3069.24	189456	-0.17	0.28	-0.62	0.53	0.96	Stable
NM_001034585.2	actin, alpha, cardiac muscle 1(ACTC1)	533219	ACTC1	1391	60	11	57	56	41	67	59	20	86	28	1.27	0.24	1.38	1.28	0.91	1.45	1.34	0.48	1.9	0.6	47.26	-0.13	0.73	-0.18	0.85	0.99	Stable
NM_001033618.1	actin gamma 1(ACTG1)	404122	ACTG1	1956	117041	72198	81233	70772	67233	60491	68057	127371	68817	79026	1846.82	1114.16	1316.83	1211.86	1056.01	916.09	1023.28	1971.42	1185.41	1287.73	91172	-0.18	0.28	-0.65	0.51	0.95	Stable
NM_001013592.1	actin, gamma 2, smooth muscle, enteric(ACTG2)	281595	ACTG2	1287	109816	5841	63508	135948	122888	45627	75588	10228	218519	69190	2719.63	140.08	1489.5	3349.34	3198.1	1089.17	1739.76	233.72	5140.3	1811.37	69612.8	-1.38	0.8	-1.73	0.08	0.59	Stable
NM_001105035.1	actin like 6A(ACTL6A)	100125416	ACTL6A	1786	1799	1280	1356	816	1159	956	1104	1189	900	1177	29.62	21.7	25.58	14.56	20.03	16.16	19.6	22.3	15.48	19.52	1258.74	-0.11	0.25	-0.42	0.67	0.98	Stable
NM_001083370.1	actin like 6B(ACTL6B)	504476	ACTL6B	1529	62	40	48	98	32	26	48	35	43	54	1.29	0.81	0.95	2.03	0.7	0.52	0.93	0.67	0.85	1.19	42.41	-0.27	0.42	-0.63	0.53	0.96	Stable
NM_001035351.2	actinin alpha 1(ACTN1)	524770	ACTN1	3540	10857	3567	4035	6488	8631	3609	5016	6137	6558	5631	92.85	33.95	36.33	56.57	73.59	32.33	47.46	53.26	54.88	46.78	13835.5	-0.77	0.28	-2.78	0.01	0.17	Stable
XM_010809468.2	actinin alpha 1(ACTN1)	524770	ACTN1	3268	124	125	278	41	104	178	133	135	126	104	1.12	1.12	2.58	0.42	1.01	1.68	1.23	1.31	1.29	0.98	290.44	0.93	0.4	2.35	0.02	0.33	Stable
XM_005211979.2	actinin alpha 1(ACTN1)	524770	ACTN1	3482	2201	632	3140	4336	2829	1092	3143	1204	6308	1901	18.59	5.49	30.38	39.69	25.08	9.47	28.62	11.58	55.66	16.17	595.41	-1	0.76	-1.31	0.19	0.78	Stable
XM_005211978.3	actinin alpha 1(ACTN1)	524770	ACTN1	3597	11662	2417	5456	10007	8701	4415	7625	4270	10584	4804	108.59	20.64	44.93	81.82	73.23	41.36	67.56	36.64	88.82	42.35	2958.14	-0.84	0.5	-1.68	0.09	0.62	Stable
NM_001034635.1	actinin alpha 2(ACTN2)	536607	ACTN2	2925	1179	13	584	1745	697	514	832	16	1801	469	11.94	0.13	6.04	20.1	7.6	5.42	8.59	0.17	20.62	4.93	612.13	-1.17	1.05	-1.12	0.26	0.85	Stable
XM_024978284.1	actinin alpha 4(ACTN4)	522269	ACTN4	4072	352	246	442	521	360	238	406	690	426	404	2.54	1.83	3.66	4.08	2.73	1.76	3.16	5.68	3.21	2.94	2554.53	-0.12	0.47	-0.25	0.8	0.99	Stable
XM_024978283.1	actinin alpha 4(ACTN4)	522269	ACTN4	4065	416	249	502	646	525	322	329	501	699	532	3.43	1.88	3.66	4.67	3.91	2.67	2.58	3.8	5.19	4.15	4370.07	-0.37	0.38	-0.99	0.32	0.88	Stable
XM_024978285.1	actinin alpha 4(ACTN4)	522269	ACTN4	3999	2952	2607	3195	2837	4085	2054	275	812	1226	2662	23.53	20.12	24.12	22.49	34.21	15.78	2.04	5.97	9.28	22.43	12530.3	-0.24	0.25	-0.96	0.34	0.89	Stable
NM_001098052.1	actinin alpha 4(ACTN4)	522269	ACTN4	3081	21863	14418	18322	19483	16311	11858	16002	19268	19109	19595	237.67	143.77	176.16	185.97	160.28	129.68	165.54	193.02	187.21	201.66	806.12	0.23	0.42	0.54	0.59	0.97	Stable
NM_001034400.2	actin-related protein 10 homolog(ACTR10)	511083	ACTR10	1553	3033	2249	2200	2340	2230	2657	2617	2524	3147	2384	60	42.9	41.66	45.62	48.38	54.53	52.01	49.06	64.25	51.42	2465.96	-0.06	0.22	-0.26	0.8	0.99	Stable
NM_001193248.2	ARP1 actin-related protein 1 homolog A, centractin alpha(ACTR1A)	514371	ACTR1A	2909	8253	7378	8495	6106	6186	6217	2631	8634	2583	8357	89.96	84.95	89.72	62.18	62.54	64.7	30.47	94.6	27.41	86.72	7684.51	-0.07	0.17	-0.43	0.67	0.98	Stable
XM_024998235.1	ARP1 actin-related protein 1 homolog B, centractin beta(ACTR1B)	100125305	ACTR1B	2578	94	42	93	48	51	70	16	126	157	116	1.22	0.5	1.07	0.55	0.6	0.91	0.2	1.51	1.84	1.43	105.41	-0.05	0.52	-0.09	0.93	1	Stable
NM_001103338.1	ARP1 actin-related protein 1 homolog B, centractin beta(ACTR1B)	100125305	ACTR1B	2242	2710	1435	1604	1601	1577	1412	1603	1735	1890	1481	37.14	18.96	21.04	21.62	23.7	20.07	22.07	23.36	26.73	22.12	1569.13	-0.31	0.23	-1.36	0.17	0.76	Stable
NM_001102213.1	ARP2 actin related protein 2 homolog(ACTR2)	538486	ACTR2	2751	22992	15981	20243	14211	16682	14246	18007	21950	15265	17435	279.93	178.47	217.97	151.92	183.58	174.48	208.63	246.26	167.49	200.95	17524.8	-0.11	0.18	-0.6	0.55	0.96	Stable
NM_174226.2	ARP3 actin related protein 3 homolog(ACTR3)	281597	ACTR3	2506	19204	11586	13374	10630	12861	12421	14471	23747	13484	14291	235.43	136.95	156.95	128.42	172.92	157.98	178.23	286.03	170.61	191	13623.9	-0.22	0.17	-1.26	0.21	0.8	Stable
XM_024991288.1	ARP3 actin related protein 3 homolog B(ACTR3B)	616404	ACTR3B	3807	468	668	550	254	569	322	176	741	811	444	4.14	5.59	4.46	2.01	4.74	2.83	1.42	5.77	6.27	3.53	1306.29	0.19	0.2	0.94	0.35	0.89	Stable
XM_005205979.4	ARP3 actin related protein 3 homolog B(ACTR3B)	616404	ACTR3B	2668	97	14	26	15	70	35	24	122	30	62	1.16	0.16	0.29	0.18	0.88	0.4	0.27	1.34	0.34	0.78	70.68	-1.16	0.56	-2.08	0.04	0.44	Stable
XM_024991290.1	ARP3 actin related protein 3 homolog B(ACTR3B)	616404	ACTR3B	2393	5	11	11	14	1	1	1	4	9	3	0.06	0.15	0.15	0.18	0.01	0.01	0.01	0.06	0.12	0.04	5.29	2.27	1.3	1.75	0.08	0.59	Stable
XM_005205980.4	ARP3 actin related protein 3 homolog B(ACTR3B)	616404	ACTR3B	2396	17	40	20	30	5	27	37	21	43	38	0.22	0.56	0.26	0.37	0.06	0.34	0.52	0.28	0.55	0.48	23.28	0.86	0.89	0.96	0.34	0.89	Stable
XM_024991286.1	ARP3 actin related protein 3 homolog B(ACTR3B)	616404	ACTR3B	2693	54	54	53	68	21	44	51	103	213	85	0.59	0.59	0.6	0.85	0.25	0.5	0.57	1.21	2.65	0.97	49.2	0.51	0.4	1.26	0.21	0.8	Stable
XM_005205978.4	ARP3 actin related protein 3 homolog B(ACTR3B)	616404	ACTR3B	2794	82	13	27	38	49	35	52	191	153	100	0.86	0.14	0.33	0.43	0.54	0.38	0.59	2.29	1.68	1.06	74.89	-1.9	0.5	-3.8	0	0.02	Down
XM_015474204.2	ARP5 actin-related protein 5 homolog(ACTR5)	100297865	ACTR5	3182	831	438	616	707	524	530	443	810	553	815	7.74	4.05	5.86	7.49	5.25	5.14	4.2	8.07	5.82	7.87	1282.24	-0.09	0.21	-0.43	0.66	0.98	Stable
XM_024992142.1	ARP6 actin-related protein 6 homolog(ACTR6)	613596	ACTR6	1799	106	325	98	37	121	305	36	68	0	75	1.75	5.31	1.65	0.69	2.14	5.23	0.6	1.2	0	1.28	451.18	0.61	0.41	1.5	0.13	0.7	Stable
NM_001099124.1	ARP6 actin-related protein 6 homolog(ACTR6)	613596	ACTR6	1543	1285	705	840	1041	917	973	1040	789	1107	881	25.14	14.49	18.23	20.73	17.6	18.55	20.41	17.23	22.87	17.62	591.29	-0.25	0.22	-1.13	0.26	0.84	Stable
NM_001076361.1	ARP8 actin-related protein 8 homolog(ACTR8)	615133	ACTR8	2196	1554	1166	1492	1194	573	1047	1049	1270	1194	1216	21.74	15.73	19.98	16.46	8.79	15.2	14.74	17.46	17.24	18.55	1221.43	0.09	0.2	0.44	0.66	0.98	Stable
NM_001038673.2	actin related protein T3(ACTRT3)	509723	ACTRT3	1360	11	64	15	122	64	57	40	116	75	28	0.25	1.42	0.35	3	1.45	1.24	0.86	2.58	1.86	0.66	38.83	0.12	0.86	0.14	0.89	0.99	Stable
NM_176663.3	activin A receptor type 1(ACVR1)	338068	ACVR1	2786	1729	990	448	1289	932	432	164	1718	242	1081	19.07	10.53	4.73	14.01	11.27	4.94	1.82	18.61	2.75	13	706.01	-0.97	0.88	-1.1	0.27	0.85	Stable
XM_024999277.1	activin A receptor type 1(ACVR1)	338068	ACVR1	3087	943	818	1581	607	1376	1018	1692	475	2104	888	10.29	8.45	15.81	5.94	14.13	11.05	16.84	4.56	20.04	8.71	1233.77	0	0.48	0.01	0.99	1	Stable
XM_024992431.1	activin A receptor type 1B(ACVR1B)	539315	ACVR1B	4548	3725	3041	4578	4397	4921	3556	4775	4381	3017	4021	24.26	19.66	30.47	32.57	34.49	24.13	31.69	30.54	22.22	27.16	4867.79	-0.07	0.25	-0.29	0.77	0.99	Stable
NM_174227.3	activin A receptor type 2A(ACVR2A)	281598	ACVR2A	4405	1268	488	698	734	890	1118	647	887	1182	873	8.71	3.73	5.05	5.14	6.1	8.05	4.92	6.19	7.95	5.83	1996.16	-0.33	0.25	-1.31	0.19	0.78	Stable
NM_001083479.1	activin A receptor like type 1(ACVRL1)	534536	ACVRL1	2468	897	956	843	469	37	693	770	81	551	681	11	13.05	10.89	5.87	0.45	8.9	10.45	1.01	6.61	8.12	280.58	-0.22	1.4	-0.15	0.88	0.99	Stable
XM_024991926.1	activin A receptor like type 1(ACVRL1)	534536	ACVRL1	2248	0	95	43	10	4	6	43	0	46	0	0	1.34	0.64	0.14	0.05	0.08	0.58	0	0.65	0	433.17	0.62	0.91	0.69	0.49	0.95	Stable
XM_010804911.3	activin A receptor like type 1(ACVRL1)	534536	ACVRL1	2615	1098	1665	795	2966	182	669	1007	1711	1067	394	14.06	19.56	9.01	33.36	2.11	8.62	12.27	20.19	12.32	4.78	1631.11	0.15	0.48	0.31	0.76	0.99	Stable
NM_001077115.2	aminoacylase 1(ACY1)	768058	ACY1	1286	665	540	302	527	565	236	299	198	124	292	15.32	12.35	7.11	13.81	14	5.66	7.02	4.88	3.23	6.98	340.28	-0.84	0.44	-1.91	0.06	0.52	Stable
XM_005222943.4	aminoacylase 1(ACY1)	768058	ACY1	1646	135	88	569	14	479	228	116	76	69	157	2.6	1.79	10.62	0.25	8.56	4.19	2.37	1.47	1.29	2.88	192.62	0.57	0.82	0.7	0.49	0.95	Stable
XM_005222942.4	aminoacylase 1(ACY1)	768058	ACY1	1654	3818	3622	4673	5555	4674	6003	5736	714	4781	5976	73.57	67.59	85.28	106.49	94.65	111.5	102.73	12.7	87.51	121.74	5065.34	0.11	0.32	0.33	0.74	0.99	Stable
NM_001045982.2	acylphosphatase 1(ACYP1)	507844	ACYP1	603	359	344	360	291	223	244	188	472	293	209	18.02	19.22	19.03	14.89	11.16	12.83	10.44	24.05	14.39	10.19	290.24	0.24	0.35	0.69	0.49	0.95	Stable
XM_005211948.4	acylphosphatase 1(ACYP1)	507844	ACYP1	681	166	89	96	39	48	48	50	74	60	84	7.36	4.14	4.72	1.76	2.09	2.07	2.22	3.66	2.81	3.81	67.26	0.59	0.38	1.55	0.12	0.68	Stable
XM_024999225.1	acylphosphatase 2(ACYP2)	767889	ACYP2	1054	39	58	60	52	39	114	84	36	102	53	1.14	1.63	1.67	1.49	1.25	3.45	2.46	1.03	3.07	1.68	65.66	0.53	0.59	0.9	0.37	0.9	Stable
XM_025000256.1	adenosine deaminase(ADA)	280712	ADA	1283	195	252	309	393	238	538	330	9	168	256	4.69	5.93	7.64	10.26	5.7	12.42	7.56	0.21	4.41	6.36	1069.18	-0.21	0.35	-0.6	0.55	0.96	Stable
XM_025000255.1	adenosine deaminase(ADA)	280712	ADA	1617	1672	1885	2295	3111	2976	18142	3968	82	4518	2116	31.3	39.28	45.24	59.38	55.55	355.75	82.19	1.56	82.77	38.49	38974	-0.49	0.5	-0.99	0.32	0.88	Stable
NM_173887.2	adenosine deaminase(ADA)	280712	ADA	1402	82314	64280	99712	112283	142307	87264	158813	720	100341	116352	1772.21	1453.76	2382.1	2460.48	3006.72	1830.53	3429.39	17.3	2281.14	2561.43	78622.9	-0.37	0.47	-0.8	0.42	0.93	Stable
XM_010817240.3	adenosine deaminase like(ADAL)	512667	ADAL	3907	440	277	501	295	492	207	367	329	572	827	3.77	2.18	3.8	2.22	3.81	1.79	2.99	2.6	4.42	6.71	543.83	-0.63	0.32	-1.99	0.05	0.48	Stable
NM_001075577.1	adenosine deaminase like(ADAL)	512667	ADAL	1569	20	61	38	20	15	26	18	276	47	100	0.41	1.2	0.73	0.4	0.32	0.51	0.34	5.17	0.91	2.15	95.6	2.59	0.88	2.96	0	0.12	Stable
XM_010817241.3	adenosine deaminase like(ADAL)	512667	ADAL	2100	4	12	34	0	15	0	3	37	0	0	0.06	0.17	0.55	0	0.22	0	0.05	0.59	0	0	92.48	1.08	1.24	0.87	0.38	0.91	Stable
XM_024997275.1	ADAM metallopeptidase domain 10(ADAM10)	282132	ADAM10	4825	1613	687	230	1007	1870	467	1311	424	4112	3984	10.27	4.22	1.4	6.32	13.06	3.08	8.39	2.65	27.02	27.66	3646.84	-0.09	0.93	-0.09	0.93	1	Stable
NM_174496.2	ADAM metallopeptidase domain 10(ADAM10)	282132	ADAM10	2375	4246	148	673	1723	971	4095	2055	1890	1141	1010	54.93	1.85	8.33	21.96	13.78	54.96	26.71	24.02	15.23	14.24	2856.98	-0.29	0.51	-0.56	0.57	0.97	Stable
XM_024980925.1	ADAM metallopeptidase domain 11(ADAM11)	522375	ADAM11	5090	256	111	105	185	78	131	90	133	104	140	1.49	0.64	0.62	1.22	0.49	0.79	0.53	0.83	0.68	0.85	124.1	-0.15	0.52	-0.29	0.77	0.99	Stable
NM_001001156.1	ADAM metallopeptidase domain 12(ADAM12)	407229	ADAM12	3289	72	37	55	77	7	33	80	24	40	57	0.67	0.33	0.49	0.71	0.07	0.32	0.75	0.22	0.39	0.58	45.09	-0.24	0.84	-0.29	0.77	0.99	Stable
XM_005203773.4	ADAM metallopeptidase domain 15(ADAM15)	784605	ADAM15	2831	554	320	544	283	381	281	406	48	519	362	5.91	3.58	6.44	3.07	3.99	2.92	4.34	0.57	5.84	3.95	601.64	0.19	0.61	0.31	0.76	0.99	Stable
XR_003033865.1	ADAM metallopeptidase domain 15(ADAM15)	784605	ADAM15	4002	307	342	276	489	344	372	674	380	171	170	2.37	2.58	2.19	4.09	2.64	2.75	4.95	2.87	1.44	1.35	352.61	-0.66	0.56	-1.18	0.24	0.83	Stable
XM_005203769.4	ADAM metallopeptidase domain 15(ADAM15)	784605	ADAM15	2978	612	836	875	713	783	698	778	90	513	1023	6.09	8.26	8.9	8.07	8.38	7.23	7.89	0.96	5.77	10.55	303.68	-1.16	1.11	-1.04	0.3	0.87	Stable
XM_005203771.4	ADAM metallopeptidase domain 15(ADAM15)	784605	ADAM15	2916	184	71	107	202	433	49	135	53	62	242	2.13	0.78	1.13	2.09	4.71	0.56	1.42	0.54	0.63	2.51	120.76	-1.02	0.96	-1.07	0.29	0.86	Stable
NM_001205442.2	ADAM metallopeptidase domain 15(ADAM15)	784605	ADAM15	2953	668	1091	1012	1011	1393	1114	826	91	852	1165	7.62	11.78	10.58	10.33	14.96	12.64	8.59	0.91	8.49	11.94	1835.62	0.09	0.32	0.26	0.79	0.99	Stable
XM_002691486.6	ADAM metallopeptidase domain 17(ADAM17)	517541	ADAM17	4263	3034	2479	2897	2129	2080	1781	2141	2907	2246	2433	23.84	17.87	20.13	14.69	14.77	14.08	16.01	21.05	15.9	18.1	2343.97	0.06	0.23	0.26	0.79	0.99	Stable
XM_015472341.2	ADAM metallopeptidase domain 19(ADAM19)	510907	ADAM19	6330	3291	2770	3749	2452	2029	1892	1804	3111	2163	2483	15.74	14.74	18.88	11.96	9.68	9.48	9.55	15.1	10.12	11.54	2524.53	0.33	0.33	1	0.32	0.88	Stable
NM_001206472.1	a disintegrin and metallopeptidase domain 1a(ADAM1A)	783232	ADAM1A	2769	19	9	26	5	3	18	13	45	18	7	0.21	0.11	0.3	0.06	0.03	0.21	0.16	0.5	0.19	0.07	26.8	-0.4	0.48	-0.83	0.41	0.92	Stable
XM_024989251.1	a disintegrin and metallopeptidase domain 1b(ADAM1B)	286843	ADAM1B	2590	39	65	39	55	68	32	59	57	33	77	0.45	0.74	0.46	0.72	0.84	0.38	0.69	0.7	0.43	0.91	38.47	-0.47	0.55	-0.86	0.39	0.91	Stable
XM_015473273.2	ADAM metallopeptidase domain 21(ADAM21)	532366	ADAM21	3784	20	10	30	15	9	13	15	7	12	15	0.18	0.08	0.24	0.12	0.08	0.12	0.12	0.05	0.09	0.12	16.1	0.38	0.64	0.59	0.55	0.96	Stable
XM_024990705.1	ADAM metallopeptidase domain 22(ADAM22)	523645	ADAM22	10126	88	30	23	80	72	65	68	111	86	64	0.27	0.09	0.07	0.26	0.22	0.19	0.2	0.33	0.29	0.2	75.86	-0.89	0.5	-1.79	0.07	0.57	Stable
XM_005202733.4	ADAM metallopeptidase domain 23(ADAM23)	531241	ADAM23	6033	228	317	413	160	86	167	47	103	36	91	1.14	1.77	2.18	0.82	0.43	0.88	0.26	0.52	0.18	0.44	212.44	1.42	0.52	2.74	0.01	0.18	Stable
XM_002692232.6	ADAM metallopeptidase domain 33(ADAM33)	523627	ADAM33	4514	143	28	0	138	20	90	20	256	217	616	0.97	0.18	0	0.93	0.15	0.64	0.14	1.71	1.52	4.57	3615.89	-0.28	0.18	-1.53	0.13	0.69	Stable
XM_024996255.1	ADAM metallopeptidase domain 7(ADAM7)	529215	ADAM7	3550	22	21	13	24	7	19	24	7	16	1	0.19	0.19	0.12	0.21	0.06	0.16	0.2	0.07	0.14	0.01	17.25	0.11	0.65	0.17	0.87	0.99	Stable
XM_005225706.4	ADAM metallopeptidase domain 8(ADAM8)	519652	ADAM8	3376	279	143	188	9	37	125	19	153	146	175	2.62	1.42	1.71	0.08	0.32	1.12	0.19	1.44	1.33	1.56	120.96	0.61	0.78	0.78	0.44	0.93	Stable
XM_005225707.4	ADAM metallopeptidase domain 8(ADAM8)	519652	ADAM8	3373	497	229	217	92	185	160	160	374	178	216	4.36	2	1.95	0.92	1.75	1.46	1.43	3.52	1.77	1.97	252.19	-0.38	0.49	-0.77	0.44	0.93	Stable
NM_001192818.3	ADAM metallopeptidase domain 9(ADAM9)	281600	ADAM9	4044	4227	1848	2837	1668	2050	2232	1816	3765	3051	2372	32.11	13.54	20.63	12.49	17.08	17.59	13.86	28.1	23.92	19.65	1826.43	-0.24	0.4	-0.58	0.56	0.96	Stable
XR_003032918.1	ADAM metallopeptidase domain 9(ADAM9)	281600	ADAM9	4126	547	335	365	283	412	252	730	636	410	850	4.07	2.41	2.6	2.08	3.36	1.95	5.46	4.65	3.15	6.9	1013.34	-0.14	1	-0.14	0.89	0.99	Stable
NM_001206371.1	ADAM-like, decysin 1(ADAMDEC1)	505890	ADAMDEC1	2143	38059	42597	16979	30697	22251	28382	28396	6770	13068	28695	536.08	630.26	265.37	440.08	307.57	389.5	401.16	106.44	194.36	413.28	30678.5	0.15	0.41	0.37	0.71	0.98	Stable
XM_005210280.4	ADAM-like, decysin 1(ADAMDEC1)	505890	ADAMDEC1	3819	54	38	164	36	69	289	55	6587	98	199	0.42	0.29	1.3	0.32	0.58	2.34	0.43	54.69	0.86	1.6	149.04	2.19	0.87	2.52	0.01	0.26	Stable
NM_001101080.1	ADAM metallopeptidase with thrombospondin type 1 motif 1(ADAMTS1)	512171	ADAMTS1	4259	5058	1858	1714	2528	1752	991	1483	2759	3744	1396	35.18	12.83	12.18	20	13.11	7.18	10.51	20.54	29.44	10.07	2177.21	-0.58	0.49	-1.18	0.24	0.83	Stable
XM_024994161.1	ADAM metallopeptidase with thrombospondin type 1 motif 10(ADAMTS10)	513140	ADAMTS10	4485	9	38	113	47	0	32	81	0	89	79	0.06	0.26	0.8	0.35	0	0.21	0.53	0	0.67	0.56	1064.08	0.25	0.24	1.05	0.29	0.86	Stable
XM_024994159.1	ADAM metallopeptidase with thrombospondin type 1 motif 10(ADAMTS10)	513140	ADAMTS10	3963	49	28	20	43	0	11	31	0	32	63	0.37	0.24	0.16	0.33	0	0.09	0.26	0	0.24	0.47	24.16	0.48	0.93	0.51	0.61	0.97	Stable
XM_024999654.1	ADAM metallopeptidase with thrombospondin type 1 motif 13(ADAMTS13)	532272	ADAMTS13	4755	490	384	275	267	218	141	191	125	55	130	3.11	2.56	1.94	1.73	1.36	0.87	1.22	0.89	0.37	0.84	251.81	0.21	1.26	0.17	0.87	0.99	Stable
XM_005226362.4	ADAM metallopeptidase with thrombospondin type 1 motif 14(ADAMTS14)	510214	ADAMTS14	5469	94	59	153	97	41	43	49	62	48	96	0.52	0.34	0.94	0.54	0.22	0.23	0.27	0.38	0.28	0.54	70.67	0.55	0.59	0.94	0.35	0.89	Stable
NM_001192390.2	ADAM metallopeptidase with thrombospondin type 1 motif 15(ADAMTS15)	514927	ADAMTS15	3028	646	605	462	574	511	504	538	1801	205	386	6.76	6.69	4.69	5.62	4.96	5.04	5.99	18.96	2.09	3.85	225.35	-0.09	0.27	-0.32	0.75	0.99	Stable
XM_024981542.1	ADAM metallopeptidase with thrombospondin type 1 motif 16(ADAMTS16)	520133	ADAMTS16	4891	83	23	114	61	51	30	55	147	74	41	0.54	0.16	0.72	0.37	0.31	0.19	0.38	0.96	0.47	0.25	57.43	-0.07	0.71	-0.1	0.92	1	Stable
NM_001206114.1	ADAM metallopeptidase with thrombospondin type 1 motif 19(ADAMTS19)	537961	ADAMTS19	3859	104	194	19	45	10	112	24	204	45	145	0.81	1.59	0.16	0.36	0.08	0.85	0.19	1.78	0.37	1.16	107.16	2.32	1.08	2.16	0.03	0.41	Stable
NM_174631.2	ADAM metallopeptidase with thrombospondin type 1 motif 2(ADAMTS2)	282401	ADAMTS2	4572	864	722	570	1014	641	584	901	1063	810	652	5.56	4.78	4.2	7.07	4.33	3.86	6.25	7.79	5.44	4.22	705.66	-0.28	0.25	-1.14	0.26	0.84	Stable
XM_024991940.1	ADAM metallopeptidase with thrombospondin type 1 motif 20(ADAMTS20)	536137	ADAMTS20	6050	70	70	53	69	20	22	56	24	58	24	0.34	0.35	0.3	0.36	0.1	0.11	0.29	0.13	0.29	0.12	46.84	0.11	0.64	0.16	0.87	0.99	Stable
XM_024993300.1	ADAM metallopeptidase with thrombospondin type 1 motif 3(ADAMTS3)	534082	ADAMTS3	5807	223	72	79	168	104	75	114	78	196	107	1.14	0.36	0.41	0.97	0.57	0.4	0.59	0.43	1.13	0.57	106.7	-0.86	0.35	-2.44	0.01	0.29	Stable
NM_181667.1	ADAM metallopeptidase with thrombospondin type 1 motif 4(ADAMTS4)	286806	ADAMTS4	3697	2543	327	315	207	226	110	177	174	606	509	21.23	2.67	2.7	1.88	1.88	0.88	1.41	1.42	5.52	4.39	555.65	-1.71	0.99	-1.73
XM_024993812.1	ADAM metallopeptidase with thrombospondin type 1 motif 5(ADAMTS5)	286805	ADAMTS5	3192	57	7	15	41	43	11	30	58	57	36	0.55	0.07	0.15	0.43	0.41	0.1	0.28	0.55	0.6	0.36	48.19	-1.19	0.58	-2.03	0.04	0.46	Stable
NM_001166515.1	ADAM metallopeptidase with thrombospondin type 1 motif 5(ADAMTS5)	286805	ADAMTS5	2805	1481	623	688	1012	764	549	578	1107	1247	705	16.22	6.58	7.21	10.92	9.18	6.24	6.36	11.91	14.1	8.42	127.55	-0.81	0.36	-2.24	0.03	0.38	Stable
XR_003031178.1	ADAM metallopeptidase with thrombospondin type 1 motif 6(ADAMTS6)	540722	ADAMTS6	8233	442	345	328	370	399	259	313	821	376	391	1.71	1.29	1.2	1.42	1.62	0.97	1.13	2.93	1.38	1.6	338.42	-0.21	0.23	-0.9	0.37	0.9	Stable
XM_024982017.1	ADAM metallopeptidase with thrombospondin type 1 motif 7(ADAMTS7)	504694	ADAMTS7	5544	666	811	738	0	480	736	763	828	890	277	3.63	4.64	4.46	0	2.56	3.9	4.17	5.03	5.12	1.54	858.49	-0.24	0.26	-0.93	0.35	0.9	Stable
NM_001192325.1	ADAM metallopeptidase with thrombospondin type 1 motif 8(ADAMTS8)	512544	ADAMTS8	2700	55	43	47	42	46	20	20	45	119	56	0.69	0.51	0.54	0.47	0.54	0.25	0.23	0.49	1.3	0.63	37.2	-0.06	0.56	-0.11	0.91	0.99	Stable
XM_005222686.4	ADAM metallopeptidase with thrombospondin type 1 motif 9(ADAMTS9)	537051	ADAMTS9	7192	0	0	539	8	15	4	0	0	0	0	0	0	2.39	0.03	0.06	0.02	0	0	0	0	397.98	0.06	0.84	0.07	0.94	1	Stable
XM_024996068.1	ADAMTS like 1(ADAMTSL1)	101909640	ADAMTSL1	8182	468	30	96	506	422	127	224	119	8	313	1.76	0.11	0.35	1.87	1.74	0.49	0.84	0.44	0.03	1.28	221.39	-2.03	0.64	-3.19	0	0.08	Stable
XM_024998785.1	ADAMTS like 2(ADAMTSL2)	526780	ADAMTSL2	3717	187	149	240	348	155	126	244	116	145	143	1.55	1.19	1.9	2.83	1.41	1.08	2.03	0.94	1.24	1.29	181.88	-0.14	0.38	-0.38	0.71	0.98	Stable
XM_024982346.1	ADAMTS like 3(ADAMTSL3)	537483	ADAMTSL3	7180	661	197	167	401	213	306	293	150	669	283	2.93	0.85	0.7	1.77	0.99	1.31	1.21	0.61	2.82	1.33	326.74	-0.89	0.43	-2.06	0.04	0.45	Stable
XM_024982345.1	ADAMTS like 3(ADAMTSL3)	537483	ADAMTSL3	7162	12	35	56	332	313	74	210	488	224	307	0.05	0.15	0.26	1.48	1.35	0.31	0.93	2.28	0.96	1.27	83.62	-0.92	0.96	-0.96	0.34	0.89	Stable
NM_001101061.1	ADAMTS like 4(ADAMTSL4)	507654	ADAMTSL4	4227	1232	547	869	458	726	237	680	802	1271	674	8.82	4.36	6.55	3.34	5.18	1.78	5.39	5.83	8.91	4.69	759.88	-0.61	0.47	-1.3	0.19	0.78	Stable
XM_024986850.1	ADAMTS like 4(ADAMTSL4)	507654	ADAMTSL4	4412	5	53	7	380	15	237	16	39	100	11	0.04	0.37	0.05	2.53	0.1	1.81	0.12	0.27	0.68	0.08	64.54	3.26	1.22	2.68	0.01	0.2	Stable
NM_174513.2	ArfGAP with dual PH domains 1(ADAP1)	282176	ADAP1	1183	1486	892	845	972	1212	886	972	1237	541	635	38.59	22.34	21.01	24.87	34.52	23.87	25.36	31.56	14.5	17.98	50.09	-0.1	0.38	-0.25	0.8	0.99	Stable
XM_005225014.4	ArfGAP with dual PH domains 1(ADAP1)	282176	ADAP1	3030	3504	3124	3301	4109	3623	2530	3580	3950	2226	3226	35.69	31.12	34.54	45.42	36.73	24.73	34.75	39.47	24.75	33.93	3901.72	-0.1	0.21	-0.5	0.62	0.98	Stable
XM_005225015.4	ArfGAP with dual PH domains 1(ADAP1)	282176	ADAP1	3062	26	4	8	9	16	20	5	12	16	5	0.28	0.04	0.08	0.09	0.16	0.22	0.05	0.12	0.16	0.05	1064.77	-0.24	0.26	-0.92	0.36	0.9	Stable
NM_001354175.1	ArfGAP with dual PH domains 2(ADAP2)	534106	ADAP2	1643	112	69	53	78	79	53	84	37	68	108	2.06	1.41	1.03	1.47	1.45	1.02	1.71	0.69	1.23	1.93	385.62	-0.45	0.29	-1.57	0.12	0.67	Stable
XM_024989944.1	adenosine deaminase, RNA specific(ADAR)	505134	ADAR	6081	2727	1226	1709	272	843	312	368	304	679	215	13.78	5.97	8.27	1.35	4.67	1.64	1.87	1.51	3.54	1.18	1401.27	0.15	0.65	0.23	0.82	0.99	Stable
XM_015462512.2	adenosine deaminase, RNA specific(ADAR)	505134	ADAR	6170	469	533	448	236	775	206	383	184	409	301	2.56	2.75	2.24	1.15	3.98	1.12	1.91	0.88	1.95	1.48	670.37	-0.78	0.36	-2.15	0.03	0.41	Stable
XM_010802967.3	adenosine deaminase, RNA specific(ADAR)	505134	ADAR	6098	367	67	450	259	377	478	405	271	356	135	1.85	0.33	2.17	1.29	2.08	2.5	2.05	1.34	1.85	0.74	570.33	-0.28	0.84	-0.33	0.74	0.99	Stable
XM_010802972.3	adenosine deaminase, RNA specific(ADAR)	505134	ADAR	6159	477	635	1631	480	1183	814	1044	594	404	422	2.39	3.11	8.4	2.61	5.9	3.91	4.99	2.92	2.21	2.18	1533.81	0.37	0.41	0.91	0.37	0.9	Stable
XM_024989939.1	adenosine deaminase, RNA specific(ADAR)	505134	ADAR	6020	308	356	376	121	206	98	241	142	201	55	1.54	1.88	2.09	0.62	1.01	0.48	1.21	0.79	1.06	0.28	418.39	0.18	0.48	0.37	0.71	0.98	Stable
XM_010802970.3	adenosine deaminase, RNA specific(ADAR)	505134	ADAR	6391	0	0	0	0	0	0	0	734	390	0	0	0	0	0	0	0	0	3.53	1.81	0	209.3	-0.92	0.44	-2.08	0.04	0.44	Stable
XM_005203802.4	adenosine deaminase, RNA specific(ADAR)	505134	ADAR	6091	714	593	353	118	634	73	304	123	291	76	3.72	3.26	1.78	0.57	3.06	0.36	1.68	0.64	1.47	0.38	605.25	-0.62	0.57	-1.08	0.28	0.86	Stable
XM_015473820.2	adenosine deaminase, RNA specific B1(ADARB1)	521761	ADARB1	6670	1263	319	487	801	688	427	650	476	1389	811	6.38	1.52	2.25	3.62	3.27	2.14	2.99	2.11	6.12	3.68	808.86	-0.7	0.48	-1.46	0.14	0.72	Stable
XM_024978594.1	adenosine deaminase, tRNA specific 1(ADAT1)	618521	ADAT1	2013	76	37	92	122	86	51	87	59	81	101	1.12	0.54	1.38	2.04	1.36	0.78	1.3	0.93	1.35	1.54	76.99	-0.22	0.53	-0.41	0.68	0.98	Stable
NM_001081620.1	adenosine deaminase, tRNA specific 1(ADAT1)	618521	ADAT1	2515	64	46	70	74	34	31	49	66	32	64	0.77	0.62	0.89	0.91	0.41	0.39	0.65	0.81	0.38	0.75	55.9	0.37	0.42	0.87	0.38	0.91	Stable
XM_024978587.1	adenosine deaminase, tRNA specific 1(ADAT1)	618521	ADAT1	3409	19	8	0	9	13	0	0	0	0	12	0.18	0.08	0	0.08	0.11	0	0	0	0	0.11	101.06	0.43	0.71	0.61	0.54	0.96	Stable
XM_024978583.1	adenosine deaminase, tRNA specific 1(ADAT1)	618521	ADAT1	3706	94	95	0	142	0	9	242	118	23	161	0.75	0.78	0	1.22	0	0.07	2.07	1.07	0.19	1.29	819.85	0.31	0.4	0.77	0.44	0.93	Stable
XM_024978586.1	adenosine deaminase, tRNA specific 1(ADAT1)	618521	ADAT1	3274	17	7	0	10	12	0	0	0	0	11	0.17	0.07	0	0.1	0.12	0	0	0	0	0.11	88.87	0.19	0.46	0.41	0.68	0.98	Stable
XM_010808659.3	adenosine deaminase, tRNA specific 2(ADAT2)	615418	ADAT2	1486	16	38	52	33	7	24	29	31	12	49	0.32	0.77	1.18	0.71	0.15	0.49	0.62	0.7	0.25	0.98	262.22	-0.08	0.3	-0.27	0.78	0.99	Stable
NM_001034780.1	adenosine deaminase, tRNA specific 2(ADAT2)	615418	ADAT2	1256	51	101	42	20	78	50	30	47	63	53	1.23	2.55	1.12	0.49	1.84	1.17	0.72	1.26	1.6	1.3	141.57	0.74	0.62	1.2	0.23	0.82	Stable
XM_005211016.4	adenosine deaminase, tRNA specific 2(ADAT2)	615418	ADAT2	1286	20	18	24	0	9	28	11	18	35	22	0.49	0.47	0.57	0	0.21	0.66	0.29	0.45	0.84	0.52	85.88	0.9	0.38	2.36	0.02	0.32	Stable
NM_001076895.1	aarF domain containing kinase 1(ADCK1)	533372	ADCK1	2211	777	993	684	786	599	634	774	512	433	716	10.8	13.3	9.1	10.76	9.13	9.14	10.8	6.99	6.21	10.85	745.9	0.16	0.27	0.59	0.55	0.96	Stable
NM_001205658.1	aarF domain containing kinase 2(ADCK2)	539345	ADCK2	2160	248	312	503	413	346	230	237	256	227	231	3.54	4.36	7.38	6.4	4.92	3.15	3.23	3.59	3.54	3.41	285.36	0.22	0.37	0.59	0.56	0.96	Stable
XM_010804577.3	aarF domain containing kinase 2(ADCK2)	539345	ADCK2	2917	1026	809	927	1030	968	644	1046	981	704	1112	10.42	8.16	9.62	11.9	10.58	6.81	10.82	10.66	8.08	11.71	916.36	-0.24	0.23	-1.04	0.3	0.87	Stable
XM_025001579.1	aarF domain containing kinase 5(ADCK5)	522614	ADCK5	5061	87	241	336	157	164	0	260	139	73	240	0.53	1.41	1.95	0.94	1.09	0	1.59	0.83	0.46	1.59	2470.22	0.36	0.3	1.22	0.22	0.81	Stable
NM_001101110.2	aarF domain containing kinase 5(ADCK5)	522614	ADCK5	1980	377	669	624	703	343	621	457	331	136	548	5.76	11.38	10.04	10.96	5.23	9.94	7.73	5.14	2.03	8.14	898.84	0.71	0.22	3.29	0	0.06	Stable
XM_005215202.3	aarF domain containing kinase 5(ADCK5)	522614	ADCK5	1936	252	483	524	568	377	436	362	218	503	456	3.86	7.34	8.19	9.89	6.21	6.95	5.64	3.57	8.7	7.24	120.87	-1.09	0.93	-1.16	0.24	0.83	Stable
NM_174229.2	adenylate cyclase 1(ADCY1)	281601	ADCY1	3979	73	58	34	55	26	19	35	55	35	101	0.57	0.44	0.27	0.46	0.2	0.14	0.26	0.42	0.3	0.81	39.21	-0.18	0.6	-0.3	0.77	0.99	Stable
XM_024981538.1	adenylate cyclase 2(ADCY2)	510708	ADCY2	3972	1514	590	571	351	400	418	479	209	227	276	12.77	4.56	4.26	2.6	3.05	3.55	3.84	1.62	1.73	2.2	624.07	-0.44	0.52	-0.84	0.4	0.92	Stable
XM_024981538.1	adenylate cyclase 2(ADCY2)	510708	ADCY2	3972	1514	590	571	351	400	418	479	209	227	276	12.77	4.56	4.26	2.6	3.05	3.55	3.84	1.62	1.73	2.2	624.07	-0.44	0.52	-0.84	0.4	0.92	Stable
XM_005213019.4	adenylate cyclase 3(ADCY3)	535603	ADCY3	3973	959	450	432	945	114	66	302	532	337	571	8.08	3.48	3.22	7	0.87	0.56	2.42	4.13	2.56	4.56	377.18	-0.21	0.89	-0.23	0.81	0.99	Stable
NM_001192069.1	adenylate cyclase 5(ADCY5)	505740	ADCY5	4499	970	97	502	1044	921	507	740	508	1092	623	6.34	0.65	3.76	7.4	6.32	3.4	5.22	3.78	7.46	4.1	730.24	-0.65	0.21	-3.17	0	0.08	Stable
XM_024991583.1	adenylate cyclase 6(ADCY6)	509936	ADCY6	5915	2232	1760	1228	4051	677	3315	881	1440	711	1643	11.42	10.03	6.62	21.14	3.45	17.77	4.99	7.48	3.56	8.17	2356.31	-0.61	0.43	-1.43	0.15	0.73	Stable
XR_001500323.2	adenylate cyclase 6(ADCY6)	509936	ADCY6	5927	271	392	981	216	253	259	241	730	343	164	1.41	2	5.25	1.22	1.31	1.29	1.2	3.73	1.95	0.88	1899.24	1.2	1.06	1.13	0.26	0.84	Stable
NM_001143877.1	adenylate cyclase 6(ADCY6)	509936	ADCY6	5850	2096	2166	6295	1982	4203	1984	4598	2255	951	4588	11.42	11.43	32.48	10.74	24.06	10.42	23.28	11.34	4.92	26.42	4226.08	-0.25	0.6	-0.43	0.67	0.98	Stable
XM_005218444.4	adenylate cyclase 7(ADCY7)	281603	ADCY7	5829	66	126	908	17	245	20	117	33	149	284	0.38	0.66	4.61	0.09	1.27	0.12	0.64	0.17	0.77	1.54	114.35	1.25	0.65	1.91	0.06	0.52	Stable
XM_005218439.4	adenylate cyclase 7(ADCY7)	281603	ADCY7	5832	139	187	811	21	384	21	119	27	140	352	0.74	0.97	4.41	0.12	2.02	0.11	0.6	0.14	0.81	1.92	145.8	1.15	0.55	2.08	0.04	0.45	Stable
NM_174230.2	adenylate cyclase 7(ADCY7)	281603	ADCY7	6191	0	0	0	0	0	0	0	0	0	0	0	0	0	0	0	0	0	0	0	0	1281.21	0.37	0.32	1.14	0.25	0.84	Stable
NM_001205917.1	adenylate cyclase 9(ADCY9)	525482	ADCY9	4177	112	10	51	148	15	9	10	16	83	106	0.85	0.07	0.37	1.12	0.12	0.07	0.07	0.11	0.6	0.86	13.32	-0.78	0.8	-0.97	0.33	0.89	Stable
XM_005224481.4	adenylate cyclase 9(ADCY9)	525482	ADCY9	13569	1484	639	987	1191	1275	1262	1476	1058	1471	1363	3.49	1.45	2.2	2.78	3.15	2.86	3.22	2.29	3.28	3.38	2097.29	-0.13	0.43	-0.31	0.76	0.99	Stable
XM_005224482.4	adenylate cyclase 9(ADCY9)	525482	ADCY9	13566	1548	809	1712	1318	1200	1958	1479	932	1459	2200	3.62	2	3.88	2.88	2.6	4.37	3.67	2.19	3.32	4.9	2578.24	-0.41	0.26	-1.57	0.12	0.67	Stable
XM_005208231.3	adducin 1(ADD1)	507193	ADD1	3876	761	1089	1132	1276	747	787	1320	627	1060	708	6.06	8.48	9.26	11.03	5.92	6.01	10.02	4.9	9.21	5.82	1209.83	-0.22	0.26	-0.85	0.4	0.92	Stable
XM_005208230.4	adducin 1(ADD1)	507193	ADD1	2472	21	6	13	12	17	6	15	15	28	22	0.26	0.08	0.17	0.15	0.21	0.08	0.2	0.19	0.34	0.26	16.26	-1.21	0.56	-2.17	0.03	0.4	Stable
XM_005208233.4	adducin 1(ADD1)	507193	ADD1	4005	114	144	157	328	311	169	87	187	314	205	0.84	1.09	1.32	2.61	2.4	1.27	0.69	1.56	2.41	1.52	143.56	0.36	0.38	0.94	0.35	0.89	Stable
XM_005208236.4	adducin 1(ADD1)	507193	ADD1	3921	127	396	156	365	381	191	288	190	286	317	0.96	2.97	1.2	3.14	3.1	1.5	2.22	1.54	2.44	2.48	277.01	-0.11	0.7	-0.16	0.87	0.99	Stable
XM_005208232.4	adducin 1(ADD1)	507193	ADD1	3794	2904	2534	3677	2937	4043	1813	2547	3824	4101	3256	25.64	20.52	28.71	22.77	32.26	16.1	21.4	31.11	32.63	27.21	1061.72	0.57	0.64	0.89	0.37	0.9	Stable
NM_001205999.1	adducin 1(ADD1)	507193	ADD1	2537	29	6	10	43	9	6	80	35	43	26	0.38	0.07	0.12	0.5	0.11	0.08	1.01	0.43	0.51	0.32	27.71	-1.92	0.83	-2.3	0.02	0.35	Stable
XM_005208235.3	adducin 1(ADD1)	507193	ADD1	2204	3	3	4	3	4	4	6	2	6	3	0.04	0.05	0.06	0.04	0.05	0.05	0.09	0.03	0.08	0.04	8.14	-1.11	0.85	-1.3	0.19	0.78	Stable
XM_005208228.4	adducin 1(ADD1)	507193	ADD1	3980	112	142	157	178	256	179	85	171	423	201	0.86	1.06	1.16	1.35	2.17	1.43	0.66	1.3	3.37	1.69	130.65	0.15	0.36	0.4	0.69	0.98	Stable
XM_024993107.1	adducin 1(ADD1)	507193	ADD1	2111	6	3	14	11	5	11	12	2	17	6	0.09	0.05	0.21	0.16	0.07	0.17	0.19	0.03	0.24	0.08	8.81	-0.77	0.78	-0.98	0.33	0.88	Stable
XM_010806324.3	adducin 1(ADD1)	507193	ADD1	3817	2337	1157	2707	1859	873	1183	1062	1641	1076	1390	18.81	8.98	20.86	14.74	7.71	9.88	8.59	12.98	8.94	12.2	1764.3	0.73	0.68	1.08	0.28	0.86	Stable
XM_005208234.3	adducin 1(ADD1)	507193	ADD1	2204	4	3	7	6	8	7	10	2	10	4	0.06	0.04	0.1	0.09	0.12	0.1	0.13	0.03	0.14	0.06	6.45	-0.93	0.84	-1.12	0.26	0.85	Stable
XM_024993104.1	adducin 1(ADD1)	507193	ADD1	3912	859	911	997	1217	754	832	952	484	1183	959	6.75	6.9	7.5	9.42	6.49	6.78	7.51	3.73	9.59	8.21	2475.97	-0.58	0.49	-1.18	0.24	0.83	Stable
XM_024993102.1	adducin 1(ADD1)	507193	ADD1	3765	796	8	628	14	613	315	200	197	10	573	7.12	0.07	5.15	0.11	5.16	2.8	1.63	1.55	0.08	4.61	232.56	-0.67	1.26	-0.53	0.59	0.97	Stable
XM_024993103.1	adducin 1(ADD1)	507193	ADD1	2297	3	3	6	3	5	3	7	2	6	3	0.04	0.04	0.09	0.04	0.06	0.04	0.09	0.03	0.08	0.04	6.3	-0.89	0.87	-1.03	0.3	0.87	Stable
XM_005212528.4	adducin 2(ADD2)	518896	ADD2	8839	189	343	268	221	180	162	172	160	201	196	0.65	1.31	0.97	0.77	0.61	0.58	0.65	0.56	0.67	0.65	216.94	0.56	0.35	1.63	0.1	0.64	Stable
XM_024985524.1	adducin 3(ADD3)	505225	ADD3	4384	8	52	6	231	95	7	25	10	229	6	0.05	0.35	0.04	1.78	0.69	0.05	0.17	0.07	1.75	0.04	62.5	-2.01	1.34	-1.49	0.14	0.7	Stable
XM_010820023.2	adducin 3(ADD3)	505225	ADD3	4505	346	19	245	357	368	615	305	76	397	32	2.32	0.13	1.82	2.43	2.42	4.01	2.05	0.57	2.81	0.22	538.65	-0.62	0.96	-0.65	0.52	0.95	Stable
XM_010820027.2	adducin 3(ADD3)	505225	ADD3	4443	4485	4491	4896	3586	5276	3712	5667	2247	2377	4079	30.56	34.06	35.12	24.91	35.84	26.49	42.72	15.54	15.85	27	4427.05	0	0.44	0	1	1	Stable
XM_024985522.1	adducin 3(ADD3)	505225	ADD3	4384	804	675	378	809	525	190	954	373	1170	574	5.85	4.75	2.6	5.85	4.01	1.33	6.45	2.5	8.08	4.41	560.53	-1.17	0.52	-2.27	0.02	0.36	Stable
XM_010820026.2	adducin 3(ADD3)	505225	ADD3	4425	182	95	198	154	384	271	727	1972	495	136	1.26	0.64	1.32	1.05	2.92	1.95	5.07	13.45	3.55	1.03	444	-1.68	0.48	-3.49	0	0.04	Down
XM_024985523.1	adducin 3(ADD3)	505225	ADD3	4329	83	67	158	65	136	111	343	386	206	95	0.61	0.52	1.12	0.44	0.92	0.78	2.67	2.84	1.47	0.66	292.81	-1.37	0.32	-4.23	0	0	Down
XM_005225724.4	adducin 3(ADD3)	505225	ADD3	4399	5481	4410	4638	4640	4963	5329	4915	500	1579	6800	37.72	33.78	33.6	32.56	34.05	38.41	37.42	3.49	10.63	45.46	4415.59	0.16	0.3	0.54	0.59	0.97	Stable
NM_001075194.1	adducin 3(ADD3)	505225	ADD3	2853	553	297	254	179	258	239	218	67	1178	328	5.7	3.15	3	2	2.79	2.53	2.42	0.79	12.69	3.41	40.41	-2.1	0.86	-2.45	0.01	0.29	Stable
XM_024985519.1	adducin 3(ADD3)	505225	ADD3	4250	57	17	32	215	59	9	84	27	81	27	0.39	0.12	0.25	1.61	0.43	0.06	0.63	0.21	0.59	0.19	240.35	-4.14	1.01	-4.09
XM_015460732.2	adducin 3(ADD3)	505225	ADD3	4448	865	736	384	890	505	377	908	394	1038	571	6.51	5.08	2.56	5.88	3.44	2.86	6.51	2.73	7.04	4.07	784.99	-0.15	0.47	-0.32	0.75	0.99	Stable
XM_024996676.1	androglobin(ADGB)	528523	ADGB	6315	14	0	0	0	0	0	0	0	0	0	0.07	0	0	0	0	0	0	0	0	0	88.93	-0.69	0.67	-1.03	0.3	0.87	Stable
XM_005225880.4	adhesion G protein-coupled receptor A1(ADGRA1)	518385	ADGRA1	3253	189	70	62	111	33	38	39	21	77	51	1.72	0.63	0.58	1.15	0.32	0.36	0.36	0.2	0.79	0.48	70.36	-0.41	0.72	-0.57	0.57	0.97	Stable
XM_024993526.1	adhesion G protein-coupled receptor A3(ADGRA3)	541147	ADGRA3	4293	2467	2736	2810	3349	2695	2828	2296	2209	2751	855	19.25	19.58	19.39	22.94	19.01	22.2	17.05	15.88	19.34	6.31	2802.56	0.08	0.24	0.34	0.73	0.98	Stable
XM_005217662.4	adhesion G protein-coupled receptor D1(ADGRD1)	528174	ADGRD1	5347	873	241	837	940	0	460	776	831	295	539	4.93	1.43	5.24	5.4	0	2.53	4.39	5.24	1.76	3.11	614.75	-0.34	0.43	-0.78	0.44	0.93	Stable
XM_024994847.1	adhesion G protein-coupled receptor E3(ADGRE3)	526347	ADGRE3	2443	537	201	134	275	365	288	14	116	122	558	7.01	2.54	1.66	3.57	5	3.62	0.17	1.4	1.51	7.7	281.06	-0.76	0.86	-0.89	0.37	0.91	Stable
XM_005208603.4	adhesion G protein-coupled receptor E5(ADGRE5)	338066	ADGRE5	6927	8507	5774	7449	5767	5608	4231	5935	9895	7344	7243	37.73	24.69	31.63	25.2	27.28	19.47	26.44	43.12	33.62	35.02	6959.74	-0.02	0.25	-0.07	0.95	1	Stable
NM_176661.1	adhesion G protein-coupled receptor E5(ADGRE5)	338066	ADGRE5	2205	372	232	164	105	170	112	163	250	218	251	5.68	3.35	2.3	1.44	2.44	1.7	2.27	3.36	2.91	3.45	113.16	-0.46	0.44	-1.06	0.29	0.86	Stable
NM_001191262.1	adhesion G protein-coupled receptor F2(ADGRF2)	539131	ADGRF2	2498	159	66	333	51	292	33	493	79	113	380	1.96	0.8	4.23	0.68	3.59	0.39	5.8	0.96	1.52	4.85	30.96	-1.27	0.65	-1.95	0.05	0.5	Stable
XM_005223468.4	adhesion G protein-coupled receptor F2(ADGRF2)	539131	ADGRF2	5804	1449	1190	777	1014	628	572	702	1054	581	1014	8.41	6.53	4.13	5.27	3.43	3.3	3.72	5.38	2.94	5.29	803.98	-0.21	0.37	-0.56	0.58	0.97	Stable
XM_010818196.3	adhesion G protein-coupled receptor F4(ADGRF4)	517950	ADGRF4	3224	16	17	6	7	11	11	16	15	6	11	0.15	0.17	0.06	0.07	0.1	0.1	0.15	0.16	0.06	0.11	12.56	-0.25	0.65	-0.38	0.7	0.98	Stable
NM_001193243.1	adhesion G protein-coupled receptor F5(ADGRF5)	532674	ADGRF5	5465	265	574	299	2311	402	947	1270	579	1287	979	1.5	3.17	1.73	14.16	2.26	5.13	6.83	3.21	7.93	5.71	877.07	0.03	0.58	0.05	0.96	1	Stable
XM_005223455.3	adhesion G protein-coupled receptor F5(ADGRF5)	532674	ADGRF5	5107	345	441	348	354	152	134	387	169	80	158	1.99	2.61	2.3	2.21	0.92	0.79	2.4	1.11	0.48	0.92	191.69	1.05	0.8	1.31	0.19	0.78	Stable
XM_010818206.2	adhesion G protein-coupled receptor F5(ADGRF5)	532674	ADGRF5	5843	397	472	165	157	200	246	14	165	38	3	2.06	2.72	0.9	0.83	1.03	1.33	0.08	0.87	0.19	0.02	141.35	0.99	1.51	0.65	0.51	0.95	Stable
XM_005223454.4	adhesion G protein-coupled receptor F5(ADGRF5)	532674	ADGRF5	5328	116	177	234	0	48	35	368	109	108	0	0.73	1.02	1.3	0	0.27	0.22	2.2	0.63	0.61	0	187.97	-0.58	1	-0.58	0.56	0.96	Stable
XM_024978089.1	adhesion G protein-coupled receptor G1(ADGRG1)	509703	ADGRG1	3938	619	371	634	541	1470	114	1004	378	1050	852	4.83	2.79	4.73	4.16	12.58	0.92	7.87	2.9	8.45	7.25	1018.52	-0.46	0.75	-0.62	0.54	0.96	Stable
XM_024978084.1	adhesion G protein-coupled receptor G1(ADGRG1)	509703	ADGRG1	3516	3217	2525	4143	3907	3551	3482	4187	5176	1915	3909	30.83	22.89	36.37	33.54	32.02	33.17	36.59	43.61	16.02	33.66	3152.42	-0.28	0.31	-0.91	0.36	0.9	Stable
XM_024978088.1	adhesion G protein-coupled receptor G1(ADGRG1)	509703	ADGRG1	3753	202	611	262	642	687	61	139	77	28	55	1.62	5.16	2.34	5.26	5.42	0.48	1.12	0.69	0.24	0.45	378.15	0.09	0.79	0.11	0.91	0.99	Stable
XM_015475805.2	adhesion G protein-coupled receptor G3(ADGRG3)	529961	ADGRG3	4830	134	110	44	156	203	66	132	20	81	112	0.93	0.7	0.27	0.95	1.27	0.46	0.87	0.13	0.51	0.74	110.96	-0.97	0.5	-1.95	0.05	0.5	Stable
NM_001206716.1	adhesion G protein-coupled receptor G5(ADGRG5)	509974	ADGRG5	2758	32	83	59	71	32	147	85	24	153	207	0.36	0.89	0.63	0.78	0.39	1.7	0.95	0.26	1.76	2.51	146.86	0.32	0.5	0.65	0.52	0.95	Stable
XM_005218517.4	adhesion G protein-coupled receptor G5(ADGRG5)	509974	ADGRG5	3732	177	305	31	179	33	130	82	41	39	107	1.46	2.42	0.24	1.45	0.3	1.11	0.68	0.33	0.33	0.96	566.77	0.55	0.36	1.54	0.12	0.68	Stable
XM_015472888.2	adhesion G protein-coupled receptor G6(ADGRG6)	534326	ADGRG6	6582	479	649	197	391	430	49	284	124	314	74	2.24	2.92	0.88	1.8	2.2	0.24	1.33	0.57	1.51	0.38	194.43	-1.76	0.74	-2.39	0.02	0.31	Stable
XM_015470857.2	adhesion G protein-coupled receptor G7(ADGRG7)	523482	ADGRG7	2017	0	0	0	0	0	0	0	0	43	0	0	0	0	0	0	0	0	0	0.65	0	877	0.04	0.4	0.09	0.93	1	Stable
NM_001083702.1	adhesion G protein-coupled receptor G7(ADGRG7)	523482	ADGRG7	3067	1345	2695	2150	2208	2357	2238	3279	3192	1658	1812	13.28	29.61	22.34	22.22	23.2	23.14	35.81	31.97	16.01	17.38	3619.53	-0.34	0.43	-0.8	0.42	0.93	Stable
XM_024994709.1	adhesion G protein-coupled receptor L1(ADGRL1)	788252	ADGRL1	7538	186	0	26	81	115	14	118	457	167	0	0.76	0	0.1	0.33	0.51	0.06	0.48	1.83	0.7	0	2896.18	-0.72	0.31	-2.32	0.02	0.34	Stable
XM_010806701.2	adhesion G protein-coupled receptor L1(ADGRL1)	788252	ADGRL1	4773	328	0	0	0	33	55	0	0	22	497	2.07	0	0	0	0.2	0.34	0	0	0.15	3.21	67.57	-0.02	0.88	-0.02	0.98	1	Stable
XM_005208626.4	adhesion G protein-coupled receptor L1(ADGRL1)	788252	ADGRL1	5419	1586	867	878	1573	1205	231	1332	183	1403	299	8.67	4.71	4.91	9.78	7.09	1.32	7.42	1.07	8.67	1.7	342.12	-0.66	0.75	-0.88	0.38	0.91	Stable
NM_181013.1	adhesion G protein-coupled receptor L2(ADGRL2)	281278	ADGRL2	5310	16	36	237	9	6	34	77	12	4	37	0.09	0.21	1.5	0.05	0.03	0.19	0.46	0.08	0.02	0.21	2320.57	-0.16	0.26	-0.63	0.53	0.96	Stable
XM_005208001.4	adhesion G protein-coupled receptor L3(ADGRL3)	282651	ADGRL3	12436	379	245	192	232	247	191	181	461	306	195	0.92	0.62	0.52	0.57	0.59	0.45	0.44	1.25	0.78	0.48	238.51	-0.15	0.36	-0.43	0.67	0.98	Stable
NM_001076908.2	adhesion G protein-coupled receptor L4(ADGRL4)	535066	ADGRL4	3416	806	568	336	658	357	325	599	722	480	518	7.14	5.6	3.14	5.95	3.15	3.02	5.87	6.49	4.16	4.46	496.17	-0.44	0.36	-1.21	0.23	0.82	Stable
XM_010807603.3	adhesion G protein-coupled receptor V1(ADGRV1)	537034	ADGRV1	19400	178	156	155	331	192	275	283	247	108	241	0.27	0.24	0.27	0.54	0.31	0.43	0.46	0.43	0.17	0.37	207.36	-0.08	0.46	-0.17	0.86	0.99	Stable
NM_001206387.1	alcohol dehydrogenase 1C (class I), gamma polypeptide(ADH1C)	509744	ADH1C	1449	5861	6806	5579	9584	6657	4712	18413	1955	23262	11974	135.48	144.3	114.05	194.52	139.09	109.57	405.02	41.64	484.58	262.02	8589.78	-0.4	0.49	-0.81	0.42	0.92	Stable
NM_001034249.2	alcohol dehydrogenase 5 (class III), chi polypeptide(ADH5)	505515	ADH5	1466	5509	5390	5392	6036	5418	8083	6057	5649	4837	6465	110.52	111.31	123.92	131.23	114.07	166.43	131.01	129.06	101.37	130.63	6296.11	0.19	0.32	0.6	0.55	0.96	Stable
XM_005207706.2	alcohol dehydrogenase 6 (class V)(ADH6)	510551	ADH6	1497	0	10	168	37	286	113	145	0	54	14	0	0.23	3.58	0.76	5.77	2.39	3.24	0	1.07	0.28	150.67	-0.74	1.05	-0.71	0.48	0.95	Stable
XM_005207706.2	alcohol dehydrogenase 6 (class V)(ADH6)	510551	ADH6	1497	0	10	168	37	286	113	145	0	54	14	0	0.23	3.58	0.76	5.77	2.39	3.24	0	1.07	0.28	150.67	-0.74	1.05	-0.71	0.48	0.95	Stable
XM_025001461.1	alcohol dehydrogenase, iron containing 1(ADHFE1)	507711	ADHFE1	2060	11	26	309	58	13	17	24	14	79	14	0.18	0.4	4.63	0.85	0.2	0.28	0.36	0.2	1.13	0.21	63.86	2.81	1.15	2.44
NM_001035468.2	acireductone dioxygenase 1(ADI1)	615764	ADI1	1107	6109	6007	6854	6256	5418	6189	5434	4052	5689	6537	175.89	167.48	186.89	179.19	163.93	171.76	145.41	107.65	155.58	198.96	6263.32	0.21	0.16	1.32	0.19	0.78	Stable
XM_024976074.1	adiponectin receptor 1(ADIPOR1)	407235	ADIPOR1	1965	55	27	0	55	32	0	0	0	184	47	0.83	0.4	0	0.94	0.52	0	0	0	3.14	0.73	314.46	0.61	0.52	1.18	0.24	0.83	Stable
NM_001034055.1	adiponectin receptor 1(ADIPOR1)	407235	ADIPOR1	1987	4225	2800	3148	3207	3070	2473	2513	2945	2808	2982	64.18	44.68	53.06	49.59	45.77	36.6	38.29	49.94	45.04	46.32	3119.02	-0.23	0.24	-0.96	0.34	0.89	Stable
XM_005207230.4	adiponectin receptor 2(ADIPOR2)	407234	ADIPOR2	3806	7406	5688	10982	15067	14339	5431	15017	7401	9999	13560	61.7	50.06	88.65	117.27	110.8	43.2	132.94	61.98	81.09	107.54	10932.1	-0.36	0.51	-0.7	0.48	0.95	Stable
NM_001040499.2	adiponectin receptor 2(ADIPOR2)	407234	ADIPOR2	1677	53	45	126	94	65	338	86	29	62	42	1.01	0.83	2.27	1.78	1.3	6.19	1.52	0.51	1.12	0.84	27.63	-0.77	0.68	-1.13	0.26	0.84	Stable
NM_001114513.2	adipogenesis regulatory factor(ADIRF)	613941	ADIRF	383	744	510	597	896	579	394	552	1672	2243	514	58.81	44.87	49.68	72.2	45.63	32.62	48.27	134.12	173.48	39.47	551.43	-0.24	0.21	-1.13	0.26	0.84	Stable
XM_024986795.1	adenosine kinase(ADK)	783572	ADK	1317	218	133	177	120	188	596	602	155	68	175	5.09	2.99	3.95	2.76	4.81	14.42	14.11	3.55	1.64	4.45	357.1	-0.31	0.6	-0.52	0.6	0.97	Stable
NM_001076066.2	adenosine kinase(ADK)	783572	ADK	1836	1064	862	698	934	2548	2342	4206	168	271	1474	17.17	13.81	11.51	17.14	44.23	39.37	69.15	2.9	4.94	24.66	2212.58	-0.3	0.59	-0.5	0.61	0.97	Stable
XM_005226479.3	adenosine kinase(ADK)	783572	ADK	1858	3387	3165	3064	2933	1314	554	489	1858	2362	3565	58.1	52.58	49.78	50.05	23.69	9.16	7.8	29.41	38.49	64.65	1479.46	-0.04	0.69	-0.05	0.96	1	Stable
XM_010820646.2	adenosine kinase(ADK)	783572	ADK	1700	162	111	100	99	215	955	881	97	49	139	3.02	2.19	1.81	1.73	3.72	17.01	17.46	1.82	0.89	2.47	521.46	-0.15	0.74	-0.2	0.84	0.99	Stable
XM_005215893.4	adrenomedullin(ADM)	280713	ADM	1520	321	249	300	397	325	262	313	2031	375	440	6.49	4.85	5.8	7.91	7.2	5.49	6.36	40.33	7.82	9.7	271.74	-0.3	0.28	-1.06	0.29	0.86	Stable
XM_015474640.2	adrenomedullin(ADM)	280713	ADM	1852	385	343	285	532	307	339	465	3372	503	202	6.27	5.87	5.15	8.83	4.91	5.38	7.6	61.35	8.66	3.37	347.8	0.1	0.18	0.56	0.57	0.97	Stable
NM_173888.3	adrenomedullin(ADM)	280713	ADM	1579	110	53	165	91	86	24	25	308	120	60	2.14	0.99	3.07	1.74	1.84	0.48	0.49	5.89	2.41	1.27	88.05	-0.46	0.52	-0.88	0.38	0.91	Stable
NM_001193200.1	adrenomedullin 2(ADM2)	618896	ADM2	429	13	7	40	41	6	15	28	18	11	12	0.96	0.55	2.86	2.83	0.41	1.06	2.2	1.34	0.79	0.84	8.73	0.72	0.78	0.92	0.36	0.9	Stable
XR_807076.3	adrenomedullin 2(ADM2)	618896	ADM2	2234	25	10	20	21	16	8	10	5	4	17	0.35	0.14	0.28	0.31	0.22	0.11	0.13	0.07	0.06	0.24	14.55	-0.46	0.59	-0.78	0.44	0.93	Stable
XM_024992245.1	adrenomedullin 2(ADM2)	618896	ADM2	3612	0	140	189	303	42	134	269	96	27	0	0	1.2	1.58	2.66	0.39	1.14	2.21	0.78	0.23	0	663.69	0.22	0.62	0.36	0.72	0.98	Stable
XM_003587281.5	adrenomedullin 5 (putative)(ADM5)	617744	ADM5	1775	2	3	17	1	1	4	1	3	2	5	0.04	0.05	0.28	0.02	0.02	0.08	0.02	0.05	0.03	0.09	161.32	1.23	0.5	2.48	0.01	0.28	Stable
NM_001206031.2	activity dependent neuroprotector homeobox(ADNP)	533757	ADNP	5828	2680	2289	2737	754	2482	1323	199	0	1971	364	13.52	11.89	15.82	4.12	13.14	6.85	1.08	0	10.39	1.85	7739.19	-0.09	0.17	-0.55	0.58	0.97	Stable
XM_024984188.1	ADNP homeobox 2(ADNP2)	504380	ADNP2	5271	89	872	557	6	617	23	630	7	14	694	0.51	5.57	3.37	0.04	3.53	0.14	4	0.04	0.08	3.87	1881.61	0.05	0.21	0.25	0.8	0.99	Stable
NM_001101840.1	ADNP homeobox 2(ADNP2)	504380	ADNP2	4272	438	1116	396	709	691	243	633	1384	137	236	3.1	8.8	2.95	5.12	4.88	1.8	4.96	9.95	0.95	1.62	137.65	0.57	0.44	1.3	0.19	0.78	Stable
XM_002698851.5	2-aminoethanethiol dioxygenase(ADO)	100297937	ADO	4657	4703	3663	3353	2966	3257	3036	3617	2897	2532	3450	33.82	24.16	21.33	18.73	21.17	21.97	24.76	19.2	16.41	23.49	3517.04	-0.11	0.16	-0.7	0.48	0.95	Stable
XM_024977853.1	adenosine A2a receptor(ADORA2A)	617828	ADORA2A	2670	6	556	115	12	222	3	11	16	176	4	0.08	6.64	1.33	0.14	2.64	0.04	0.13	0.18	1.94	0.05	868.59	2.41	1.47	1.63	0.1	0.64	Stable
XM_024980236.1	adenosine A2b receptor(ADORA2B)	529760	ADORA2B	2200	7	6	49	40	40	5	12	9	23	31	0.1	0.09	0.75	0.56	0.54	0.07	0.17	0.14	0.33	0.43	101.98	-2.1	0.93	-2.25	0.02	0.37	Stable
NM_001075925.1	adenosine A2b receptor(ADORA2B)	529760	ADORA2B	1808	347	761	827	610	623	151	525	350	577	616	5.79	13.35	15.32	10.37	10.21	2.46	8.79	6.52	10.17	10.52	673.1	0.26	0.41	0.64	0.52	0.95	Stable
NM_001104611.2	adenosine A3 receptor(ADORA3)	780806	ADORA3	1717	186	273	258	326	159	242	316	123	272	221	3.33	4.71	4.42	5.75	3.12	4.49	5.68	2.16	5.02	4.31	238.69	0.31	0.39	0.8	0.42	0.92	Stable
XM_005211332.3	ADP dependent glucokinase(ADPGK)	518158	ADPGK	2616	1644	1179	396	1247	403	758	427	704	888	233	19.93	15.1	4.65	14.12	4.53	8.77	5.5	8.58	10.48	2.69	1086.37	0.06	0.32	0.18	0.86	0.99	Stable
NM_001082438.2	ADP dependent glucokinase(ADPGK)	518158	ADPGK	2602	1203	1322	318	817	486	633	314	521	1081	193	13.6	15.38	4.12	10.01	5.76	7.34	3.83	6.71	12.76	2.2	1257.04	0.05	0.36	0.15	0.88	0.99	Stable
XM_024989711.1	ADP-ribosylarginine hydrolase(ADPRH)	525738	ADPRH	4621	1888	1508	1770	1481	977	995	1321	1059	1861	1623	13.68	10.03	11.35	9.43	6.4	7.25	9.11	7.07	12.16	11.14	1266	0.1	0.34	0.29	0.77	0.99	Stable
NM_001035340.2	ADP-ribosylhydrolase like 2(ADPRHL2)	521650	ADPRHL2	1633	1063	845	1053	929	688	682	846	778	926	256	19.71	17.43	20.55	17.56	12.72	13.24	17.35	14.64	16.8	4.61	842.16	0.08	0.23	0.33	0.74	0.99	Stable
NM_001103279.2	ADP-ribose/CDP-alcohol diphosphatase, manganese dependent(ADPRM)	534038	ADPRM	1475	326	273	359	261	237	274	241	290	246	366	7.01	6.2	7.48	5.24	4.73	5.62	5.51	6.27	5.15	7.49	280.68	0.23	0.2	1.17	0.24	0.83	Stable
NM_001191139.1	adrenoceptor alpha 1B(ADRA1B)	407140	ADRA1B	1733	15	15	14	42	18	23	33	12	20	24	0.27	0.26	0.26	0.81	0.32	0.39	0.56	0.21	0.39	0.44	19.6	-0.27	0.62	-0.44	0.66	0.98	Stable
NM_174499.1	adrenoceptor alpha 2A(ADRA2A)	282135	ADRA2A	1359	65	24	167	178	32	135	30	19	60	104	1.45	0.6	3.92	4.04	0.71	3.15	0.74	0.43	1.31	2.25	263.6	1.28	0.29	4.4	0	0	Up
NM_001206628.1	adrenoceptor alpha 2B(ADRA2B)	516422	ADRA2B	1344	238	348	139	346	164	197	311	244	226	221	5.21	7.84	3.48	8.21	3.77	4.42	7.34	6.08	5.17	4.87	232.13	0.02	0.49	0.04	0.97	1	Stable
XM_024993712.1	adrenoceptor alpha 2C(ADRA2C)	407139	ADRA2C	1993	64	11	10	27	37	25	33	24	175	13	0.99	0.16	0.15	0.41	0.63	0.4	0.51	0.36	2.78	0.22	29.15	-1.43	0.6	-2.4	0.02	0.31	Stable
NM_194266.1	adrenoceptor beta 1(ADRB1)	281604	ADRB1	1404	59	48	69	102	56	95	66	41	89	50	1.34	1.06	1.48	2.3	1.34	2.08	1.39	0.86	1.92	1.2	66.12	0.34	0.42	0.81	0.42	0.92	Stable
NM_174231.1	adrenoceptor beta 2(ADRB2)	281605	ADRB2	2030	330	176	222	297	158	296	251	241	213	274	4.78	2.62	3.68	4.66	2.4	4.4	3.92	3.98	3.22	4	233.01	0.05	0.38	0.13	0.89	0.99	Stable
XM_005226092.4	adrenoceptor beta 3(ADRB3)	281606	ADRB3	2074	26	1	41	24	29	30	25	12	29	33	0.42	0.02	0.61	0.35	0.44	0.48	0.37	0.17	0.41	0.48	26.33	0.07	0.64	0.1	0.92	1	Stable
NM_001080282.1	adhesion regulating molecule 1(ADRM1)	519729	ADRM1	1408	4355	3258	3737	3340	3147	2575	2885	3883	3030	3180	95.46	69.85	84.16	79.45	68.67	54.17	60.26	83.49	72.51	71.99	3245.11	-0.04	0.21	-0.17	0.87	0.99	Stable
NM_001102377.2	adenylosuccinate lyase(ADSL)	510949	ADSL	1560	5423	4320	4456	3399	3245	3618	3564	4486	3366	4072	110.22	92.75	87.76	64.54	61.18	70.21	76.98	91.66	66.6	78.79	4052.02	0.15	0.21	0.72	0.47	0.94	Stable
NM_001167809.1	adenylosuccinate synthase(ADSS)	522529	ADSS	2554	3787	2923	2691	2610	2777	2665	3641	1937	2155	2991	43.61	34.65	35.5	32.57	33.56	31.5	45.2	25.4	25.92	34.69	3009.89	-0.22	0.19	-1.17	0.24	0.83	Stable
XM_024981977.1	adenylosuccinate synthase like 1(ADSSL1)	784089	ADSSL1	1650	0	35	5	110	0	2	4	34	1	0	0	0.65	0.09	1.96	0	0.04	0.08	0.64	0.02	0	22.95	1.45	1.33	1.09	0.28	0.85	Stable
NM_001099192.1	adenylosuccinate synthase like 1(ADSSL1)	784089	ADSSL1	1484	252	180	367	294	238	230	336	623	450	241	5.38	4.06	7.6	5.87	4.72	4.69	7.63	13.38	9.36	4.9	230.43	-0.13	0.45	-0.28	0.78	0.99	Stable
XM_024983705.1	androgen dependent TFPI regulating protein(ADTRP)	613714	ADTRP	1702	215	609	438	283	721	886	494	687	189	0	4.03	11.04	7.77	5.27	14.19	15.99	8.6	11.87	3.36	0	342.63	-0.91	0.43	-2.13	0.03	0.42	Stable
XM_010818603.3	androgen dependent TFPI regulating protein(ADTRP)	613714	ADTRP	2592	73	192	210	543	427	241	547	171	87	133	0.94	2.28	2.4	6.16	4.99	3.13	6.73	2.04	1.01	1.63	1067.25	-0.99	0.56	-1.78	0.08	0.57	Stable
NM_001037621.1	androgen dependent TFPI regulating protein(ADTRP)	613714	ADTRP	1686	3043	1106	2056	2284	2501	1843	2089	1188	2248	2906	57.23	21.97	37.46	40.13	43.63	33.09	41.75	22.46	41.15	52.03	4039.81	-0.12	0.4	-0.31	0.76	0.99	Stable
XM_024991120.1	AE binding protein 1(AEBP1)	317693	AEBP1	4110	1952	862	1606	2546	1827	935	615	1069	1168	587	13.97	6.35	13.17	19.74	13.72	6.87	4.74	8.71	8.73	4.23	1476.04	-0.19	0.33	-0.56	0.58	0.97	Stable
NM_001083485.2	AE binding protein 2(AEBP2)	537791	AEBP2	3081	199	153	347	507	204	150	343	325	246	219	2.05	1.66	3.46	4.87	1.95	1.47	3.75	3.36	2.46	2.15	522.4	-0.09	0.2	-0.44	0.66	0.98	Stable
XM_010805458.3	AE binding protein 2(AEBP2)	537791	AEBP2	3760	236	114	17	4	138	126	37	0	0	178	2.11	0.97	0.14	0.03	1.16	1.12	0.3	0	0	1.43	1866.15	-0.18	0.2	-0.87	0.38	0.91	Stable
XM_003587546.5	apoptosis enhancing nuclease(AEN)	614749	AEN	3273	1406	1150	1011	817	944	619	717	755	689	1092	12.97	11.14	10.35	7.67	8.54	5.56	6.63	7.77	6.71	10.3	970.8	-0.07	0.37	-0.2	0.84	0.99	Stable
XM_024993297.1	actin filament associated protein 1(AFAP1)	534032	AFAP1	7538	1674	510	1257	1642	1244	785	1366	1185	1935	1241	7.04	2.27	5.12	6.45	4.85	3.15	6.11	5.01	7.92	4.97	1104.81	-0.6	0.4	-1.51	0.13	0.7	Stable
NM_001206044.1	actin filament associated protein 1(AFAP1)	534032	AFAP1	7466	286	367	532	360	438	350	124	0	223	469	1.18	1.48	2.26	1.62	1.8	1.39	0.49	0	1.01	2	326.07	0.57	0.37	1.54	0.12	0.68	Stable
NM_001076375.1	actin filament associated protein 1 like 2(AFAP1L2)	615436	AFAP1L2	3676	867	962	945	1625	1226	938	1151	340	1399	946	7.14	8.82	8.19	13.64	10.07	8.09	10.49	2.84	11.27	7.57	1045.06	-0.04	0.27	-0.14	0.89	0.99	Stable
XM_024985810.1	actin filament associated protein 1 like 2(AFAP1L2)	615436	AFAP1L2	3807	127	1	235	1	6	6	72	6	1	53	1.12	0.01	1.83	0.01	0.05	0.05	0.6	0.05	0.01	0.44	54.4	-0.85	1.68	-0.51	0.61	0.97	Stable
XM_024985813.1	actin filament associated protein 1 like 2(AFAP1L2)	615436	AFAP1L2	5390	137	200	97	72	180	285	110	45	73	124	0.75	1.12	0.61	0.43	1.03	1.6	0.65	0.28	0.42	0.68	20.35	1.89	0.79	2.39	0.02	0.31	Stable
XM_024985809.1	actin filament associated protein 1 like 2(AFAP1L2)	615436	AFAP1L2	5527	353	252	0	0	0	0	0	6	0	38	1.97	1.38	0	0	0	0	0	0.03	0	0.22	210.3	-0.33	0.76	-0.44	0.66	0.98	Stable
XM_024997150.1	afadin, adherens junction formation factor(AFDN)	504856	AFDN	6941	0	0	0	26	14	29	17	0	38	0	0	0	0	0.11	0.06	0.14	0.08	0	0.16	0	805.44	0.08	0.31	0.26	0.79	0.99	Stable
XM_024997138.1	afadin, adherens junction formation factor(AFDN)	504856	AFDN	7309	0	0	0	0	0	0	0	0	0	0	0	0	0	0	0	0	0	0	0	0	62.46	-1.59	0.68	-2.36	0.02	0.32	Stable
XM_024997148.1	afadin, adherens junction formation factor(AFDN)	504856	AFDN	7139	345	496	385	394	247	86	927	965	165	370	1.53	2.33	1.66	1.63	1.02	0.36	4.38	4.31	0.71	1.56	2493.48	-0.19	0.41	-0.46	0.65	0.98	Stable
XM_024997149.1	afadin, adherens junction formation factor(AFDN)	504856	AFDN	7133	367	762	366	414	251	92	828	858	159	377	1.52	3.14	1.55	1.96	1.12	0.4	3.5	3.81	0.75	1.62	2232.2	-0.21	0.39	-0.54	0.59	0.97	Stable
XM_024997154.1	afadin, adherens junction formation factor(AFDN)	504856	AFDN	4934	6	1	4	1	1	3	16	4	0	1	0.04	0.01	0.03	0.01	0.01	0.02	0.1	0.03	0	0.01	29.26	-0.94	0.64	-1.46	0.14	0.72	Stable
XM_024997147.1	afadin, adherens junction formation factor(AFDN)	504856	AFDN	7160	398	470	123	282	287	102	169	825	129	125	1.77	2.03	0.52	1.25	1.34	0.44	0.7	3.39	0.55	0.59	1701.35	-0.48	0.52	-0.93	0.35	0.9	Stable
XM_024993466.1	AF4/FMR2 family member 1(AFF1)	781149	AFF1	7388	0	12	9	13	0	0	0	264	2	1	0	0.05	0.04	0.05	0	0	0	1.06	0.01	0	461.32	-2.17	1.6	-1.36
XM_005208211.4	AF4/FMR2 family member 1(AFF1)	781149	AFF1	7210	120	0	13	0	0	9	193	0	30	217	0.53	0	0.06	0	0	0.04	0.9	0	0.13	0.91	66.86	-2.44	1.23	-1.97	0.05	0.49	Stable
XM_010806302.3	AF4/FMR2 family member 1(AFF1)	781149	AFF1	7110	320	858	279	387	12	29	121	670	229	298	1.52	3.85	1.21	1.64	0.05	0.14	0.52	2.79	0.95	1.27	1056.5	-1.1	0.81	-1.35	0.18	0.76	Stable
XM_024999315.1	AF4/FMR2 family member 3(AFF3)	787488	AFF3	9276	91	16	383	68	208	217	574	279	59	650	0.33	0.05	1.27	0.22	0.71	0.78	1.9	0.89	0.19	2.12	623.61	0.62	0.77	0.8	0.42	0.92	Stable
XM_010807254.3	AF4/FMR2 family member 4(AFF4)	541306	AFF4	9447	4312	1056	377	3283	1130	2197	1068	2186	1755	2002	15.38	3.56	1.23	10.49	3.79	7.79	3.47	6.85	5.46	6.42	3126.96	-0.22	1.15	-0.19	0.85	0.99	Stable
XM_005209304.4	AF4/FMR2 family member 4(AFF4)	541306	AFF4	9535	7908	7387	8030	3815	7937	5204	8311	6706	7095	8860	24.57	22.78	25.5	13.48	26.53	16.85	26.31	22.3	24.92	28.55	5603.37	-0.22	0.78	-0.28	0.78	0.99	Stable
XM_024994567.1	AF4/FMR2 family member 4(AFF4)	541306	AFF4	9194	641	26	59	431	41	474	324	306	40	103	2.07	0.08	0.19	1.58	0.14	1.59	1.06	1.06	0.15	0.34	522.73	-1.31	1.03	-1.27	0.2	0.79	Stable
NM_001191129.1	AF4/FMR2 family member 4(AFF4)	541306	AFF4	3845	138	111	37	183	116	84	256	80	69	274	1.06	0.85	0.29	1.6	0.96	0.67	2.01	0.66	0.6	2.19	51.01	0.32	0.86	0.38	0.71	0.98	Stable
XM_024984259.1	AFG3 like matrix AAA peptidase subunit 2(AFG3L2)	515757	AFG3L2	2558	58	34	52	75	584	46	64	46	34	50	0.68	0.42	0.68	0.9	6.76	0.53	0.76	0.61	0.42	0.6	242.87	-0.21	0.64	-0.33	0.74	0.99	Stable
NM_001046211.1	AFG3 like matrix AAA peptidase subunit 2(AFG3L2)	515757	AFG3L2	2848	8179	6438	6849	7025	5709	6028	6378	4633	6062	7122	88.23	66.96	70.73	74.68	67.54	67.46	69.12	49.1	67.49	83.76	5776.16	-0.01	0.12	-0.04	0.96	1	Stable
XM_024984258.1	AFG3 like matrix AAA peptidase subunit 2(AFG3L2)	515757	AFG3L2	2786	250	17	10	101	143	89	95	269	62	113	3.02	0.19	0.11	1.09	1.63	1.07	1.05	2.86	0.65	1.23	735.9	-0.24	0.29	-0.82	0.41	0.92	Stable
NM_001192502.1	arylformamidase(AFMID)	518864	AFMID	1338	53	17	64	44	84	18	33	45	96	29	1.16	0.38	1.61	1.05	1.94	0.41	0.78	1.13	2.2	0.64	69.66	-0.49	0.34	-1.44	0.15	0.73	Stable
XM_024980139.1	arylformamidase(AFMID)	518864	AFMID	1225	15	23	7	26	3	4	5	4	25	9	0.41	0.58	0.17	0.62	0.07	0.11	0.13	0.1	0.62	0.23	10.31	0.41	1.3	0.32	0.75	0.99	Stable
XM_010816545.3	arylformamidase(AFMID)	518864	AFMID	3646	19	35	32	40	1	2	0	17	51	162	0.17	0.3	0.26	0.35	0.01	0.02	0	0.14	0.42	1.5	252.24	-0.25	0.57	-0.44	0.66	0.98	Stable
NM_001034262.2	alpha fetoprotein(AFP)	506011	AFP	2036	342	89	500	101	106	55	139	3	35	561	5.33	1.46	7.54	1.47	1.53	0.82	2.3	0.05	0.53	8.32	192.18	0.21	0.88	0.25	0.81	0.99	Stable
XM_002691385.5	aftiphilin(AFTPH)	540837	AFTPH	4126	396	706	297	462	527	470	1117	151	247	524	2.96	5.16	2.28	3.75	3.92	3.37	7.96	1.11	2.02	4.05	2701.06	-0.01	0.18	-0.06	0.95	1	Stable
XM_002691386.5	aftiphilin(AFTPH)	540837	AFTPH	3180	5217	3350	3805	3774	4080	3764	3474	4504	3502	3814	54.95	32.36	35.44	34.9	38.84	39.88	34.82	43.71	33.24	38.03	1409.69	0.03	0.35	0.08	0.94	1	Stable
NM_001075511.2	aspartylglucosaminidase(AGA)	511345	AGA	1246	4	95	182	16	78	266	48	8	262	120	0.09	2.31	4.92	0.41	1.93	6.44	1.22	0.22	6.46	2.85	109.6	1.71	1.07	1.6	0.11	0.66	Stable
XM_005225945.4	aspartylglucosaminidase(AGA)	511345	AGA	2027	1538	1509	1555	1740	1282	1555	1673	1277	2006	1365	23.31	22.05	22.56	25.99	21.31	24.45	25.47	19.02	31.38	22.55	1892.02	0.18	0.21	0.88	0.38	0.91	Stable
XM_024990258.1	ArfGAP with GTPase domain, ankyrin repeat and PH domain 1(AGAP1)	522241	AGAP1	2790	1161	446	813	689	763	852	712	1216	758	1315	12.56	5.07	9.76	7.59	8.1	8.98	7.73	14.68	8.66	14.55	378.96	-0.05	0.47	-0.11	0.92	0.99	Stable
XM_024990257.1	ArfGAP with GTPase domain, ankyrin repeat and PH domain 1(AGAP1)	522241	AGAP1	2949	2397	2549	1487	2056	3091	1975	2385	3225	1415	2120	27.39	27.55	15.56	21.04	33.23	22.43	24.85	32.39	14.11	21.76	1154.78	-0.26	0.24	-1.09	0.28	0.86	Stable
XM_005206524.4	ArfGAP with GTPase domain, ankyrin repeat and PH domain 2(AGAP2)	504833	AGAP2	5756	405	729	1011	59	542	683	451	593	498	955	2.07	3.83	5.92	0.33	2.91	3.58	2.48	3.45	2.66	4.91	638.28	0.87	0.31	2.77	0.01	0.17	Stable
XM_010805124.3	ArfGAP with GTPase domain, ankyrin repeat and PH domain 2(AGAP2)	504833	AGAP2	6735	224	9	31	480	22	11	28	37	11	33	0.99	0.04	0.14	2.4	0.1	0.05	0.13	0.17	0.05	0.15	50.44	-2.22	0.97	-2.29	0.02	0.35	Stable
XM_024991248.1	ArfGAP with GTPase domain, ankyrin repeat and PH domain 3(AGAP3)	616302	AGAP3	3421	1298	994	894	1730	996	811	902	778	601	1292	12.71	8.93	7.74	14.87	8.81	7.99	8.4	7.02	5.3	11.97	1246.38	-0.17	0.15	-1.1	0.27	0.85	Stable
XM_024990143.1	ATP/GTP binding protein like 4(AGBL4)	615787	AGBL4	3027	11	4	21	29	11	22	38	9	10	36	0.11	0.04	0.2	0.29	0.12	0.23	0.39	0.09	0.1	0.4	17.91	-0.31	0.93	-0.34	0.74	0.99	Stable
NM_001024564.1	ATP/GTP binding protein like 5(AGBL5)	538585	AGBL5	2462	22	6	12	43	5	6	8	26	25	16	0.28	0.08	0.15	0.52	0.06	0.07	0.11	0.34	0.31	0.2	11.05	-0.46	0.87	-0.54	0.59	0.97	Stable
XR_236432.4	ATP/GTP binding protein like 5(AGBL5)	538585	AGBL5	3241	350	250	334	318	280	454	220	535	324	325	3.2	2.27	3.12	3.31	2.75	4.32	2.05	5.23	3.35	3.08	265.35	0.08	0.65	0.13	0.9	0.99	Stable
XM_005213024.4	ATP/GTP binding protein like 5(AGBL5)	538585	AGBL5	3185	100	361	293	177	363	133	163	21	137	341	0.92	3.43	3.1	1.77	3.52	1.26	1.62	0.22	1.32	3.17	240.22	1.07	0.38	2.81	0	0.16	Stable
XM_024998948.1	ATP/GTP binding protein like 5(AGBL5)	538585	AGBL5	3015	95	122	60	36	61	53	95	68	52	28	1.06	1.24	0.59	0.35	0.61	0.59	1	0.7	0.52	0.29	103.95	-0.35	0.43	-0.81	0.42	0.92	Stable
XM_024998949.1	ATP/GTP binding protein like 5(AGBL5)	538585	AGBL5	2697	72	43	40	16	29	38	28	51	29	24	0.79	0.48	0.5	0.19	0.33	0.43	0.33	0.63	0.33	0.26	51.13	-0.12	0.53	-0.22	0.83	0.99	Stable
NM_173982.3	advanced glycosylation end product-specific receptor(AGER)	280986	AGER	1422	0	1	2	0	1	0	0	0	0	0	0	0.02	0.04	0	0.02	0	0	0	0	0	251.7	0.36	0.72	0.5	0.62	0.98	Stable
XM_024976191.1	ArfGAP with FG repeats 1(AGFG1)	536149	AGFG1	9436	660	235	772	186	0	0	0	429	325	411	2.15	0.74	2.41	0.6	0	0	0	1.37	1.09	1.46	735.41	0.44	0.78	0.57	0.57	0.97	Stable
NM_001038171.2	ArfGAP with FG repeats 1(AGFG1)	536149	AGFG1	2553	1578	2721	2043	2906	2241	1833	1860	2808	900	2255	18.71	35.91	25.51	35.13	26.5	22.77	24.4	33.79	10.44	25.98	2538.91	-0.32	0.23	-1.38	0.17	0.75	Stable
XM_005202961.4	ArfGAP with FG repeats 1(AGFG1)	536149	AGFG1	9331	307	351	423	67	177	542	597	644	410	288	1.01	1.11	1.33	0.22	0.64	1.85	1.97	2.08	1.39	1.03	905.93	-0.03	0.66	-0.04	0.97	1	Stable
NM_001206722.1	ArfGAP with FG repeats 2(AGFG2)	510361	AGFG2	2168	423	496	418	532	440	217	464	233	839	544	6.19	7.66	5.92	7.27	5.97	3.03	7.21	3.43	11.94	7.57	349.04	0.09	0.4	0.22	0.83	0.99	Stable
XM_005225064.4	ArfGAP with FG repeats 2(AGFG2)	510361	AGFG2	2459	1370	1068	1564	1177	856	949	1159	1122	1312	1163	17.67	14.55	19.54	14.18	10.24	11.68	15.88	14.54	16.47	14.28	1185.73	0.08	0.26	0.29	0.77	0.99	Stable
NM_001075532.2	angiogenic factor with G-patch and FHA domains 1(AGGF1)	511650	AGGF1	3780	3547	968	2344	2518	2102	2720	2257	2602	2240	2323	28.96	7.73	19.66	22.31	17.08	21.32	17.56	20.84	19.97	19.59	2600.24	0.01	0.22	0.03	0.97	1	Stable
XM_024997451.1	angiogenic factor with G-patch and FHA domains 1(AGGF1)	511650	AGGF1	6259	81	53	103	238	25	184	70	81	66	180	0.41	0.28	0.51	1.13	0.12	0.89	0.38	0.41	0.33	0.87	1832.89	0.08	0.23	0.33	0.74	0.99	Stable
NM_001098969.2	acylglycerol kinase(AGK)	514693	AGK	2578	981	888	575	878	596	809	878	808	735	795	11.27	10.13	6.75	11.48	7.37	9.69	10.28	9.94	9.55	9.47	810.16	0.09	0.25	0.36	0.72	0.98	Stable
XM_005204113.4	amylo-alpha-1, 6-glucosidase, 4-alpha-glucanotransferase(AGL)	517397	AGL	7650	2672	1876	1737	2099	1991	1843	2425	2071	2794	990	11.7	7.53	6.73	8.07	7.88	8.12	10.1	8.36	11.02	4.1	1986.97	-0.24	0.2	-1.2	0.23	0.82	Stable
NM_001192471.1	amylo-alpha-1, 6-glucosidase, 4-alpha-glucanotransferase(AGL)	517397	AGL	5270	49	184	251	132	135	160	353	132	128	136	0.27	1.06	1.6	0.8	0.79	0.92	2.12	0.84	0.75	0.76	247.29	-0.27	0.73	-0.37	0.71	0.98	Stable
XM_010813452.3	agmatinase(AGMAT)	514509	AGMAT	3486	0	28	8	61	11	55	16	2	46	57	0	0.26	0.07	0.53	0.1	0.53	0.14	0.02	0.39	0.5	622.29	1.83	0.49	3.7	0	0.02	Up
XM_002694143.6	agmatinase(AGMAT)	514509	AGMAT	2018	482	2632	732	2525	918	2343	720	12	353	571	7.57	43.68	11.14	37.06	13.38	35.15	12.02	0.19	5.4	8.54	703.51	1.16	0.65	1.78	0.08	0.57	Stable
NM_001192973.1	alkylglycerol monooxygenase(AGMO)	613658	AGMO	1795	44	62	164	629	111	606	251	14	374	316	0.78	1.16	2.81	10.38	1.82	10.22	4.71	0.25	6.43	5.31	191.98	1.18	0.94	1.25	0.21	0.8	Stable
NM_001205899.2	argonaute 1, RISC catalytic component(AGO1)	522972	AGO1	8622	4995	3651	5029	5071	4576	3776	3514	3066	5252	4712	17.16	12.45	17.66	19.82	16.92	13.52	12.3	11.28	20.4	16.79	1647.32	-0.15	0.23	-0.65	0.52	0.95	Stable
XM_024989359.1	argonaute 1, RISC catalytic component(AGO1)	522972	AGO1	9991	7	257	143	211	212	242	101	134	146	493	0.02	0.87	0.46	0.65	0.64	0.77	0.34	0.41	0.43	1.45	298.26	1.65	1.19	1.38	0.17	0.75	Stable
NM_205794.1	argonaute 2, RISC catalytic component(AGO2)	404130	AGO2	2563	30	45	77	11	21	66	65	36	25	101	0.35	0.59	0.96	0.13	0.25	0.82	0.85	0.43	0.29	1.16	1115.43	-0.13	0.23	-0.57	0.57	0.97	Stable
XM_002686552.6	argonaute 4, RISC catalytic component(AGO4)	528046	AGO4	6565	4176	3644	3601	3966	3959	4076	4047	3707	3028	3732	18.71	16.8	18.48	19.25	18.61	18.74	19.55	18.91	14.17	16.84	3857.28	-0.03	0.21	-0.13	0.9	0.99	Stable
NM_177518.1	1-acylglycerol-3-phosphate O-acyltransferase 1(AGPAT1)	282137	AGPAT1	2230	3023	2878	5451	5083	4222	3829	2947	1600	3507	3930	40.92	40.92	81.87	70.03	56.08	50.5	40.01	24.17	50.12	54.39	4104.7	0.29	0.36	0.81	0.42	0.92	Stable
XM_015459867.2	1-acylglycerol-3-phosphate O-acyltransferase 1(AGPAT1)	282137	AGPAT1	4502	13	301	285	375	72	168	216	116	646	380	0.09	2.06	1.91	2.64	0.54	1.15	1.42	0.76	4.34	2.84	1180.91	0.21	0.29	0.74	0.46	0.94	Stable
NM_001080264.1	1-acylglycerol-3-phosphate O-acyltransferase 2(AGPAT2)	512112	AGPAT2	1430	1605	1123	1013	618	657	834	630	4267	978	903	33.25	23.1	21.45	14.56	14.64	18	13.3	94.61	22.91	19.4	939.04	0.17	0.4	0.42	0.68	0.98	Stable
NM_001038046.1	1-acylglycerol-3-phosphate O-acyltransferase 3(AGPAT3)	506607	AGPAT3	1429	6	18	10	5	0	6	7	0	0	2	0.12	0.37	0.21	0.12	0	0.13	0.15	0	0	0.04	1804.43	-0.12	0.2	-0.61	0.54	0.96	Stable
NM_001015537.1	1-acylglycerol-3-phosphate O-acyltransferase 4(AGPAT4)	507456	AGPAT4	1886	76	7	17	122	81	8	18	127	30	49	1.22	0.12	0.3	1.99	1.27	0.12	0.29	2.27	0.51	0.8	32.72	-2.53	0.75	-3.37	0	0.05	Stable
XM_005211099.3	1-acylglycerol-3-phosphate O-acyltransferase 4(AGPAT4)	507456	AGPAT4	1948	45	24	108	38	31	44	63	3	59	81	0.73	0.41	1.7	0.58	0.47	0.68	1.09	0.05	0.93	1.26	51.6	0.43	0.68	0.63	0.53	0.96	Stable
XM_005225924.3	1-acylglycerol-3-phosphate O-acyltransferase 5(AGPAT5)	530414	AGPAT5	3780	2456	2102	1579	1809	1608	1558	1756	1885	1818	1836	21.89	17.72	12.89	14.45	13.49	13.8	14.27	14.77	14.14	14.7	1774.84	-0.06	0.23	-0.28	0.78	0.99	Stable
NM_001206719.1	alkylglycerone phosphate synthase(AGPS)	613679	AGPS	3868	2215	1400	2222	3186	4257	1017	3335	3270	380	3709	19.18	11.12	17.02	24.22	33.32	8.86	27.48	26.09	2.97	30.4	6121.19	-0.35	0.22	-1.62	0.11	0.65	Stable
NM_001040500.1	anterior gradient 2, protein disulphide isomerase family member(AGR2)	415112	AGR2	833	92467	53315	42883	43084	28195	27089	35261	20495	49746	25857	3519.71	2143.71	1581.59	1532.1	995.45	984.52	1426.24	784.2	1843.19	936.97	123593	0.01	0.63	0.02	0.99	1	Stable
XM_005205175.4	anterior gradient 2, protein disulphide isomerase family member(AGR2)	415112	AGR2	1017	33399	42582	11597	14568	10971	13961	17410	11576	16041	13476	991.3	1327.61	381.93	440.08	319.55	403.73	518.27	383.51	502.73	408.97	16899	0.06	0.47	0.12	0.91	0.99	Stable
XM_005205174.4	anterior gradient 2, protein disulphide isomerase family member(AGR2)	415112	AGR2	887	314609	125077	137027	46599	29990	127745	102918	69595	186441	133940	11950.6	4494.45	4768.03	1585.78	1072.06	4823.71	3564.69	2324.18	6181.7	4571.56	65294.8	0.07	0.59	0.12	0.91	0.99	Stable
NM_001191502.1	anterior gradient 3, protein disulphide isomerase family member(AGR3)	618371	AGR3	745	2336	1558	1370	875	877	670	1024	137	1337	966	96.33	61.95	54.08	35.56	39.66	28.66	42.42	5.55	56.9	43.43	2128.69	-0.33	0.43	-0.77	0.44	0.93	Stable
XM_002694193.5	agrin(AGRN)	525795	AGRN	7469	2418	2457	2113	2552	2467	1695	2087	3162	2639	2667	10.91	10.48	8.73	10.31	10.47	7.6	8.58	12.54	10.39	10.81	3755.69	-0.08	0.19	-0.44	0.66	0.98	Stable
XM_005217205.4	agrin(AGRN)	525795	AGRN	7576	19	9	17	11	2	3	8	13	6	13	0.08	0.04	0.08	0.04	0.01	0.01	0.03	0.06	0.03	0.05	35.09	-0.22	0.61	-0.36	0.72	0.98	Stable
NM_001114082.2	angiotensinogen(AGT)	527114	AGT	1656	34	24	34	22	20	23	30	31	14	71	0.65	0.49	0.63	0.39	0.36	0.42	0.61	0.6	0.26	1.29	3534.66	-0.51	0.66	-0.77	0.44	0.93	Stable
XM_002689815.6	ATP/GTP binding protein 1(AGTPBP1)	534958	AGTPBP1	4467	840	375	569	947	361	975	788	611	1252	704	5.96	2.81	3.91	6.28	2.38	6.61	5.94	4.36	8.65	4.76	635.34	0.28	0.47	0.59	0.55	0.96	Stable
NM_174233.2	angiotensin II receptor type 1(AGTR1)	281607	AGTR1	3028	417	240	123	550	85	452	704	563	551	305	4.39	2.45	1.23	5.76	0.94	4.59	6.89	5.47	5.51	3.39	328.04	-0.43	0.83	-0.52	0.61	0.97	Stable
XM_005216954.4	angiotensin II receptor associated protein(AGTRAP)	508521	AGTRAP	1176	587	636	731	1006	527	1034	830	509	775	662	16.72	16.62	18.41	25.16	13.57	29.62	22.5	13.36	19.89	17.85	659.01	0.41	0.41	0.99	0.32	0.88	Stable
NM_001075363.2	angiotensin II receptor associated protein(AGTRAP)	508521	AGTRAP	1096	626	433	644	637	509	597	681	563	660	721	16.8	11.96	19.8	18.52	14.33	16.44	19.7	17.21	18.5	19.49	883.31	-0.06	0.39	-0.16	0.87	0.99	Stable
NM_001192036.1	AT-hook containing transcription factor 1(AHCTF1)	504716	AHCTF1	8386	1690	1922	2767	2132	756	1634	972	3238	2188	1373	6.42	7.07	9.96	8.06	3.02	5.99	3.43	11.36	7.9	5.52	1807.49	0.06	0.83	0.07	0.94	1	Stable
XR_003029582.1	AT-hook containing transcription factor 1(AHCTF1)	504716	AHCTF1	6873	112	188	50	17	60	39	105	39	17	18	0.55	0.87	0.22	0.07	0.28	0.19	0.47	0.17	0.07	0.08	110.31	-0.53	0.77	-0.69	0.49	0.95	Stable
XM_005216798.4	AT-hook containing transcription factor 1(AHCTF1)	504716	AHCTF1	8345	4368	1302	558	1543	3087	1297	2421	508	1528	3043	16.08	4.62	1.97	5.6	12.46	4.95	8.95	1.84	5.81	12.21	2005.53	-0.69	0.74	-0.93	0.35	0.9	Stable
XM_024976090.1	AT-hook containing transcription factor 1(AHCTF1)	504716	AHCTF1	7368	470	1944	800	664	252	1525	1670	1308	267	720	1.96	7.82	3.19	2.73	1.15	6.6	7	5.36	1.15	3.27	1008.04	0.74	0.75	0.99	0.32	0.88	Stable
NM_001034315.1	adenosylhomocysteinase(AHCY)	508158	AHCY	2128	16289	18171	20056	21298	20535	16986	18927	16404	12753	17334	256.38	262.34	279.18	294.35	292.15	268.94	283.49	237.92	180.9	258.28	18825.6	0.06	0.26	0.23	0.82	0.99	Stable
NM_001101052.2	adenosylhomocysteinase like 1(AHCYL1)	505511	AHCYL1	3916	18220	19689	23997	20736	22910	19533	30333	22512	15364	22228	136.83	152.22	206.47	168.77	180.57	150.56	245.61	192.54	120.54	168.14	25990.4	-0.19	0.31	-0.6	0.55	0.96	Stable
XM_005205708.4	adenosylhomocysteinase like 2(AHCYL2)	532836	AHCYL2	4987	3073	202	4246	1460	824	176	1408	252	1352	797	18.93	1.2	25.04	8.86	5.57	1.12	8.71	1.53	8.6	5.35	1650.68	0.01	1.02	0.01	1	1	Stable
XM_005205707.4	adenosylhomocysteinase like 2(AHCYL2)	532836	AHCYL2	5052	1403	1713	970	1008	458	1354	1123	898	921	537	8.38	10.75	6.43	6.13	2.69	7.88	6.73	5.99	5.81	3.28	1099.52	0.47	0.43	1.09	0.28	0.85	Stable
XM_005205710.4	adenosylhomocysteinase like 2(AHCYL2)	532836	AHCYL2	5014	603	358	585	729	2933	1603	649	13	4063	3874	3.64	2.41	3.72	4.49	17.66	10.14	4.34	0.08	24	22.72	1066.64	-0.71	0.84	-0.84	0.4	0.92	Stable
XM_005210982.4	Abelson helper integration site 1(AHI1)	528398	AHI1	5160	285	43	180	196	31	52	162	230	183	105	1.76	0.26	1.05	1.2	0.2	0.31	0.93	1.31	1.07	0.69	105.69	-1.08	0.72	-1.5	0.13	0.7	Stable
XM_002690265.5	Abelson helper integration site 1(AHI1)	528398	AHI1	4421	903	369	225	376	434	389	209	498	712	446	6.28	2.47	1.5	2.57	3.31	2.8	1.46	3.4	5.11	3.38	423.75	-0.15	0.89	-0.17	0.87	0.99	Stable
XM_024987671.1	AHNAK nucleoprotein(AHNAK)	531336	AHNAK	18244	1001	444	524	655	910	752	1561	1929	814	2034	1.85	0.78	0.89	1.08	1.58	1.38	2.63	3.13	1.31	3.38	1833.78	-0.51	0.18	-2.79	0.01	0.17	Stable
XM_024987674.1	AHNAK nucleoprotein(AHNAK)	531336	AHNAK	17135	8407	4714	6940	9191	7264	4303	9104	8447	11915	2519	14.85	9.27	12.91	16.56	12.8	7.96	17.8	15.15	20.6	4.32	5161.34	-0.09	0.35	-0.25	0.81	0.99	Stable
XM_002699316.6	AHNAK nucleoprotein(AHNAK)	531336	AHNAK	1030	20	7	4	6	16	2	9	25	4	0	0.62	0.23	0.12	0.17	0.46	0.06	0.29	0.77	0.12	0	8.42	-1.67	0.75	-2.22	0.03	0.39	Stable
XM_024987673.1	AHNAK nucleoprotein(AHNAK)	531336	AHNAK	18146	7495	3033	3213	3628	4241	1952	4893	5789	6966	3973	12.69	4.95	5.21	6.05	7.87	3.43	8.32	9.63	12.17	7.33	6420.91	-0.29	0.36	-0.82	0.41	0.92	Stable
XM_024987667.1	AHNAK nucleoprotein(AHNAK)	531336	AHNAK	18339	6085	2291	2673	3853	3757	1781	4850	6859	5401	3382	9.83	3.67	4.41	7.08	6.53	3	7.98	11.86	9.86	5.67	19463.4	-0.81	0.32	-2.5	0.01	0.27	Stable
XM_024987675.1	AHNAK nucleoprotein(AHNAK)	531336	AHNAK	17014	4798	3168	2980	3675	4328	4635	2504	5968	3830	2851	8.7	5.62	5.55	7.23	7.82	8.07	4.33	10.62	7.58	5.34	1614.11	-0.28	0.19	-1.46	0.14	0.72	Stable
XM_024987666.1	AHNAK nucleoprotein(AHNAK)	531336	AHNAK	18406	5311	2063	2411	3023	3540	1708	3996	5332	4824	2866	9.15	3.75	4.02	4.87	5.66	2.81	7.31	9.23	8.09	4.7	2553.73	-0.44	0.49	-0.9	0.37	0.9	Stable
XM_024987676.1	AHNAK nucleoprotein(AHNAK)	531336	AHNAK	16751	174	105	80	178	207	103	195	361	225	318	0.35	0.19	0.14	0.31	0.37	0.21	0.37	0.67	0.41	0.6	2984.62	-0.45	0.26	-1.76	0.08	0.58	Stable
XM_024987672.1	AHNAK nucleoprotein(AHNAK)	531336	AHNAK	18185	1694	2044	745	902	1400	1489	998	4866	995	768	2.81	3.56	1.37	1.52	2.28	2.41	1.66	9.02	1.74	1.3	2992.08	-0.35	0.38	-0.94	0.34	0.89	Stable
XM_024982212.1	AHNAK nucleoprotein 2(AHNAK2)	527701	AHNAK2	17950	1765	665	1857	2339	0	0	973	0	2740	2140	3.02	1.1	3.04	3.94	0	0	1.67	0	4.84	3.99	673.99	0.04	0.42	0.1	0.92	1	Stable
NM_001206026.1	aryl hydrocarbon receptor(AHR)	280714	AHR	3011	3930	2465	2122	1672	2557	1715	2637	3104	2178	2430	39.4	25.96	23.6	17.06	25.16	16.75	26.51	34.73	23.06	24.91	2264.74	-0.44	0.21	-2.06	0.04	0.45	Stable
NM_001034666.2	activator of Hsp90 ATPase activity 1(AHSA1)	539220	AHSA1	1332	365	0	272	750	2111	729	791	396	386	0	8.06	0	6.88	17.95	48.91	16.52	18.83	9.96	8.9	0	6468.35	-0.24	0.31	-0.77	0.44	0.93	Stable
NM_001102134.1	AHA1, activator of heat shock 90kDa protein ATPase homolog 2 (yeast)(AHSA2)	531017	AHSA2	1208	172	243	112	111	49	110	51	226	54	65	4.51	6.74	2.85	2.72	1.19	2.76	1.42	5.96	1.38	1.62	82.93	0.4	0.41	0.97	0.33	0.89	Stable
XM_005212785.4	AHA1, activator of heat shock 90kDa protein ATPase homolog 2 (yeast)(AHSA2)	531017	AHSA2	1882	57	19	43	36	47	39	8	25	32	24	0.97	0.31	0.69	0.61	0.84	0.64	0.13	0.39	0.51	0.43	359.34	-0.4	0.58	-0.68	0.5	0.95	Stable
NM_001205634.1	axin interactor, dorsalization associated(AIDA)	508353	AIDA	1385	2504	2276	2021	1964	1812	2136	2261	2164	2216	2083	60.92	52.38	45.04	42.8	41.48	51.65	50.15	46.28	47.06	45.53	2114.24	0.06	0.18	0.32	0.75	0.99	Stable
NM_173985.2	allograft inflammatory factor 1(AIF1)	280989	AIF1	665	1518	1408	1087	1241	642	1475	867	730	1059	970	68.9	67.13	54.75	57.33	28.6	65.23	39.47	36.99	50.76	45.02	1141.2	0.53	0.36	1.47	0.14	0.72	Stable
XM_024983376.1	allograft inflammatory factor 1(AIF1)	280989	AIF1	791	52	59	38	37	18	42	53	24	8	18	2.08	2.5	1.48	1.39	0.67	1.61	2.26	0.97	0.31	0.69	43.9	0.19	0.5	0.38	0.71	0.98	Stable
NM_001078079.1	allograft inflammatory factor 1 like(AIF1L)	617493	AIF1L	3240	1247	394	596	702	418	193	276	588	1335	353	11.88	3.67	5.83	7.26	3.96	1.76	2.51	5.49	13.88	3.47	523.72	-0.52	0.59	-0.88	0.38	0.91	Stable
XM_005227498.4	apoptosis inducing factor, mitochondria associated 1(AIFM1)	535714	AIFM1	2217	35	15	4	8	8	18	38	15	3	35	0.53	0.22	0.06	0.11	0.11	0.27	0.53	0.2	0.04	0.48	34.43	0.04	1.07	0.03	0.97	1	Stable
NM_001192984.1	apoptosis inducing factor, mitochondria associated 1(AIFM1)	535714	AIFM1	2223	3795	3227	3799	3068	3622	2793	3662	3539	2781	3014	54.41	44.8	51.58	43.76	54.57	38.6	48.8	46.82	37.87	45.68	3399.23	-0.12	0.19	-0.62	0.53	0.96	Stable
XM_010820654.3	apoptosis inducing factor, mitochondria associated 2(AIFM2)	534217	AIFM2	5207	991	638	688	1038	550	1017	1167	302	914	936	6.41	3.91	4.08	6.02	3.35	6.54	6.89	1.72	5.16	5.44	783.38	-0.18	0.4	-0.46	0.64	0.98	Stable
XM_010820653.3	apoptosis inducing factor, mitochondria associated 2(AIFM2)	534217	AIFM2	2811	325	422	458	661	413	449	649	451	358	364	3.42	4.42	4.93	7.92	4.68	4.93	6.97	5.09	4.27	3.98	510.84	0.01	0.48	0.02	0.99	1	Stable
XM_005226488.4	apoptosis inducing factor, mitochondria associated 2(AIFM2)	534217	AIFM2	2803	466	1090	1076	736	1112	639	857	566	626	360	5.6	12.39	11.85	7.93	12.58	7.64	9.39	5.98	6.57	3.89	1100.49	-0.28	0.32	-0.89	0.37	0.9	Stable
XM_005226487.4	apoptosis inducing factor, mitochondria associated 2(AIFM2)	534217	AIFM2	1533	114	339	374	433	612	307	272	210	234	116	2.2	6.5	7.39	9.52	12.72	6.18	5.36	4.34	5.11	2.32	501.6	-0.27	0.41	-0.65	0.51	0.95	Stable
XM_015475621.2	apoptosis inducing factor, mitochondria associated 3(AIFM3)	526295	AIFM3	3170	91	223	348	106	148	261	340	26	271	267	0.96	2.16	3.25	0.98	1.41	2.77	3.42	0.25	2.58	2.67	506.86	-0.28	0.83	-0.33	0.74	0.99	Stable
NM_001076326.1	androgen induced 1(AIG1)	614409	AIG1	1151	1342	683	1303	929	1481	1058	1565	528	1088	1447	39.05	18.23	33.53	23.74	38.95	30.97	43.34	14.16	28.53	39.86	1150.33	-0.28	0.31	-0.91	0.36	0.9	Stable
XR_003036258.1	androgen induced 1(AIG1)	614409	AIG1	3146	98	112	83	0	130	0	0	0	99	53	0.92	1.08	0.89	0	1.28	0	0	0	0.97	0.5	878.09	0.48	0.53	0.9	0.37	0.9	Stable
XM_024996827.1	androgen induced 1(AIG1)	614409	AIG1	1558	28	0	0	0	14	0	10	0	24	12	0.53	0	0	0	0.28	0	0.2	0	0.47	0.23	440.47	-0.72	0.32	-2.27	0.02	0.36	Stable
NM_001035018.2	aminoacyl tRNA synthetase complex interacting multifunctional protein 1(AIMP1)	505126	AIMP1	1092	4510	3127	2562	3325	3301	3654	3467	2858	3563	2720	124.66	90.8	78.58	93.55	89.54	98.41	96.12	88.18	104	76.88	3376.91	-0.17	0.27	-0.63	0.53	0.96	Stable
NM_001075813.2	aminoacyl tRNA synthetase complex interacting multifunctional protein 2(AIMP2)	520979	AIMP2	1179	1386	1223	1517	1051	991	777	804	792	1067	725	37.27	34.74	39.53	26.41	24.72	19.95	22.98	21.41	27.93	18.56	1645.14	0.22	0.27	0.8	0.42	0.93	Stable
NM_183082.2	aryl hydrocarbon receptor interacting protein(AIP)	360190	AIP	1146	1405	1143	1897	1144	1533	1168	1282	1587	1738	1425	41.31	31.79	51.09	30.13	42.42	34.14	34.37	41.02	44.6	37.65	1445.39	0.07	0.27	0.25	0.8	0.99	Stable
XM_010821051.3	aryl hydrocarbon receptor interacting protein(AIP)	360190	AIP	996	123	232	90	196	82	170	107	94	109	55	3.73	7.39	3.03	6.05	2.44	5.02	3.25	3.18	3.49	1.7	73.59	1.06	0.42	2.54	0.01	0.26	Stable
NM_001192517.1	ajuba LIM protein(AJUBA)	519937	AJUBA	2113	288	261	252	471	226	180	211	313	647	315	4.57	3.79	3.53	6.56	3.24	2.87	3.18	4.57	9.24	4.73	143.39	-0.25	0.28	-0.9	0.37	0.9	Stable
XM_005213172.2	adenylate kinase 1(AK1)	280715	AK1	1122	182	78	53	31	66	20	63	52	50	88	4.81	2.04	1.43	0.93	1.87	0.55	1.69	1.47	1.49	2.41	67.64	-0.18	1.06	-0.17	0.86	0.99	Stable
XM_015473595.2	adenylate kinase 1(AK1)	280715	AK1	1978	47	11	61	205	100	0	132	99	62	78	0.8	0.18	0.95	3.13	1.6	0	2.05	1.48	0.92	1.19	848.5	-0.89	0.38	-2.33	0.02	0.33	Stable
NM_001013582.1	adenylate kinase 1(AK1)	280715	AK1	829	793	300	724	843	874	351	919	1296	1279	857	32.23	11.53	26.96	30.69	33.43	14.18	34.06	46.31	45.37	31.3	512.17	-0.75	0.41	-1.83	0.07	0.55	Stable
NM_173889.1	adenylate kinase 2(AK2)	280716	AK2	1605	2093	10052	8645	8079	7574	7411	8111	11695	6504	7010	39.48	211.02	171.68	155.36	142.44	146.41	169.26	223.86	120.04	128.45	11073.6	0.25	0.15	1.68	0.09	0.62	Stable
XM_005202882.2	adenylate kinase 2(AK2)	280716	AK2	1037	498	512	656	609	437	967	444	201	454	997	14.23	14.52	19.15	19.79	13.43	28.78	12.92	6.15	14.66	29.54	404.02	0.54	0.3	1.82	0.07	0.56	Stable
XM_005209959.4	adenylate kinase 3(AK3)	281613	AK3	3448	540	1095	493	600	216	133	241	43	877	173	4.73	10.07	4.79	5.35	1.86	1.13	2.12	0.42	8.11	1.55	447.04	0.81	0.49	1.63	0.1	0.64	Stable
XM_024995449.1	adenylate kinase 3(AK3)	281613	AK3	3369	68	32	83	68	41	170	70	6	58	55	0.59	0.29	0.83	0.64	0.38	1.52	0.66	0.06	0.53	0.48	116.03	1.16	0.86	1.36	0.18	0.76	Stable
XM_024995448.1	adenylate kinase 3(AK3)	281613	AK3	3426	408	867	366	675	207	144	679	113	608	397	3.99	7.77	3.16	5.79	1.83	1.42	6.32	1.02	5.36	3.67	205.51	-0.36	0.6	-0.61	0.54	0.96	Stable
NM_174237.2	adenylate kinase 3(AK3)	281613	AK3	3631	10984	5398	7287	5133	10561	7827	12087	5940	4707	9872	89.61	43.72	60.76	47.63	92.7	66.53	100.48	51.87	43.42	83.53	9770.76	-0.38	0.32	-1.17	0.24	0.83	Stable
XM_024995450.1	adenylate kinase 3(AK3)	281613	AK3	3367	84	13	65	105	4	4	57	4	32	4	0.8	0.12	0.58	0.99	0.04	0.04	0.5	0.03	0.29	0.04	139.72	-1.28	0.84	-1.52	0.13	0.69	Stable
NM_001083757.1	adenylate kinase 5(AK5)	613448	AK5	3127	288	212	142	71	115	126	225	340	326	358	2.84	2.05	1.44	0.76	1.13	1.19	2.12	3.29	3.51	3.65	161.55	-0.26	0.38	-0.7	0.49	0.95	Stable
NM_001105608.2	adenylate kinase 6(AK6)	102216273	AK6	821	132	45	81	34	49	55	80	53	121	96	5.39	1.68	2.92	1.22	1.81	2.26	3.11	1.99	4.45	3.71	611.26	-0.32	0.26	-1.22	0.22	0.81	Stable
NM_001104972.3	adenylate kinase 7(AK7)	511269	AK7	2432	57	33	68	64	55	114	47	25	99	64	0.79	0.43	0.86	0.79	0.72	1.57	0.59	0.3	1.2	0.8	62.46	0.53	0.58	0.91	0.36	0.9	Stable
XM_005210829.3	adenylate kinase 9(AK9)	504511	AK9	6627	33	21	14	28	28	13	9	49	34	31	0.15	0.1	0.07	0.13	0.13	0.06	0.04	0.25	0.16	0.14	19.19	-0.47	0.63	-0.75	0.45	0.94	Stable
XR_239841.4	A-kinase anchor inhibitor 1(AKAIN1)	615682	AKAIN1	2429	197	155	116	25	35	82	18	33	56	151	2.49	1.89	1.4	0.31	0.49	1.08	0.23	0.41	0.73	2.08	96.22	0.6	0.87	0.69	0.49	0.95	Stable
XM_010815724.3	A-kinase anchoring protein 1(AKAP1)	532072	AKAP1	7086	586	2009	757	1140	175	93	369	492	296	868	2.62	9.5	3.28	4.77	0.73	0.4	1.75	2.21	1.29	3.7	821.79	1.57	0.97	1.63	0.1	0.64	Stable
XM_005219948.4	A-kinase anchoring protein 1(AKAP1)	532072	AKAP1	7190	3065	3374	4933	5682	5765	2887	4178	3394	2451	5277	14.28	14.42	20.32	23.24	24.27	13.53	18.52	14.57	10.29	23.27	9279.36	-0.07	0.18	-0.39	0.7	0.98	Stable
XM_005220349.4	A-kinase anchoring protein 10(AKAP10)	513802	AKAP10	3802	2162	254	597	1259	585	1604	232	220	432	441	19.16	2.13	4.85	10	4.88	14.13	1.87	1.71	3.34	3.51	2461.41	0.2	0.25	0.8	0.42	0.92	Stable
NM_001098024.1	A-kinase anchoring protein 10(AKAP10)	513802	AKAP10	3616	500	212	392	758	508	84	159	293	347	358	4.17	1.86	3.63	6.44	4.16	0.68	1.33	2.73	3.06	3.06	313.6	-1.38	0.5	-2.77	0.01	0.17	Stable
XM_005213692.4	A-kinase anchoring protein 11(AKAP11)	533105	AKAP11	9452	4755	4050	3365	4254	4078	2761	4315	3207	5425	3257	15.95	14.35	10.94	13.33	12.69	8.84	15.38	10.81	17.71	10.4	3180.08	-0.08	0.3	-0.28	0.78	0.99	Stable
XM_002691772.6	A-kinase anchoring protein 11(AKAP11)	533105	AKAP11	9644	4456	3742	1788	3345	1760	2790	4321	4594	2109	4135	13.69	11.41	5.61	11.69	5.82	8.93	13.52	15.1	7.32	13.17	3953.91	-0.33	0.5	-0.66	0.51	0.95	Stable
XM_024997062.1	A-kinase anchoring protein 12(AKAP12)	513774	AKAP12	8248	1520	0	0	0	0	1336	0	0	4222	2979	5.58	0	0	0	0	5.14	0	0	15.16	10.62	2269.64	-0.84	0.49	-1.71	0.09	0.6	Stable
XM_010808687.3	A-kinase anchoring protein 12(AKAP12)	513774	AKAP12	7939	2248	1820	2337	3675	1030	1348	2996	3089	2246	1167	8.39	6.74	8.91	15.6	4.14	5.24	11.39	12.34	9.48	4.52	1902.67	-0.41	0.2	-2.03	0.04	0.46	Stable
XR_003031564.1	A-kinase anchoring protein 13(AKAP13)	504288	AKAP13	8799	133	93	286	41	476	31	36	310	18	218	0.44	0.32	1.1	0.15	1.67	0.11	0.13	1.18	0.06	0.73	314.37	-0.02	1.23	-0.02	0.99	1	Stable
XM_024982297.1	A-kinase anchoring protein 13(AKAP13)	504288	AKAP13	9378	354	844	381	174	95	33	34	369	194	65	1.12	2.65	1.23	0.63	0.32	0.11	0.11	1.25	0.69	0.21	3319.07	0.57	1.59	0.36	0.72	0.98	Stable
XM_024982287.1	A-kinase anchoring protein 13(AKAP13)	504288	AKAP13	13004	0	0	166	0	0	0	121	0	0	113	0	0	0.39	0	0	0	0.31	0	0	0.26	207.2	-4.88	1.61	-3.03	0	0.11	Stable
NM_001193034.3	A-kinase anchoring protein 2(AKAP2)	614497	AKAP2	6624	378	19	10	0	0	0	116	0	157	0	1.76	0.09	0.05	0	0	0	0.52	0	0.8	0	6011.93	-0.54	0.34	-1.57	0.12	0.67	Stable
NM_174236.1	A-kinase anchoring protein 5(AKAP5)	281612	AKAP5	1287	38	47	30	20	27	30	22	98	25	49	0.94	1.22	0.72	0.46	0.62	0.71	0.58	2.43	0.6	1.15	2.66	0.43	1.12	0.38	0.7	0.98	Stable
XM_005211928.4	A-kinase anchoring protein 5(AKAP5)	281612	AKAP5	6155	1573	1484	2036	1073	884	1126	1154	1535	449	1077	7.74	8.12	10.54	5.38	4.34	5.8	6.28	7.66	2.16	5.15	1338.66	0.44	0.31	1.43	0.15	0.73	Stable
XM_005210927.4	A-kinase anchoring protein 7(AKAP7)	613606	AKAP7	2268	1195	1127	1197	917	1994	440	863	699	320	609	15.9	15.76	17.68	12.42	26.04	5.71	11.52	10.38	4.5	8.29	1172.29	-0.69	0.4	-1.71	0.09	0.6	Stable
XM_010808551.3	A-kinase anchoring protein 7(AKAP7)	613606	AKAP7	3220	947	577	499	445	368	769	1094	670	614	579	9.04	5.31	4.56	4.18	3.85	7.61	10.49	6.28	6.05	6.02	799.99	-0.39	0.33	-1.16	0.24	0.83	Stable
NM_001102266.1	A-kinase anchoring protein 7(AKAP7)	613606	AKAP7	2024	130	72	89	26	46	141	155	143	66	77	2.04	1.19	1.35	0.38	0.67	2.11	2.58	2.25	1.01	1.15	197.59	-0.6	0.42	-1.42	0.15	0.74	Stable
XM_005210925.3	A-kinase anchoring protein 7(AKAP7)	613606	AKAP7	2350	284	182	220	261	169	385	371	210	179	325	4.07	2.47	2.89	3.35	2.28	5.49	4.85	2.65	2.24	4.19	190.18	0.31	0.67	0.46	0.64	0.98	Stable
XM_015472854.2	A-kinase anchoring protein 7(AKAP7)	613606	AKAP7	2551	1446	430	750	743	343	503	1340	442	291	615	19.1	5.37	9.07	8.79	4.26	6.6	16.14	5.13	3.35	7.3	884.17	-0.83	0.24	-3.47	0	0.04	Stable
XM_015471886.2	A-kinase anchoring protein 8(AKAP8)	522905	AKAP8	3342	164	90	75	55	39	119	265	109	43	68	1.45	0.79	0.68	0.55	0.37	1.1	2.39	1.03	0.43	0.63	99.26	-0.25	0.64	-0.39	0.7	0.98	Stable
NM_001102072.1	A-kinase anchoring protein 8(AKAP8)	522905	AKAP8	3337	2189	1057	1392	1117	1487	1561	1480	1679	1636	1951	19.29	9.59	14.05	10.67	13.75	14.12	14.06	16.85	15.06	17.32	2234.78	0.17	0.2	0.88	0.38	0.91	Stable
XM_005208583.4	A-kinase anchoring protein 8 like(AKAP8L)	539700	AKAP8L	2029	168	237	323	390	544	299	375	188	306	323	2.45	3.44	4.82	6.48	8.55	4.55	5.58	2.94	5.05	4.89	887.38	0.01	0.24	0.02	0.98	1	Stable
XR_235128.1	A-kinase anchoring protein 8 like(AKAP8L)	539700	AKAP8L	2314	40	55	41	39	16	59	41	21	25	30	0.51	0.7	0.54	0.57	0.22	0.79	0.53	0.29	0.36	0.4	115.55	0.76	0.45	1.71	0.09	0.6	Stable
XM_024994835.1	A-kinase anchoring protein 8 like(AKAP8L)	539700	AKAP8L	3951	9	19	54	36	31	1709	7	10	10	42	0.07	0.14	0.4	0.28	0.26	13.79	0.05	0.08	0.08	0.36	1105.19	-0.24	1.73	-0.14			Stable
XR_003035442.1	A-kinase anchoring protein 8 like(AKAP8L)	539700	AKAP8L	4803	3534	3797	3068	3206	3820	338	3518	3959	1721	3001	21.64	23.93	21.52	21.28	24.55	2.12	23.22	27.61	11.01	18.51	2670.6	-0.06	0.86	-0.07	0.95	1	Stable
XM_002688560.6	A-kinase anchoring protein 8 like(AKAP8L)	539700	AKAP8L	2131	109	180	682	606	1681	365	486	196	395	680	1.62	2.83	9.83	8.42	23.2	5.19	7.68	2.93	5.72	9.63	1450.89	-0.31	0.5	-0.62	0.53	0.96	Stable
XR_003035446.1	A-kinase anchoring protein 8 like(AKAP8L)	539700	AKAP8L	2084	118	87	55	50	70	105	99	90	84	71	1.8	1.4	0.81	0.71	0.99	1.53	1.6	1.38	1.24	1.03	642.4	-0.2	0.34	-0.6	0.55	0.96	Stable
XM_010806638.3	A-kinase anchoring protein 8 like(AKAP8L)	539700	AKAP8L	1948	41	80	101	84	111	64	56	107	101	48	0.65	1.24	1.64	1.44	1.75	0.97	0.85	1.66	1.75	0.79	139.01	0.77	0.63	1.22	0.22	0.81	Stable
XM_024994833.1	A-kinase anchoring protein 8 like(AKAP8L)	539700	AKAP8L	2409	608	646	373	512	674	403	577	650	149	718	8.5	8.55	4.78	6.42	8.87	5.6	7.36	7.99	1.82	9.02	648.23	-0.14	0.36	-0.38	0.7	0.98	Stable
XM_024994834.1	A-kinase anchoring protein 8 like(AKAP8L)	539700	AKAP8L	1833	8	19	8	6	12	11	17	14	5	13	0.13	0.33	0.15	0.1	0.19	0.18	0.28	0.26	0.09	0.22	22.12	0.39	0.69	0.56	0.57	0.97	Stable
XR_003035447.1	A-kinase anchoring protein 8 like(AKAP8L)	539700	AKAP8L	2034	2	5	2	3	3	14	3	3	4	4	0.03	0.07	0.03	0.05	0.05	0.21	0.04	0.05	0.07	0.06	268.43	0.71	0.46	1.54	0.12	0.68	Stable
XR_003035443.1	A-kinase anchoring protein 8 like(AKAP8L)	539700	AKAP8L	1891	0	14	0	0	0	32	0	6	0	0	0	0.23	0	0	0	0.52	0	0.09	0	0	22.18	-0.59	0.53	-1.11	0.27	0.85	Stable
XM_005208581.1	A-kinase anchoring protein 8 like(AKAP8L)	539700	AKAP8L	2271	2	7	2	3	3	13	3	3	3	4	0.03	0.1	0.03	0.04	0.04	0.17	0.04	0.04	0.04	0.05	21.1	2.48	1.05	2.36	0.02	0.32	Stable
XM_010803980.3	A-kinase anchoring protein 9(AKAP9)	767893	AKAP9	12973	508	131	324	0	851	369	531	611	480	272	1.32	0.32	0.77	0	2.08	0.95	1.26	1.4	1.09	0.63	9234.56	-0.59	0.36	-1.64	0.1	0.64	Stable
XM_024990978.1	A-kinase anchoring protein 9(AKAP9)	767893	AKAP9	12668	0	0	0	0	0	0	0	0	75	0	0	0	0	0	0	0	0	0	0.18	0	41.28	0.13	0.68	0.19	0.85	0.99	Stable
XM_024990976.1	A-kinase anchoring protein 9(AKAP9)	767893	AKAP9	12716	0	0	0	0	0	0	0	0	81	0	0	0	0	0	0	0	0	0	0.19	0	461.41	0.26	0.33	0.79	0.43	0.93	Stable
XM_005215912.4	A-kinase interacting protein 1(AKIP1)	504225	AKIP1	1007	416	339	372	268	448	417	318	342	330	287	13.17	10.39	11.15	8.44	14.9	12.72	9.35	9.99	9.92	9.6	809.24	0.11	0.29	0.39	0.7	0.98	Stable
NM_001101236.1	akirin 1(AKIRIN1)	615039	AKIRIN1	3728	6199	4691	5060	4969	5620	5108	5337	3310	5078	5509	53	38.84	40.97	42.26	50.49	42.09	42.41	26.11	41.24	49.79	7631.41	-0.16	0.12	-1.4	0.16	0.75	Stable
NM_001110087.1	akirin 2(AKIRIN2)	614292	AKIRIN2	1957	2048	1507	2098	2088	2052	1443	1699	1428	1817	1411	35.26	24.54	33.09	32.21	33.25	24.7	26.67	21.61	27.31	21.83	2976.48	0.05	0.16	0.31	0.76	0.99	Stable
XM_010808532.2	akirin 2(AKIRIN2)	614292	AKIRIN2	1838	85	33	185	92	135	28	22	101	107	131	1.56	0.57	3.11	1.51	2.33	0.51	0.37	1.63	1.71	2.16	303.89	-0.76	0.56	-1.36	0.17	0.76	Stable
XM_024990038.1	AKNA domain containing 1(AKNAD1)	613684	AKNAD1	6557	44	15	17	32	29	29	39	32	47	35	0.2	0.07	0.09	0.15	0.13	0.13	0.18	0.16	0.23	0.16	29.76	-0.83	0.48	-1.72	0.09	0.6	Stable
NM_001076513.2	aldo-keto reductase family 1 member A1(AKR1A1)	618607	AKR1A1	1181	5618	5813	6826	7096	7277	7030	7136	3692	6953	8081	139.9	149.01	194.74	191.51	190.18	179.68	191.59	104.71	180.87	202.69	6571.16	0.04	0.3	0.14	0.89	0.99	Stable
NM_001012519.1	aldo-keto reductase family 1, member B1 (aldose reductase)(AKR1B1)	317748	AKR1B1	1354	896	666	1402	797	611	719	688	773	956	916	19.46	14.89	34.89	18.76	13.93	16.03	16.11	19.12	21.69	20.04	833.59	0.45	0.36	1.24	0.22	0.81	Stable
XM_005214435.4	aldo-keto reductase family 1, member C4 (chlordecone reductase; 3-alpha hydroxysteroid dehydrogenase, type I; dihydrodiol dehydrogenase 4)(AKR1C4)	282138	AKR1C4	1111	102	9	45	85	95	78	152	857	37	50	2.93	0.25	1.22	2.43	2.86	2.16	4.05	22.69	1.01	1.52	111.23	-1.55	0.66	-2.37	0.02	0.32	Stable
NM_181027.2	aldo-keto reductase family 1, member C4 (chlordecone reductase; 3-alpha hydroxysteroid dehydrogenase, type I; dihydrodiol dehydrogenase 4)(AKR1C4)	282138	AKR1C4	1330	328	88	233	204	349	173	439	1363	275	421	7.25	2	5.9	4.89	8.1	3.93	10.47	34.32	6.35	9.38	357.24	-1.21	0.55	-2.2	0.03	0.39	Stable
XR_003037806.1	aldo-keto reductase family 1 member E2(AKR1E2)	615959	AKR1E2	2808	79	76	78	37	23	69	39	37	25	77	0.87	0.82	0.88	0.44	0.25	0.73	0.41	0.4	0.3	0.87	57.66	0.79	0.51	1.54	0.12	0.68	Stable
NM_001101949.1	aldo-keto reductase family 7 member A2(AKR7A2)	511996	AKR7A2	1335	2917	2629	3086	3461	2606	2799	2779	1906	1675	2638	64.72	57.92	69.98	87.35	62.22	64.71	62.83	45.27	42.02	60.71	2404.11	0.16	0.21	0.79	0.43	0.93	Stable
NM_173986.2	AKT serine/threonine kinase 1(AKT1)	280991	AKT1	1693	1420	2036	1712	85	139	785	99	128	93	172	25.77	35.62	29.74	1.52	2.77	14.78	1.8	2.28	1.74	3.4	832.6	2.01	0.96	2.1	0.04	0.44	Stable
XM_024981593.1	AKT serine/threonine kinase 1(AKT1)	280991	AKT1	2043	3961	2538	3338	1771	2837	1784	1509	3355	2440	2459	61.8	38.34	49.32	27.49	46.51	26.83	21.88	48.3	36.16	40.55	1598.76	0	0.53	0.01	0.99	1	Stable
XM_024981592.1	AKT serine/threonine kinase 1(AKT1)	280991	AKT1	2526	8738	6514	7968	11423	8630	6037	9389	8795	8467	8764	101.73	78.07	106.28	144.13	105.45	72.14	117.86	116.62	102.98	102.77	9354.46	-0.16	0.16	-1	0.32	0.88	Stable
XM_005219261.4	AKT1 substrate 1(AKT1S1)	514859	AKT1S1	4071	1548	1524	1263	1243	867	672	1022	1223	551	1329	11.48	11.87	10.39	9.38	6.31	4.85	7.6	10.12	4.31	10.08	1075.19	-0.07	0.37	-0.18	0.86	0.99	Stable
XM_005219263.4	AKT1 substrate 1(AKT1S1)	514859	AKT1S1	1787	258	210	467	99	457	206	324	299	101	165	4.44	3.48	7.69	1.68	8.62	3.67	5.6	5.05	1.79	3.09	318	-0.5	0.48	-1.05	0.3	0.87	Stable
NM_001083434.2	AKT1 substrate 1(AKT1S1)	514859	AKT1S1	1659	1331	325	505	1507	1150	808	640	898	1548	629	23.6	5.93	10.26	28.95	21.39	14.7	12.23	18.13	28.67	11.23	695.17	-0.68	0.32	-2.08	0.04	0.44	Stable
XM_005218981.4	AKT serine/threonine kinase 2(AKT2)	534923	AKT2	3218	1574	1217	585	1340	1587	523	647	579	1086	1093	15.51	12.67	5.59	12.33	14.5	4.92	6.77	5.73	10.42	10.25	3434.19	0.03	0.2	0.13	0.89	0.99	Stable
NM_001191309.1	AKT serine/threonine kinase 3(AKT3)	100137872	AKT3	1776	748	85	799	628	359	487	955	461	1536	309	13.42	1.48	13.58	11.21	6.77	8.42	15.93	7.63	26.18	5.86	28.58	-1.76	0.95	-1.85	0.07	0.54	Stable
XM_024975966.1	AKT serine/threonine kinase 3(AKT3)	100137872	AKT3	7302	3866	1922	1713	3502	3065	1922	2226	2060	4423	2696	16.34	7.95	7.44	16.06	12.9	7.8	8.97	8.54	20.41	11.77	3041.77	-0.66	0.23	-2.83	0	0.16	Stable
XM_005218703.4	AKT interacting protein(AKTIP)	540462	AKTIP	1798	971	789	557	847	727	867	681	689	1256	852	18.2	13.99	9.56	14.22	12.82	16.15	11.64	11.35	20.54	14.35	501.05	-0.5	0.67	-0.75	0.46	0.94	Stable
NM_001206321.1	AKT interacting protein(AKTIP)	540462	AKTIP	2154	775	308	427	271	154	390	395	305	392	336	11.1	4.32	6.29	4.21	2.2	5.36	5.39	4.29	6.13	4.97	961.01	0.07	0.37	0.19	0.85	0.99	Stable
XM_005218705.4	AKT interacting protein(AKTIP)	540462	AKTIP	1779	34	77	45	8	16	3	33	11	16	30	0.58	1.37	0.85	0.14	0.27	0.05	0.56	0.21	0.29	0.52	74.65	0.35	1.44	0.24	0.81	0.99	Stable
NM_001014895.1	aminolevulinate dehydratase(ALAD)	510679	ALAD	1206	986	909	1265	1531	1162	1010	1171	1579	1479	1058	25.12	22.33	30.85	38.43	32.46	26.69	29.97	39.52	38.89	29.38	2182.98	-0.06	0.35	-0.16	0.87	0.99	Stable
NM_001101154.1	5'-aminolevulinate synthase 1(ALAS1)	534286	ALAS1	2258	4165	3288	4503	3673	5649	2409	3355	3391	4047	7086	61.78	44.74	59.07	47.84	75.74	35.95	47.36	46.35	54.1	99.5	3831.05	-0.31	0.37	-0.83	0.41	0.92	Stable
XM_024982845.1	5'-aminolevulinate synthase 1(ALAS1)	534286	ALAS1	2272	707	639	757	394	471	306	1008	664	258	515	10.42	8.64	9.87	5.1	6.28	4.54	14.14	9.02	3.43	7.19	642.55	-0.43	0.35	-1.21	0.23	0.82	Stable
XM_005201256.4	activated leukocyte cell adhesion molecule(ALCAM)	281614	ALCAM	4908	2477	2712	2661	1997	3294	2601	3984	3012	2339	2275	17	17.61	16.73	12.28	21.28	17.75	24.94	18.18	14.02	14.03	3292	-0.21	0.31	-0.68	0.5	0.95	Stable
NM_174238.1	activated leukocyte cell adhesion molecule(ALCAM)	281614	ALCAM	1752	237	29	8	13	60	17	50	17	110	100	4.56	0.53	0.14	0.22	1.09	0.32	0.88	0.29	1.85	1.73	22.52	-1.16	0.85	-1.36	0.17	0.76	Stable
NM_001101869.1	aldehyde dehydrogenase 16 family member A1(ALDH16A1)	506329	ALDH16A1	2924	3488	3660	3704	3841	3391	3113	3728	2509	2056	3326	37.82	41.92	38.92	38.91	34.11	32.23	42.96	27.35	21.7	34.33	3453.04	0.04	0.19	0.23	0.81	0.99	Stable
NM_001046181.1	aldehyde dehydrogenase 18 family member A1(ALDH18A1)	514759	ALDH18A1	3364	3192	10910	2808	8721	3590	4037	2679	1336	3072	8499	29.29	97.89	26.47	86.83	32.79	35.55	23.42	12.02	30.77	80.53	9695.48	0.15	0.24	0.61	0.54	0.96	Stable
XM_005225537.4	aldehyde dehydrogenase 18 family member A1(ALDH18A1)	514759	ALDH18A1	3499	4028	3999	3407	4246	4668	4652	3515	1397	3672	4626	38.79	36.43	30.05	36.63	42.3	44.53	30.86	11.83	30.86	40.03	3282.71	0.35	0.33	1.06	0.29	0.86	Stable
NM_174239.2	aldehyde dehydrogenase 1 family member A1(ALDH1A1)	281615	ALDH1A1	2055	16671	11484	12607	14912	16674	24998	18338	45007	12759	15452	244.87	177.19	205.48	222.93	240.35	357.75	270.16	737.92	197.89	232.08	16637.5	0.03	0.45	0.06	0.95	1	Stable
XM_002690855.6	aldehyde dehydrogenase 1 family member A2(ALDH1A2)	535075	ALDH1A2	3546	3642	3563	2571	4871	3451	2644	3968	1983	2471	3001	31.09	33.85	23.11	42.4	29.38	23.64	37.48	17.18	20.64	24.89	3305.08	-0.24	0.27	-0.87	0.38	0.91	Stable
XM_024982260.1	aldehyde dehydrogenase 1 family member A3(ALDH1A3)	507093	ALDH1A3	2779	486	225	265	870	334	414	1200	428	815	365	5.4	2.44	3.02	10.49	3.69	4.41	12.7	4.66	9.88	4.19	1722.11	-0.09	0.48	-0.19	0.85	0.99	Stable
XM_015472548.2	aldehyde dehydrogenase 1 family member B1(ALDH1B1)	281618	ALDH1B1	4508	67	34	30	5	11	46	59	30	47	35	0.46	0.22	0.2	0.03	0.08	0.33	0.4	0.2	0.33	0.26	39.78	-0.18	0.71	-0.25	0.81	0.99	Stable
NM_001191391.1	aldehyde dehydrogenase 1 family member L2(ALDH1L2)	516864	ALDH1L2	5708	2428	861	923	1266	1226	1328	1359	462	1675	1211	13.07	4.47	4.76	6.71	7.24	7.42	7.35	2.44	9.3	7.11	1316.82	-0.57	0.36	-1.57	0.12	0.67	Stable
NM_001075367.1	aldehyde dehydrogenase 2 family (mitochondrial)(ALDH2)	508629	ALDH2	2042	14802	13698	17910	19610	17929	17102	19298	12067	15352	17948	214.72	197.28	265.53	323.57	279.85	258.49	285.26	187.37	251.81	270.03	17239.1	-0.07	0.31	-0.24	0.81	0.99	Stable
XR_003030644.1	aldehyde dehydrogenase 3 family member A2(ALDH3A2)	513967	ALDH3A2	4690	962	973	561	907	955	909	619	1040	918	1227	6.5	6.95	3.67	5.73	5.99	5.87	4.45	7.07	6.04	7.9	3747.53	-0.08	0.34	-0.23	0.82	0.99	Stable
XM_005220350.4	aldehyde dehydrogenase 3 family member A2(ALDH3A2)	513967	ALDH3A2	3210	241	1925	246	381	1709	320	252	983	445	1161	2.27	19.01	2.57	3.65	15.77	2.93	2.38	10.32	4.42	11.16	1951.46	0.38	0.33	1.17	0.24	0.83	Stable
NM_001101984.1	aldehyde dehydrogenase 3 family member A2(ALDH3A2)	513967	ALDH3A2	3049	6712	6278	8639	11758	8709	7368	6959	5635	8408	10405	67.94	62.15	89.84	129.16	87.75	71.58	67.12	55.95	92.91	108.77	12093.2	0.05	0.41	0.13	0.89	0.99	Stable
XM_005227061.4	aldehyde dehydrogenase 3 family member B1(ALDH3B1)	511469	ALDH3B1	2016	599	472	561	729	537	471	505	787	980	1013	9.95	7.19	8.24	10.63	8.06	7.87	7.98	12.05	14.67	15.93	510.46	-0.04	0.16	-0.23	0.82	0.99	Stable
NM_001075518.1	aldehyde dehydrogenase 3 family member B1(ALDH3B1)	511469	ALDH3B1	2396	30	25	33	184	24	11	25	22	21	48	0.38	0.35	0.44	2.37	0.3	0.15	0.35	0.28	0.26	0.59	28.8	-0.46	0.52	-0.89	0.37	0.91	Stable
XM_024998083.1	aldehyde dehydrogenase 4 family member A1(ALDH4A1)	100126042	ALDH4A1	3268	35	43	16	59	49	22	13	92	72	183	0.32	0.42	0.16	0.55	0.44	0.2	0.12	0.95	0.7	1.73	89.52	0.11	0.91	0.13	0.9	0.99	Stable
NM_001105646.1	aldehyde dehydrogenase 4 family member A1(ALDH4A1)	100126042	ALDH4A1	3048	692	584	818	832	942	611	914	1503	802	605	6.98	5.68	7.89	8.26	10.41	6.39	9.26	14.88	8.34	6.65	705.59	-0.28	0.39	-0.72	0.47	0.94	Stable
NM_001192735.1	aldehyde dehydrogenase 5 family member A1(ALDH5A1)	532724	ALDH5A1	2847	1231	827	79	1054	374	70	192	424	19	58	13.35	8.77	0.88	12.4	4.04	0.73	1.98	4.51	0.22	0.65	549.5	-0.2	0.3	-0.67	0.51	0.95	Stable
XM_015459958.2	aldehyde dehydrogenase 5 family member A1(ALDH5A1)	532724	ALDH5A1	4997	1588	2642	318	3037	1352	0	155	207	317	3329	10.08	17.71	1.96	18	7.96	0	1.05	1.32	1.96	20.11	6842.17	0.01	0.19	0.07	0.94	1	Stable
XM_024997297.1	aldehyde dehydrogenase 6 family member A1(ALDH6A1)	327692	ALDH6A1	4095	0	79	354	1013	4398	2699	2117	797	9	282	0	0.59	2.56	7.28	32.51	22.21	16.48	6.01	0.07	2.18	5196.55	0.12	0.39	0.32	0.75	0.99	Stable
NM_001045969.2	aldehyde dehydrogenase 7 family member A1(ALDH7A1)	507477	ALDH7A1	4048	5622	4110	4464	4541	4133	3457	4010	6036	4821	4105	42.87	30.65	34.97	37.57	31.37	25.3	29.13	45.14	40.13	32.32	4247.8	-0.1	0.15	-0.66	0.51	0.95	Stable
NM_001046423.1	aldehyde dehydrogenase 9 family member A1(ALDH9A1)	537539	ALDH9A1	2214	8192	8394	9634	9583	9850	9404	9123	5239	7355	8474	111.69	120.21	145.74	132.98	131.79	124.92	124.75	79.73	105.88	118.13	8498.53	0.15	0.27	0.55	0.58	0.97	Stable
XM_005203432.3	aldehyde dehydrogenase 9 family member A1(ALDH9A1)	537539	ALDH9A1	2309	502	142	179	443	176	459	117	627	675	125	7.28	1.89	2.3	5.64	2.31	6.7	1.62	8.38	8.82	1.72	902.29	-0.41	0.72	-0.57	0.57	0.97	Stable
XM_010819406.1	aldolase, fructose-bisphosphate A(ALDOA)	509566	ALDOA	2149	384	65	496	256	47	74	57	583	177	164	5.29	0.89	6.99	4.01	0.7	1.06	0.8	8.6	2.76	2.34	137.18	0.99	0.97	1.02	0.31	0.87	Stable
NM_001101915.1	aldolase, fructose-bisphosphate A(ALDOA)	509566	ALDOA	1588	3235	18802	2849	4315	7218	10979	15675	15303	10597	18439	64.59	396.56	55.12	80.49	133.68	209.31	332.58	307.15	205.96	350.49	17507	-0.26	0.2	-1.29	0.2	0.79	Stable
XM_024984762.1	aldolase, fructose-bisphosphate A(ALDOA)	509566	ALDOA	1798	240	157	598	410	293	251	110	198	214	106	4.04	2.94	10.6	7.04	4.92	4.43	2.05	3.38	3.53	1.73	194.75	1.16	0.33	3.52	0	0.04	Up
XM_005224877.1	aldolase, fructose-bisphosphate A(ALDOA)	509566	ALDOA	1508	833	1738	425	339	1354	695	745	5134	2245	1066	17.61	35.57	8.51	7.13	30.07	14.16	14.63	100.13	45.07	23.82	1933.28	0.75	0.82	0.9	0.37	0.9	Stable
XM_024984763.1	aldolase, fructose-bisphosphate A(ALDOA)	509566	ALDOA	2223	243	119	243	132	169	78	79	183	23	18	3.37	1.62	3.47	1.99	2.34	1.04	1.05	2.49	0.35	0.26	120.74	-0.34	0.57	-0.6	0.55	0.96	Stable
XM_024984761.1	aldolase, fructose-bisphosphate A(ALDOA)	509566	ALDOA	1652	416	942	492	523	3328	1144	1444	2913	564	1079	7.74	16.89	8.76	9.58	67.88	22.07	26.98	53.23	10.83	21.88	500.28	-1.75	0.82	-2.13	0.03	0.42	Stable
XM_024979725.1	aldolase, fructose-bisphosphate C(ALDOC)	504584	ALDOC	1969	64	50	91	292	3	50	134	221	206	537	0.96	0.77	1.56	4.73	0.05	0.77	2.16	3.76	3.21	8.08	418.84	0.39	0.33	1.21	0.23	0.82	Stable
NM_001097984.2	aldolase, fructose-bisphosphate C(ALDOC)	504584	ALDOC	1577	1803	1218	1328	1163	1018	1210	1344	2027	1860	654	36.44	23.84	25.42	23.38	21.62	23.57	25.25	37.8	35.71	13.97	955.81	-0.21	0.38	-0.55	0.58	0.97	Stable
XM_005224405.4	ALG1, chitobiosyldiphosphodolichol beta-mannosyltransferase(ALG1)	507210	ALG1	3060	324	283	462	416	540	253	44	254	30	290	3.36	3.1	4.64	4.03	5.19	2.5	0.48	2.65	0.3	2.86	524.81	1.52	0.89	1.71	0.09	0.6	Stable
NM_001205603.2	ALG1, chitobiosyldiphosphodolichol beta-mannosyltransferase(ALG1)	507210	ALG1	3684	1561	739	1109	1293	1087	1175	1183	1213	1666	1324	13.08	6.06	9.55	11.76	9.06	9.45	9.44	9.97	15.24	11.45	1042.8	-0.59	0.24	-2.51	0.01	0.27	Stable
NM_001076189.1	ALG10, alpha-1,2-glucosyltransferase(ALG10)	539837	ALG10	3292	828	503	358	315	313	620	456	462	532	471	7.98	5.12	3.34	2.83	2.8	5.7	4.67	4.47	4.99	4.32	593.03	0.29	0.32	0.91	0.36	0.9	Stable
XM_024992020.1	ALG10, alpha-1,2-glucosyltransferase(ALG10)	539837	ALG10	3378	0	82	92	0	92	120	100	110	0	79	0	0.77	0.84	0	0.86	1.19	0.91	0.96	0	0.71	812.93	0.06	0.28	0.22	0.82	0.99	Stable
XM_002691795.6	ALG11, alpha-1,2-mannosyltransferase(ALG11)	540845	ALG11	4000	2402	1766	1563	1479	1986	1359	1722	1811	1234	1973	18.18	14.88	12.45	11.41	14.99	10.77	14.42	13.91	9.14	14.51	2749.46	-0.2	0.17	-1.13	0.26	0.84	Stable
NM_001103346.1	ALG12, alpha-1,6-mannosyltransferase(ALG12)	100125314	ALG12	2084	291	129	318	809	276	263	161	159	154	286	4.45	1.91	4.61	12.31	4.44	3.88	2.29	2.24	2.24	4.62	1542.96	0.21	0.22	0.95	0.34	0.89	Stable
XM_005207498.4	ALG12, alpha-1,6-mannosyltransferase(ALG12)	100125314	ALG12	2001	31	17	7	0	26	24	5	23	54	72	0.46	0.26	0.12	0	0.4	0.36	0.08	0.38	0.83	1.07	308	0.58	0.4	1.44	0.15	0.73	Stable
XM_024988710.1	putative bifunctional UDP-N-acetylglucosamine transferase and deubiquitinase ALG13(ALG13)	515282	ALG13	6537	0	0	0	0	0	35	0	0	27	206	0	0	0	0	0	0.16	0	0	0.13	0.97	457.26	0.56	0.37	1.5	0.13	0.7	Stable
NM_001077863.2	ALG14, UDP-N-acetylglucosaminyltransferase subunit(ALG14)	506537	ALG14	850	186	188	274	280	246	84	234	177	180	179	6.72	6.55	9.48	9.97	9.75	3.15	8.5	6.29	6.71	7.05	205.91	-0.16	0.47	-0.35	0.73	0.98	Stable
XM_005204272.4	ALG14, UDP-N-acetylglucosaminyltransferase subunit(ALG14)	506537	ALG14	1259	1508	1416	1347	1118	1070	964	975	1216	1264	836	36.26	37.89	34.1	27.41	25.65	24.28	25.94	29.67	29.74	19.53	1174.38	0.15	0.24	0.63	0.53	0.96	Stable
XM_024995871.1	ALG2, alpha-1,3/1,6-mannosyltransferase(ALG2)	538899	ALG2	2326	86	38	0	179	0	87	0	95	24	0	1.12	0.52	0	2.36	0	1.1	0	1.38	0.33	0	390.75	-0.19	0.19	-0.98	0.33	0.88	Stable
NM_001083491.2	ALG2, alpha-1,3/1,6-mannosyltransferase(ALG2)	538899	ALG2	1843	527	463	494	122	269	146	389	316	595	541	8.66	8.46	8.54	2.04	4.41	2.51	7.07	5.27	9.56	8.63	859.53	0.35	0.26	1.33	0.18	0.77	Stable
NM_001083511.1	ALG3, alpha-1,3- mannosyltransferase(ALG3)	614624	ALG3	1488	1585	1132	1669	1142	1006	983	1086	1005	1060	1186	33.77	25.48	34.46	22.73	19.88	20	24.59	21.53	21.99	24.06	1293.99	0.17	0.25	0.67	0.5	0.95	Stable
NM_001045943.2	ALG5, dolichyl-phosphate beta-glucosyltransferase(ALG5)	506566	ALG5	998	109	215	131	89	95	385	156	109	128	167	3.31	7.26	4.18	2.75	2.87	12.23	5.24	3.36	3.8	4.92	263.33	0.48	0.51	0.95	0.34	0.89	Stable
XR_236609.4	ALG5, dolichyl-phosphate beta-glucosyltransferase(ALG5)	506566	ALG5	1193	56	36	23	0	64	158	17	29	30	21	1.44	0.89	0.57	0	1.81	4.22	0.44	0.73	0.8	0.59	439.95	1.31	1.12	1.17	0.24	0.83	Stable
XM_005213572.3	ALG5, dolichyl-phosphate beta-glucosyltransferase(ALG5)	506566	ALG5	1335	188	290	154	217	841	642	248	60	105	300	4.74	6.92	3.56	4.91	19.97	16.11	5.71	1.33	2.31	6.8	713.51	0.22	0.71	0.31	0.75	0.99	Stable
NM_001142365.1	ALG5, dolichyl-phosphate beta-glucosyltransferase(ALG5)	506566	ALG5	1112	3170	3055	2206	1907	48	1636	2040	1524	2057	2196	83.84	83.17	66.84	54.66	1.33	44.41	58.17	45.9	56.83	58.5	1529.2	0.38	0.95	0.4	0.69	0.98	Stable
XR_236608.4	ALG5, dolichyl-phosphate beta-glucosyltransferase(ALG5)	506566	ALG5	1195	84	123	156	19	159	33	86	25	87	104	2.12	3.26	4.37	0.49	3.94	0.81	2.18	0.7	2.32	2.69	281.17	-0.62	0.66	-0.95	0.34	0.89	Stable
NM_001075432.3	ALG6, alpha-1,3-glucosyltransferase(ALG6)	510138	ALG6	2697	443	420	510	424	505	526	297	757	371	390	5.53	4.96	5.84	4.75	5.94	6.53	3.38	8.31	4.05	4.38	1157.15	0.14	0.21	0.69	0.49	0.95	Stable
XM_024987211.1	ALG6, alpha-1,3-glucosyltransferase(ALG6)	510138	ALG6	2501	0	5	74	0	1	7	62	2	3	58	0	0.07	0.94	0	0.01	0.09	0.83	0.02	0.04	0.68	123.24	0.68	0.7	0.97	0.33	0.89	Stable
NM_001076125.2	ALG8, alpha-1,3-glucosyltransferase(ALG8)	538731	ALG8	1984	855	885	1072	932	939	757	880	1034	697	937	12.77	13.12	16.36	15.83	15.09	11.78	13.39	16.53	11.77	14.51	886.38	0.08	0.23	0.36	0.72	0.98	Stable
XM_005215881.4	ALG9, alpha-1,2-mannosyltransferase(ALG9)	504346	ALG9	5228	901	406	440	449	467	653	587	343	937	196	5.2	2.46	2.82	2.64	2.65	3.67	3.4	2.21	5.71	1.16	847.09	0.43	0.43	1.01	0.31	0.88	Stable
NM_001102220.1	alkB homolog 1, histone H2A dioxygenase(ALKBH1)	538733	ALKBH1	2487	88	214	221	223	81	150	341	107	263	228	1.12	2.88	2.73	2.66	0.96	1.83	4.62	1.37	3.26	2.77	404.41	0.32	0.35	0.91	0.36	0.9	Stable
XM_005212205.4	alkB homolog 1, histone H2A dioxygenase(ALKBH1)	538733	ALKBH1	2538	944	575	488	603	753	396	402	512	305	434	12.46	6.96	5.7	6.99	8.98	5.26	5.05	6.23	3.63	5.42	691.89	-0.17	0.28	-0.61	0.54	0.96	Stable
XM_005217792.4	alkB homolog 2, alpha-ketoglutarate dependent dioxygenase(ALKBH2)	511380	ALKBH2	2113	218	230	196	157	134	92	104	40	44	53	3.46	3.34	2.75	2.19	1.92	1.47	1.57	0.58	0.63	0.8	167.22	0.82	0.36	2.29	0.02	0.35	Stable
NM_001024516.1	alkB homolog 2, alpha-ketoglutarate dependent dioxygenase(ALKBH2)	511380	ALKBH2	2006	342	259	331	584	260	558	353	395	320	305	5.41	4.32	5.07	8.62	3.81	8.42	5.93	6.28	4.92	4.59	462.7	0.41	0.34	1.19	0.23	0.82	Stable
NM_001037602.2	alkB homolog 3, alpha-ketoglutaratedependent dioxygenase(ALKBH3)	514579	ALKBH3	1275	22	5	30	2	10	33	6	20	22	8	0.58	0.12	0.73	0.05	0.25	0.87	0.14	0.46	0.51	0.19	87.12	0.92	0.69	1.32	0.19	0.77	Stable
XM_024975227.1	alkB homolog 3, alpha-ketoglutaratedependent dioxygenase(ALKBH3)	514579	ALKBH3	1073	143	139	152	62	134	123	105	106	95	148	4.49	4.13	4.37	1.74	3.96	3.84	3.01	2.93	2.6	4.18	102.91	0.33	0.66	0.5	0.62	0.98	Stable
XM_005216455.4	alkB homolog 3, alpha-ketoglutaratedependent dioxygenase(ALKBH3)	514579	ALKBH3	1389	52	43	13	318	10	42	7	46	60	26	1.16	0.93	0.3	7.67	0.22	0.9	0.15	1	1.46	0.6	510.54	-0.3	0.53	-0.57	0.57	0.97	Stable
XM_024975226.1	alkB homolog 3, alpha-ketoglutaratedependent dioxygenase(ALKBH3)	514579	ALKBH3	1540	243	75	33	0	25	0	28	25	91	92	4.67	1.43	0.65	0	0.52	0	0.55	0.51	1.98	1.84	53.66	-0.15	0.71	-0.2	0.84	0.99	Stable
NM_001075553.2	alkB homolog 4, lysine demethylase(ALKBH4)	512094	ALKBH4	1214	1189	1552	1476	1204	2554	1440	1077	1728	1086	1201	31.22	39.46	36.7	31.45	70.46	36.44	26.28	41.86	27.08	33.33	1564.35	-0.3	0.33	-0.91	0.36	0.9	Stable
NM_001205517.2	alkB homolog 5, RNA demethylase(ALKBH5)	533303	ALKBH5	2625	4715	5715	5553	5805	5663	4692	3598	5660	4330	5163	54.38	73.35	67.42	68.25	65.12	56.68	45.91	66.24	48.86	57.84	5485.43	0.06	0.19	0.31	0.76	0.99	Stable
NM_001192208.2	alkB homolog 6(ALKBH6)	539257	ALKBH6	969	4	1	0	3	3	3	4	3	1	0	0.13	0.03	0	0.09	0.1	0.1	0.13	0.09	0.03	0	348.47	0.32	0.32	1	0.32	0.88	Stable
NM_001046402.2	alkB homolog 7(ALKBH7)	535305	ALKBH7	750	983	1096	1142	1031	1149	1130	947	995	1021	1017	40.45	44.11	48.28	46.04	47.07	44.63	37.13	40.16	45.87	43.22	1195.59	0.22	0.25	0.91	0.37	0.9	Stable
NM_001080341.2	alkB homolog 8, tRNA methyltransferase(ALKBH8)	781788	ALKBH8	2420	326	279	169	308	216	357	177	238	148	398	4.51	3.54	2.07	3.74	2.7	4.97	2.33	3.04	1.85	5.21	391.81	0.13	0.32	0.41	0.68	0.98	Stable
XM_005212516.4	ALMS1, centrosome and basal body associated protein(ALMS1)	533055	ALMS1	13383	766	139	829	1732	66	0	340	788	286	2129	1.93	0.33	1.91	3.91	0.16	0	0.78	1.74	0.63	4.82	1344	0.55	0.62	0.89	0.37	0.91	Stable
XM_010815898.3	arachidonate 12-lipoxygenase, 12S type(ALOX12)	407169	ALOX12	3388	0	89	0	0	0	0	10	0	0	180	0	0.88	0	0	0	0	0.1	0	0	1.6	661.21	-0.32	0.54	-0.6	0.55	0.96	Stable
NM_001192336.1	arachidonate 12-lipoxygenase, 12S type(ALOX12)	407169	ALOX12	2354	787	724	198	946	420	622	741	278	362	470	9.83	9.31	2.83	12.81	5.51	7.98	9.98	3.96	4.72	5.91	436.38	-0.44	0.81	-0.54	0.59	0.97	Stable
XM_005220195.4	arachidonate 12-lipoxygenase, 12S type(ALOX12)	407169	ALOX12	2535	55	89	0	185	91	42	112	56	43	48	0.64	1.06	0	2.33	1.11	0.5	1.4	0.74	0.52	0.56	38.83	-1.23	0.91	-1.35	0.18	0.76	Stable
XM_024980534.1	arachidonate lipoxygenase, epidermal(ALOX12E)	787450	ALOX12E	3047	23	26	54	18	12	36	14	80	19	72	0.24	0.29	0.54	0.17	0.12	0.36	0.15	0.84	0.19	0.71	34	1.25	0.61	2.07	0.04	0.45	Stable
NM_001192792.2	arachidonate 5-lipoxygenase(ALOX5)	404074	ALOX5	2637	922	441	341	476	536	390	540	461	181	1037	11.14	5.16	3.9	5.72	6.81	4.54	6.07	5.14	2.08	13.25	510.87	-0.65	0.28	-2.32	0.02	0.34	Stable
NM_001076293.2	arachidonate 5-lipoxygenase activating protein(ALOX5AP)	613869	ALOX5AP	792	388	119	292	191	278	278	166	240	174	351	14.79	4.76	12.35	7.41	10.4	10.32	6.35	10.21	7	13.68	247.43	-0.15	0.51	-0.3	0.76	0.99	Stable
NM_173987.2	alkaline phosphatase, intestinal(ALPI)	280993	ALPI	1946	17	681	40	167	128	22	48	0	64	4	0.26	11.79	0.66	2.65	1.99	0.36	0.83	0	0.97	0.06	14637.7	-0.17	0.96	-0.18	0.86	0.99	Stable
XM_015459209.2	alpha kinase 3(ALPK3)	516866	ALPK3	10632	1539	609	1536	2396	411	548	682	1079	1059	1088	4.88	1.83	4.46	6.8	1.23	1.73	1.97	3.01	2.93	3.1	1933.07	-0.64	0.46	-1.4	0.16	0.75	Stable
XM_005202685.4	ALS2, alsin Rho guanine nucleotide exchange factor(ALS2)	535750	ALS2	6824	1358	488	598	805	475	269	434	968	340	842	6.34	2.21	2.65	3.74	2.33	1.21	1.88	4.17	1.51	4.16	665.67	-0.86	0.49	-1.77	0.08	0.58	Stable
XM_005202686.4	ALS2, alsin Rho guanine nucleotide exchange factor(ALS2)	535750	ALS2	6771	607	461	386	756	353	767	626	1152	348	368	2.84	2.28	1.75	3.31	1.53	3.43	3.12	5.42	1.59	1.64	444.58	0.53	0.59	0.89	0.37	0.9	Stable
NM_001102488.1	ALS2 C-terminal like(ALS2CL)	506969	ALS2CL	3320	137	220	287	185	68	73	122	388	147	584	1.22	1.95	2.62	1.88	0.65	0.68	1.11	3.71	1.48	5.4	757.31	0.87	0.43	2.03	0.04	0.46	Stable
XM_005223046.4	ALS2 C-terminal like(ALS2CL)	506969	ALS2CL	6400	103	201	38	20	67	56	122	273	129	0	0.49	0.93	0.17	0.09	0.35	0.28	0.59	1.29	0.64	0	348.16	0.23	0.55	0.42	0.67	0.98	Stable
XM_024982505.1	ALS2 C-terminal like(ALS2CL)	506969	ALS2CL	2894	0	7	0	0	0	0	0	6	0	0	0	0.07	0	0	0	0	0	0.06	0	0	33.96	0.35	0.85	0.41	0.68	0.98	Stable
XM_005223047.4	ALS2 C-terminal like(ALS2CL)	506969	ALS2CL	2953	101	155	165	117	52	82	104	164	72	86	1.04	1.77	1.78	1.22	0.53	0.88	1.18	1.71	0.72	0.86	149.61	0.4	0.29	1.39	0.16	0.75	Stable
NM_001192553.1	ALX homeobox 3(ALX3)	522085	ALX3	1032	168	69	197	73	75	76	115	52	127	124	4.93	2.25	6.08	2.18	2.19	2.34	3.73	1.55	3.65	3.53	112.1	-0.01	0.55	-0.02	0.98	1	Stable
XM_015458930.2	Aly/REF export factor(ALYREF)	537706	ALYREF	1161	1	0	1	3	1	0	5	8	1	1	0.03	0	0.03	0.08	0.03	0	0.15	0.22	0.03	0.03	90.88	-0.41	0.27	-1.5	0.13	0.7	Stable
NM_001035417.2	Aly/REF export factor(ALYREF)	537706	ALYREF	1080	2845	2616	2576	1836	1875	1847	1581	2790	1969	2138	79.51	76.8	79.89	52.23	51.43	50.3	44.32	87.04	58.11	61.1	2432.84	0.26	0.3	0.84	0.4	0.92	Stable
XM_002696385.5	alpha-methylacyl-CoA racemase(AMACR)	540376	AMACR	1601	4140	3458	4703	5310	5702	5597	5440	1503	4347	4744	86.61	66.36	87.02	97.54	107.82	117.79	108.3	28.98	81.96	93.95	4819.5	-0.08	0.37	-0.23	0.82	0.99	Stable
NM_173989.3	alpha-1-microglobulin/bikunin precursor(AMBP)	280996	AMBP	1194	260	40	128	68	230	51	72	418	84	110	6.72	1.01	3.4	1.91	5.92	1.27	1.77	10.6	2.37	2.94	126.16	-1.29	0.67	-1.94	0.05	0.51	Stable
XM_010812832.3	autophagy and beclin 1 regulator 1(AMBRA1)	517263	AMBRA1	5233	747	664	546	145	331	274	416	729	329	422	4.78	3.9	3.09	0.81	1.91	1.76	2.53	4.3	1.9	2.56	226.13	1.04	0.62	1.68	0.09	0.62	Stable
NM_001034522.2	autophagy and beclin 1 regulator 1(AMBRA1)	517263	AMBRA1	5022	991	620	1313	1544	1558	1005	668	868	930	2015	5.85	3.63	7.92	10.36	9.89	6.18	4.02	5.48	6.2	12.33	1974.76	-0.44	0.31	-1.41	0.16	0.74	Stable
XM_005216457.4	autophagy and beclin 1 regulator 1(AMBRA1)	517263	AMBRA1	4962	680	497	554	1153	328	282	329	892	1009	327	4.59	3.08	3.31	6.83	2	1.91	2.11	5.55	6.14	2.09	268.78	1.03	0.58	1.76	0.08	0.58	Stable
XM_010812831.3	autophagy and beclin 1 regulator 1(AMBRA1)	517263	AMBRA1	5320	669	982	748	157	295	187	1051	579	347	403	3.88	5.57	4.46	0.99	1.7	1.04	5.81	3.29	2.2	2.41	254.91	1.74	0.85	2.04	0.04	0.46	Stable
NM_173990.2	adenosylmethionine decarboxylase 1(AMD1)	280997	AMD1	2011	4289	2378	1244	1157	846	1503	1011	1448	3776	1832	71.43	36.33	18.32	16.92	12.74	25.18	16.02	22.22	56.68	28.89	5081.07	0.08	0.27	0.28	0.78	0.99	Stable
XM_024991451.1	amidohydrolase domain containing 1(AMDHD1)	505315	AMDHD1	6809	143	253	205	335	93	113	232	127	127	150	0.7	1.14	0.89	1.45	0.41	0.56	1.09	0.58	0.56	0.7	174.96	0.34	0.49	0.69	0.49	0.95	Stable
XR_003032537.1	amidohydrolase domain containing 2(AMDHD2)	521401	AMDHD2	1601	406	273	194	254	89	353	266	223	276	232	7.68	5.75	3.86	4.9	1.68	6.99	5.56	4.28	5.11	4.26	181.5	0.14	0.72	0.2	0.84	0.99	Stable
NM_001101104.2	amidohydrolase domain containing 2(AMDHD2)	521401	AMDHD2	1411	966	637	747	913	586	555	603	807	700	1009	21.82	13.93	15.98	20.52	13.91	12.08	12.66	16.82	15.02	24.09	754.24	0.03	0.17	0.17	0.86	0.99	Stable
XR_817022.3	APC membrane recruitment protein 1(AMER1)	539029	AMER1	8030	429	766	806	1005	361	325	313	540	438	357	1.61	3.02	3.36	3.85	1.33	1.19	1.18	2.27	1.74	1.37	489.1	0.95	0.4	2.35	0.02	0.33	Stable
XR_003033570.1	APC membrane recruitment protein 1(AMER1)	539029	AMER1	6827	143	169	151	96	38	103	106	175	144	162	0.62	0.75	0.75	0.45	0.17	0.46	0.49	0.86	0.65	0.7	104.31	0.55	0.53	1.03	0.3	0.87	Stable
XM_005228272.3	APC membrane recruitment protein 1(AMER1)	539029	AMER1	8100	173	275	195	123	290	71	33	346	158	159	0.72	1.04	0.71	0.45	1.08	0.3	0.13	1.32	0.59	0.62	176.14	0.28	0.82	0.34	0.73	0.98	Stable
XM_002700170.5	APC membrane recruitment protein 1(AMER1)	539029	AMER1	8227	1513	836	700	655	1226	1228	1848	236	409	1119	5.57	3.42	2.71	2.46	4.5	4.73	7.52	0.88	1.47	4	1258.82	-0.56	0.36	-1.57	0.12	0.67	Stable
XR_003033571.1	APC membrane recruitment protein 1(AMER1)	539029	AMER1	7258	243	150	315	158	257	253	322	857	100	297	1.07	0.64	1.31	0.69	1.19	1.07	1.31	3.47	0.42	1.38	229.34	-0.46	0.43	-1.07	0.28	0.86	Stable
XM_025000083.1	APC membrane recruitment protein 2(AMER2)	613832	AMER2	10032	71	11	24	51	30	9	53	20	69	71	0.22	0.04	0.07	0.15	0.09	0.03	0.18	0.06	0.21	0.21	31.47	-1.65	0.57	-2.88	0	0.14	Stable
NM_001045974.1	autocrine motility factor receptor(AMFR)	507541	AMFR	3507	9172	7312	8136	7255	7246	6125	7702	6474	8442	8400	82.93	69.83	71.27	61.28	60.76	52.87	74	58.84	74.3	72.3	7433.02	-0.09	0.14	-0.6	0.55	0.96	Stable
NM_173890.1	anti-Mullerian hormone(AMH)	280718	AMH	1816	107	121	43	89	156	25	60	76	39	90	1.82	2.01	0.75	1.64	2.64	0.41	0.97	1.27	0.72	1.58	83.04	-0.72	0.72	-1	0.32	0.88	Stable
NM_001205328.1	anti-Mullerian hormone receptor type 2(AMHR2)	514963	AMHR2	2034	0	26	127	0	0	0	63	0	7	0	0	0.41	2.09	0	0	0	0.94	0	0.11	0	121.88	-0.11	0.32	-0.36	0.72	0.98	Stable
NM_001101119.1	adhesion molecule with Ig like domain 1(AMIGO1)	524284	AMIGO1	5017	949	790	921	972	891	845	892	755	1338	926	6.37	5.02	5.67	5.85	5.63	5.64	5.46	4.46	7.84	5.59	865.76	-0.04	0.18	-0.21	0.84	0.99	Stable
NM_001205786.1	adhesion molecule with Ig like domain 2(AMIGO2)	514273	AMIGO2	2948	333	193	218	322	217	173	177	805	438	309	3.47	1.94	2.17	3.31	2.48	1.87	1.85	8.24	4.71	3.51	212.11	-0.24	0.28	-0.86	0.39	0.91	Stable
XM_024988747.1	Alport syndrome, mental retardation, midface hypoplasia and elliptocytosis chromosomal region gene 1(AMMECR1)	615842	AMMECR1	5339	1857	1086	1446	1100	1165	1215	1047	1298	1052	1569	11.65	6.25	8.02	6.06	6.61	7.67	6.25	7.5	5.95	9.32	1373.35	0.1	0.23	0.45	0.65	0.98	Stable
NM_001205735.2	AMMECR1 like(AMMECR1L)	539958	AMMECR1L	4666	235	15	133	14	29	9	294	398	147	76	1.55	0.1	0.9	0.1	0.19	0.06	1.85	2.58	1.06	0.52	148.85	-1.44	0.87	-1.66	0.1	0.63	Stable
XM_005202211.4	AMMECR1 like(AMMECR1L)	539958	AMMECR1L	4908	88	155	4	49	7	72	53	74	3	65	0.55	0.94	0.02	0.3	0.05	0.47	0.33	0.46	0.02	0.44	51.78	1.5	1.29	1.16	0.24	0.83	Stable
XM_005202207.4	AMMECR1 like(AMMECR1L)	539958	AMMECR1L	4844	1607	1634	1815	1565	1890	1602	1619	1270	1620	1863	10.01	10.7	12.55	9.93	11.56	9.73	10.12	8.83	10.66	11.87	1670.74	0.06	0.27	0.22	0.83	0.99	Stable
NM_001077041.2	amnion associated transmembrane protein(AMN)	767976	AMN	1534	2215	1585	2655	4169	2980	3368	3660	87	1130	2284	44.36	30.61	50.9	82.28	65.45	69.98	73.64	1.71	23.36	49.87	2742.19	-0.15	0.46	-0.33	0.74	0.99	Stable
NM_001075858.2	antagonist of mitotic exit network 1 homolog(AMN1)	524465	AMN1	2445	567	186	177	179	213	263	242	276	318	428	7.35	2.55	2.22	2.17	2.56	3.26	3.33	3.6	4.01	5.28	615.38	-0.14	0.26	-0.54	0.59	0.97	Stable
XM_005206834.4	antagonist of mitotic exit network 1 homolog(AMN1)	524465	AMN1	2189	83	168	90	52	187	47	18	37	18	73	1.12	2.32	1.39	0.76	2.64	0.65	0.26	0.57	0.25	0.99	93	-0.13	0.46	-0.28	0.78	0.99	Stable
NM_001206309.1	angiomotin(AMOT)	535509	AMOT	3240	21	39	13	18	11	10	14	22	32	30	0.2	0.36	0.13	0.19	0.1	0.09	0.13	0.21	0.33	0.3	15.89	-0.35	0.7	-0.51	0.61	0.97	Stable
XM_005227926.3	angiomotin(AMOT)	535509	AMOT	7675	1499	392	1860	1552	1119	594	1269	1096	778	1270	5.91	1.72	7.72	6.24	4.4	2.45	5.54	4.39	3	4.87	1247.38	-0.08	0.39	-0.22	0.83	0.99	Stable
XM_005227929.4	angiomotin(AMOT)	535509	AMOT	6448	376	687	121	569	615	563	926	916	1088	819	1.8	3.22	0.6	2.96	2.93	2.59	4.22	4.3	5.69	4.05	407.88	-1.33	0.85	-1.57	0.12	0.67	Stable
XM_024975721.1	angiomotin like 1(AMOTL1)	541209	AMOTL1	8186	284	71	186	1226	1132	264	272	489	856	330	1.05	0.29	0.72	4.62	4.17	1.02	1.11	1.84	3.1	1.19	3756.55	-0.57	0.3	-1.92	0.06	0.52	Stable
XM_010801600.3	angiomotin like 2(AMOTL2)	538514	AMOTL2	4227	759	448	294	1434	1180	881	1031	1075	1312	667	5.69	3.55	2.14	10.05	8.21	6.31	8.22	8.11	9.58	4.76	795.6	-0.65	0.5	-1.31	0.19	0.78	Stable
NM_001143856.1	adenosine monophosphate deaminase 2(AMPD2)	514185	AMPD2	3673	683	393	418	610	848	74	331	42	552	400	5.9	3.58	3.5	4.92	6.79	0.61	3.04	0.36	4.64	3.29	3729.25	-0.11	0.28	-0.38	0.7	0.98	Stable
XM_005204110.4	adenosine monophosphate deaminase 2(AMPD2)	514185	AMPD2	3724	33	264	360	351	565	114	126	28	57	317	0.27	2.14	3.07	3.16	4.66	0.91	1	0.23	0.52	2.71	839.11	0.13	0.95	0.14	0.89	0.99	Stable
XM_024988407.1	adenosine monophosphate deaminase 2(AMPD2)	514185	AMPD2	4395	15	5	12	2	2	0	0	0	4	11	0.11	0.04	0.08	0.01	0.02	0	0	0	0.03	0.08	317.3	-0.72	0.45	-1.61	0.11	0.65	Stable
XM_024988412.1	adenosine monophosphate deaminase 2(AMPD2)	514185	AMPD2	3360	15	19	14	49	63	15	21	5	111	25	0.14	0.19	0.13	0.43	0.55	0.14	0.21	0.05	1.02	0.22	32.47	-0.97	0.86	-1.13	0.26	0.84	Stable
XM_024975806.1	adenosine monophosphate deaminase 3(AMPD3)	519803	AMPD3	4373	0	0	0	0	0	0	0	0	0	0	0	0	0	0	0	0	0	0	0	0	579.07	0.33	0.4	0.82	0.41	0.92	Stable
XM_010804428.3	amphiphysin(AMPH)	614722	AMPH	3966	21	13	143	29	153	171	153	11	30	4	0.17	0.1	1.09	0.23	1.29	1.32	1.14	0.08	0.23	0.03	153.24	0.06	0.26	0.22	0.83	0.99	Stable
NM_177485.2	aminomethyltransferase(AMT)	280719	AMT	1915	505	551	725	707	791	612	697	686	519	515	8.89	9.17	11.68	11.14	13.1	10.7	11.18	10.61	7.97	8.14	2275.81	0.09	0.23	0.4	0.69	0.98	Stable
XM_024985916.1	amylase, alpha 2B (pancreatic)(AMY2B)	505049	AMY2B	1980	48	10	52	66	123	182	150	3	160	93	0.74	0.15	0.77	1.01	2.09	2.93	2.34	0.05	2.56	1.57	628.98	-0.14	0.28	-0.5	0.62	0.98	Stable
XM_002698165.5	archaelysin family metallopeptidase 1(AMZ1)	789913	AMZ1	4620	50	41	56	71	34	86	57	65	37	34	0.33	0.27	0.38	0.51	0.23	0.55	0.36	0.43	0.27	0.23	56.68	0.43	0.49	0.87	0.39	0.91	Stable
XM_024980090.1	archaelysin family metallopeptidase 2(AMZ2)	515126	AMZ2	1602	202	319	280	196	152	288	195	284	256	271	3.71	6.03	5.89	3.9	2.93	5.43	3.86	5.94	4.91	5.01	361.33	0.68	0.31	2.21	0.03	0.39	Stable
XM_010816656.3	archaelysin family metallopeptidase 2(AMZ2)	515126	AMZ2	1679	1146	1582	1715	1372	1308	1045	902	1247	656	1215	20.22	27.71	30.92	27.53	24.83	19.21	16.22	23.55	13.09	22.23	2341.45	0.13	0.22	0.6	0.55	0.96	Stable
XM_005221356.4	archaelysin family metallopeptidase 2(AMZ2)	515126	AMZ2	1528	482	155	352	193	259	207	477	203	162	304	10.57	3.12	6.82	3.71	5.13	4.56	9.95	4.1	3.2	6.31	282.45	1.1	0.78	1.4	0.16	0.74	Stable
XM_005221359.4	archaelysin family metallopeptidase 2(AMZ2)	515126	AMZ2	1484	141	165	131	125	72	161	70	91	183	175	3.03	3.43	2.66	2.67	1.63	3.33	1.4	1.8	3.73	3.97	114.31	1.52	0.49	3.09	0	0.1	Stable
XM_024980087.1	archaelysin family metallopeptidase 2(AMZ2)	515126	AMZ2	1466	42	17	50	28	12	25	43	49	42	21	0.87	0.39	1.09	0.59	0.25	0.54	0.98	1.03	0.85	0.42	59.36	-1.89	1	-1.89	0.06	0.53	Stable
XM_005221355.4	archaelysin family metallopeptidase 2(AMZ2)	515126	AMZ2	1467	630	609	717	306	764	375	664	350	492	661	13.25	12.53	15.5	6.99	16	7.57	13.31	7.22	11.3	14.36	880.81	-0.42	0.38	-1.12	0.26	0.85	Stable
XM_024980091.1	archaelysin family metallopeptidase 2(AMZ2)	515126	AMZ2	1380	26	14	118	26	33	66	58	45	54	27	0.6	0.31	2.58	0.6	0.8	1.47	1.24	0.96	1.18	0.66	70.93	1.81	0.82	2.21	0.03	0.39	Stable
XM_024980089.1	archaelysin family metallopeptidase 2(AMZ2)	515126	AMZ2	1542	27	28	21	23	33	93	69	36	72	109	0.59	0.56	0.4	0.44	0.65	2.03	1.43	0.72	1.41	2.24	73.3	0.5	0.66	0.76	0.45	0.93	Stable
XM_005221358.4	archaelysin family metallopeptidase 2(AMZ2)	515126	AMZ2	1364	574	478	517	316	563	358	694	276	258	256	12.38	10.61	12.77	7.38	12.74	7.92	16.13	6.78	5.81	5.56	525.14	0.59	0.32	1.82	0.07	0.56	Stable
XM_024980088.1	archaelysin family metallopeptidase 2(AMZ2)	515126	AMZ2	1417	18	73	68	33	67	29	5	67	125	24	0.39	1.56	1.52	0.78	1.45	0.61	0.1	1.43	2.97	0.54	56.36	1.52	0.74	2.05	0.04	0.46	Stable
NM_001034481.1	archaelysin family metallopeptidase 2(AMZ2)	515126	AMZ2	1151	1449	1938	1605	2299	1228	2137	1305	1674	2230	1708	38.86	50.82	44.21	66.9	32.78	55	33.34	44.03	65.28	47.3	278.58	0.8	0.42	1.9	0.06	0.52	Stable
XM_005212369.4	anaphase promoting complex subunit 1(ANAPC1)	535565	ANAPC1	6401	1916	2420	2409	793	1124	703	1480	1179	943	1492	10.03	11.62	11.15	3.64	5.32	3.7	7.37	5.68	4.45	7.39	1340.96	0.03	0.5	0.05	0.96	1	Stable
XM_024977497.1	anaphase promoting complex subunit 10(ANAPC10)	783986	ANAPC10	2587	216	175	387	157	147	120	274	213	233	104	2.81	2.16	4.62	1.83	1.8	1.55	3.25	2.44	2.65	1.22	348.49	0.05	0.38	0.13	0.9	0.99	Stable
XM_010813723.3	anaphase promoting complex subunit 10(ANAPC10)	783986	ANAPC10	2686	42	38	41	5	6	23	42	51	58	41	0.47	0.45	0.51	0.06	0.07	0.25	0.47	0.64	0.69	0.47	32.54	0.35	0.77	0.45	0.65	0.98	Stable
NM_001080357.2	anaphase promoting complex subunit 10(ANAPC10)	783986	ANAPC10	1110	284	304	222	230	210	412	106	293	222	266	7.52	8.29	6.74	6.6	5.84	11.2	3.03	8.84	6.14	7.1	101.3	1.8	0.71	2.54	0.01	0.26	Stable
NM_001113724.2	anaphase promoting complex subunit 11(ANAPC11)	616275	ANAPC11	864	1571	1773	2276	2222	1784	1837	2067	1874	1434	1789	53.86	60.35	79.75	86.65	65.81	65.62	72.21	68.77	55.59	63.61	1607.06	0.11	0.26	0.41	0.68	0.98	Stable
XM_010816472.3	anaphase promoting complex subunit 11(ANAPC11)	616275	ANAPC11	743	58	35	46	61	20	42	50	25	58	36	2.48	1.58	1.9	2.43	0.79	1.71	2.27	1.07	2.41	1.46	106.27	0.09	0.29	0.33	0.74	0.99	Stable
XM_010816471.3	anaphase promoting complex subunit 11(ANAPC11)	616275	ANAPC11	662	44	33	33	30	44	31	8	64	62	54	2.12	1.54	1.5	1.44	2.23	1.44	0.36	2.84	2.84	2.75	17.94	-0.08	0.69	-0.12	0.91	0.99	Stable
XM_005221065.4	anaphase promoting complex subunit 11(ANAPC11)	616275	ANAPC11	726	176	242	161	160	94	125	218	160	305	208	8.17	10.62	6.84	6.65	4.11	5.77	9.23	6.53	12.36	8.67	378.29	0.15	0.19	0.77	0.44	0.93	Stable
XM_005201932.4	anaphase promoting complex subunit 13(ANAPC13)	614347	ANAPC13	1296	165	141	230	129	195	240	58	151	194	218	3.84	3.45	5.94	3.06	4.46	5.45	1.35	3.93	4.77	5.19	179.87	0.72	0.55	1.3	0.19	0.78	Stable
XM_005201931.4	anaphase promoting complex subunit 13(ANAPC13)	614347	ANAPC13	894	71	198	73	278	70	207	160	278	81	97	2.68	7.06	2.52	9.39	2.48	7.76	5.5	9.21	2.66	3.28	126.5	0.7	0.63	1.1	0.27	0.85	Stable
XM_005201934.4	anaphase promoting complex subunit 13(ANAPC13)	614347	ANAPC13	724	72	78	54	51	104	45	71	60	108	40	3.06	3.19	2.19	2.13	4.84	1.98	3.03	2.5	4.73	1.85	66.97	-0.45	0.35	-1.28	0.2	0.79	Stable
NM_001113234.2	anaphase promoting complex subunit 13(ANAPC13)	614347	ANAPC13	921	1012	1025	1093	847	899	1137	896	1037	1212	1010	36.8	34.19	35.15	27.05	29.55	41.6	31.01	34.75	39.72	34.77	1007.87	0.23	0.21	1.08	0.28	0.86	Stable
NM_001113229.2	anaphase promoting complex subunit 13(ANAPC13)	614347	ANAPC13	873	176	116	259	205	130	226	152	203	103	235	6.19	3.94	8.73	7.11	5.02	8.25	5.37	7.02	3.74	9.02	172.29	0.86	0.22	3.83	0	0.02	Stable
XM_005216166.4	anaphase promoting complex subunit 15(ANAPC15)	505356	ANAPC15	819	291	193	270	306	193	240	138	271	431	197	11.97	7.51	10.18	11.28	7.47	9.81	5.18	9.8	15.48	7.28	124.67	0.78	0.45	1.76	0.08	0.58	Stable
XM_005216167.4	anaphase promoting complex subunit 15(ANAPC15)	505356	ANAPC15	824	23	27	27	36	41	10	26	6	40	55	0.84	1.04	1.1	1.34	1.47	0.36	0.96	0.25	1.55	2.06	169.21	0.34	0.27	1.26	0.21	0.8	Stable
XM_005216165.4	anaphase promoting complex subunit 15(ANAPC15)	505356	ANAPC15	834	34	25	22	34	29	8	32	14	37	56	1.21	0.88	0.8	1.37	1.11	0.3	1.16	0.53	1.49	2.06	31.18	-0.86	0.59	-1.46	0.14	0.72	Stable
NM_001034243.1	anaphase promoting complex subunit 15(ANAPC15)	505356	ANAPC15	709	1025	1126	1428	1081	1023	1033	1207	1191	1312	1233	48.71	50.62	62.16	46.02	45.75	48.8	52.3	49.76	54.42	52.65	1091.9	0.09	0.2	0.47	0.64	0.98	Stable
XM_005226446.4	anaphase promoting complex subunit 16(ANAPC16)	540089	ANAPC16	1349	47	121	61	414	64	266	249	0	64	36	1.07	2.66	1.33	9.29	1.6	6.28	5.7	0	1.5	0.89	169.66	0.16	0.69	0.23	0.82	0.99	Stable
XM_005226448.4	anaphase promoting complex subunit 16(ANAPC16)	540089	ANAPC16	1192	2247	1875	1979	1378	1342	1321	2441	1804	1055	1691	58.18	47.48	52.64	38.72	34.59	32.83	60.23	45.82	29.82	45.22	1741.07	-0.09	0.36	-0.26	0.8	0.99	Stable
XM_005226447.3	anaphase promoting complex subunit 16(ANAPC16)	540089	ANAPC16	1286	443	335	345	280	355	377	137	254	700	298	10.43	8.78	8.55	6.72	8.33	9.3	3.57	6.07	16.12	6.81	405.5	0.36	0.64	0.56	0.57	0.97	Stable
NM_001014960.1	anaphase promoting complex subunit 16(ANAPC16)	540089	ANAPC16	1222	493	568	718	227	612	808	3	184	942	509	12.39	13.77	17.28	5.62	16.87	21.07	0.08	4.55	24.44	13.95	497.13	0.88	1.29	0.68	0.5	0.95	Stable
NM_001192378.1	anaphase promoting complex subunit 4(ANAPC4)	514572	ANAPC4	2716	1402	1343	1941	1135	980	1284	1114	2270	1318	963	15.86	14.65	21.02	12.65	12.16	15.07	12.66	25.23	15.39	11.88	2086.96	0.04	0.25	0.18	0.86	0.99	Stable
NM_001192945.1	anaphase promoting complex subunit 5(ANAPC5)	540537	ANAPC5	2604	828	868	1056	745	899	1034	854	661	416	696	10.08	11.16	12.46	8.47	10.15	12.02	11.05	8.09	4.93	8.07	2125.21	0.13	0.3	0.42	0.68	0.98	Stable
XM_015475490.2	anaphase promoting complex subunit 5(ANAPC5)	540537	ANAPC5	2179	2	13	9	26	15	8	2	8	25	2	0.03	0.18	0.12	0.36	0.23	0.12	0.03	0.11	0.36	0.03	21.32	0.44	1.15	0.38	0.7	0.98	Stable
NM_001192845.1	anaphase promoting complex subunit 7(ANAPC7)	535072	ANAPC7	2448	3673	1865	1691	2548	1798	2460	2345	2395	1116	2752	45.29	24.16	23.14	31.98	21.76	29.55	29	32.96	14.53	34.7	3158.45	0.01	0.17	0.07	0.94	1	Stable
NM_001078144.1	Angularity(ANG)	777597	ANG	724	1496	2561	1656	2383	1744	2952	1205	688	1834	1219	62.37	112.16	76.61	101.12	71.35	119.91	50.39	32.02	80.74	51.97	1917.03	0.78	0.39	2.01	0.04	0.48	Stable
NM_001078144.1	Angularity(ANG)	777597	ANG	724	1496	2561	1656	2383	1744	2952	1205	688	1834	1219	62.37	112.16	76.61	101.12	71.35	119.91	50.39	32.02	80.74	51.97	1917.03	0.78	0.39	2.01	0.04	0.48	Stable
NM_001078144.1	Angularity(ANG)	777597	ANG	724	1496	2561	1656	2383	1744	2952	1205	688	1834	1219	62.37	112.16	76.61	101.12	71.35	119.91	50.39	32.02	80.74	51.97	1917.03	0.78	0.39	2.01	0.04	0.48	Stable
NM_001078144.1	Angularity(ANG)	777597	ANG	724	1496	2561	1656	2383	1744	2952	1205	688	1834	1219	62.37	112.16	76.61	101.12	71.35	119.91	50.39	32.02	80.74	51.97	1917.03	0.78	0.39	2.01	0.04	0.48	Stable
NM_001078144.1	Angularity(ANG)	777597	ANG	724	1496	2561	1656	2383	1744	2952	1205	688	1834	1219	62.37	112.16	76.61	101.12	71.35	119.91	50.39	32.02	80.74	51.97	1917.03	0.78	0.39	2.01	0.04	0.48	Stable
NM_001078144.1	Angularity(ANG)	777597	ANG	724	1496	2561	1656	2383	1744	2952	1205	688	1834	1219	62.37	112.16	76.61	101.12	71.35	119.91	50.39	32.02	80.74	51.97	1917.03	0.78	0.39	2.01	0.04	0.48	Stable
NM_001078144.1	Angularity(ANG)	777597	ANG	724	1496	2561	1656	2383	1744	2952	1205	688	1834	1219	62.37	112.16	76.61	101.12	71.35	119.91	50.39	32.02	80.74	51.97	1917.03	0.78	0.39	2.01	0.04	0.48	Stable
NM_001078144.1	Angularity(ANG)	777597	ANG	724	1496	2561	1656	2383	1744	2952	1205	688	1834	1219	62.37	112.16	76.61	101.12	71.35	119.91	50.39	32.02	80.74	51.97	1917.03	0.78	0.39	2.01	0.04	0.48	Stable
NM_001078144.1	Angularity(ANG)	777597	ANG	724	1496	2561	1656	2383	1744	2952	1205	688	1834	1219	62.37	112.16	76.61	101.12	71.35	119.91	50.39	32.02	80.74	51.97	1917.03	0.78	0.39	2.01	0.04	0.48	Stable
NM_001078144.1	Angularity(ANG)	777597	ANG	724	1496	2561	1656	2383	1744	2952	1205	688	1834	1219	62.37	112.16	76.61	101.12	71.35	119.91	50.39	32.02	80.74	51.97	1917.03	0.78	0.39	2.01	0.04	0.48	Stable
NM_001078144.1	Angularity(ANG)	777597	ANG	724	1496	2561	1656	2383	1744	2952	1205	688	1834	1219	62.37	112.16	76.61	101.12	71.35	119.91	50.39	32.02	80.74	51.97	1917.03	0.78	0.39	2.01	0.04	0.48	Stable
NM_001078144.1	Angularity(ANG)	777597	ANG	724	1496	2561	1656	2383	1744	2952	1205	688	1834	1219	62.37	112.16	76.61	101.12	71.35	119.91	50.39	32.02	80.74	51.97	1917.03	0.78	0.39	2.01	0.04	0.48	Stable
NM_001078144.1	Angularity(ANG)	777597	ANG	724	1496	2561	1656	2383	1744	2952	1205	688	1834	1219	62.37	112.16	76.61	101.12	71.35	119.91	50.39	32.02	80.74	51.97	1917.03	0.78	0.39	2.01	0.04	0.48	Stable
NM_001078144.1	angiogenin, ribonuclease, RNase A family, 5(ANG)	777597	ANG	724	1496	2561	1656	2383	1744	2952	1205	688	1834	1219	62.37	112.16	76.61	101.12	71.35	119.91	50.39	32.02	80.74	51.97	1917.03	0.78	0.39	2.01	0.04	0.48	Stable
NM_001078144.1	Angularity(ANG)	777597	ANG	724	1496	2561	1656	2383	1744	2952	1205	688	1834	1219	62.37	112.16	76.61	101.12	71.35	119.91	50.39	32.02	80.74	51.97	1917.03	0.78	0.39	2.01	0.04	0.48	Stable
NM_001078144.1	Angularity(ANG)	777597	ANG	724	1496	2561	1656	2383	1744	2952	1205	688	1834	1219	62.37	112.16	76.61	101.12	71.35	119.91	50.39	32.02	80.74	51.97	1917.03	0.78	0.39	2.01	0.04	0.48	Stable
NM_001078144.1	Angularity(ANG)	777597	ANG	724	1496	2561	1656	2383	1744	2952	1205	688	1834	1219	62.37	112.16	76.61	101.12	71.35	119.91	50.39	32.02	80.74	51.97	1917.03	0.78	0.39	2.01	0.04	0.48	Stable
NM_001078144.1	Angularity(ANG)	777597	ANG	724	1496	2561	1656	2383	1744	2952	1205	688	1834	1219	62.37	112.16	76.61	101.12	71.35	119.91	50.39	32.02	80.74	51.97	1917.03	0.78	0.39	2.01	0.04	0.48	Stable
NM_001078144.1	Angularity(ANG)	777597	ANG	724	1496	2561	1656	2383	1744	2952	1205	688	1834	1219	62.37	112.16	76.61	101.12	71.35	119.91	50.39	32.02	80.74	51.97	1917.03	0.78	0.39	2.01	0.04	0.48	Stable
NM_001078144.1	Angularity(ANG)	777597	ANG	724	1496	2561	1656	2383	1744	2952	1205	688	1834	1219	62.37	112.16	76.61	101.12	71.35	119.91	50.39	32.02	80.74	51.97	1917.03	0.78	0.39	2.01	0.04	0.48	Stable
NM_001078144.1	Angularity(ANG)	777597	ANG	724	1496	2561	1656	2383	1744	2952	1205	688	1834	1219	62.37	112.16	76.61	101.12	71.35	119.91	50.39	32.02	80.74	51.97	1917.03	0.78	0.39	2.01	0.04	0.48	Stable
NM_001078144.1	Angularity(ANG)	777597	ANG	724	1496	2561	1656	2383	1744	2952	1205	688	1834	1219	62.37	112.16	76.61	101.12	71.35	119.91	50.39	32.02	80.74	51.97	1917.03	0.78	0.39	2.01	0.04	0.48	Stable
NM_001078144.1	Angularity(ANG)	777597	ANG	724	1496	2561	1656	2383	1744	2952	1205	688	1834	1219	62.37	112.16	76.61	101.12	71.35	119.91	50.39	32.02	80.74	51.97	1917.03	0.78	0.39	2.01	0.04	0.48	Stable
NM_001078144.1	Angularity(ANG)	777597	ANG	724	1496	2561	1656	2383	1744	2952	1205	688	1834	1219	62.37	112.16	76.61	101.12	71.35	119.91	50.39	32.02	80.74	51.97	1917.03	0.78	0.39	2.01	0.04	0.48	Stable
NM_001078144.1	Angularity(ANG)	777597	ANG	724	1496	2561	1656	2383	1744	2952	1205	688	1834	1219	62.37	112.16	76.61	101.12	71.35	119.91	50.39	32.02	80.74	51.97	1917.03	0.78	0.39	2.01	0.04	0.48	Stable
NM_001078144.1	Angularity(ANG)	777597	ANG	724	1496	2561	1656	2383	1744	2952	1205	688	1834	1219	62.37	112.16	76.61	101.12	71.35	119.91	50.39	32.02	80.74	51.97	1917.03	0.78	0.39	2.01	0.04	0.48	Stable
NM_001078144.1	Angularity(ANG)	777597	ANG	724	1496	2561	1656	2383	1744	2952	1205	688	1834	1219	62.37	112.16	76.61	101.12	71.35	119.91	50.39	32.02	80.74	51.97	1917.03	0.78	0.39	2.01	0.04	0.48	Stable
NM_001078144.1	Angularity(ANG)	777597	ANG	724	1496	2561	1656	2383	1744	2952	1205	688	1834	1219	62.37	112.16	76.61	101.12	71.35	119.91	50.39	32.02	80.74	51.97	1917.03	0.78	0.39	2.01	0.04	0.48	Stable
NM_001078144.1	Angularity(ANG)	777597	ANG	724	1496	2561	1656	2383	1744	2952	1205	688	1834	1219	62.37	112.16	76.61	101.12	71.35	119.91	50.39	32.02	80.74	51.97	1917.03	0.78	0.39	2.01	0.04	0.48	Stable
NM_001078144.1	Angularity(ANG)	777597	ANG	724	1496	2561	1656	2383	1744	2952	1205	688	1834	1219	62.37	112.16	76.61	101.12	71.35	119.91	50.39	32.02	80.74	51.97	1917.03	0.78	0.39	2.01	0.04	0.48	Stable
NM_001078144.1	Angularity(ANG)	777597	ANG	724	1496	2561	1656	2383	1744	2952	1205	688	1834	1219	62.37	112.16	76.61	101.12	71.35	119.91	50.39	32.02	80.74	51.97	1917.03	0.78	0.39	2.01	0.04	0.48	Stable
NM_001078144.1	Angularity(ANG)	777597	ANG	724	1496	2561	1656	2383	1744	2952	1205	688	1834	1219	62.37	112.16	76.61	101.12	71.35	119.91	50.39	32.02	80.74	51.97	1917.03	0.78	0.39	2.01	0.04	0.48	Stable
NM_001078144.1	Angularity(ANG)	777597	ANG	724	1496	2561	1656	2383	1744	2952	1205	688	1834	1219	62.37	112.16	76.61	101.12	71.35	119.91	50.39	32.02	80.74	51.97	1917.03	0.78	0.39	2.01	0.04	0.48	Stable
NM_001078144.1	Angularity(ANG)	777597	ANG	724	1496	2561	1656	2383	1744	2952	1205	688	1834	1219	62.37	112.16	76.61	101.12	71.35	119.91	50.39	32.02	80.74	51.97	1917.03	0.78	0.39	2.01	0.04	0.48	Stable
NM_001099396.1	angiogenin 2(ANG2)	783907	ANG2	770	278	419	176	243	271	431	162	105	239	193	12.16	17.34	7.05	9.53	11.16	18.75	6.46	4.04	9.13	7.59	312.48	0.63	0.49	1.29	0.2	0.79	Stable
XM_002691122.5	angel homolog 1(ANGEL1)	508197	ANGEL1	3869	1508	796	1075	1244	746	957	854	671	1001	1116	11.8	6.93	8.86	9.92	5.82	7.84	7.39	5.33	7.66	8.48	966.76	0	0.3	0.01	1	1	Stable
XM_010813577.2	angel homolog 2(ANGEL2)	540507	ANGEL2	3470	559	98	418	280	107	124	238	131	89	125	5.4	0.87	3.57	2.37	0.93	1.2	2.19	1.17	0.77	1.14	157.3	-0.06	0.37	-0.16	0.88	0.99	Stable
XM_010813574.2	angel homolog 2(ANGEL2)	540507	ANGEL2	3662	997	801	574	490	1158	551	727	612	803	368	8.4	6.6	4.97	4.48	9.72	4.46	5.84	5.06	7.39	3.2	412.13	1.01	0.52	1.94	0.05	0.51	Stable
NM_001099110.1	angel homolog 2(ANGEL2)	540507	ANGEL2	3903	439	401	763	564	284	289	329	204	212	699	3.79	3.27	6.03	4.36	2.31	2.48	2.59	1.55	1.6	5.42	1787.51	-0.36	0.19	-1.9	0.06	0.53	Stable
NM_001076797.1	angiopoietin 1(ANGPT1)	282140	ANGPT1	2188	180	190	110	191	210	160	338	104	307	175	2.54	2.62	1.59	2.92	2.95	2.17	4.54	1.44	4.73	2.55	196.52	-0.59	0.46	-1.28	0.2	0.79	Stable
NM_001098855.1	angiopoietin 2(ANGPT2)	282141	ANGPT2	2670	493	387	231	439	284	335	472	251	288	305	5.7	4.38	2.74	5.51	3.27	3.72	5.2	2.85	3.63	3.64	360.1	-0.29	0.36	-0.8	0.42	0.93	Stable
NM_001076483.2	angiopoietin 4(ANGPT4)	617915	ANGPT4	2762	652	566	404	683	398	347	532	844	345	876	7.52	6.32	4.42	7.84	4.83	3.86	5.71	8.99	3.78	10.69	513.42	0.1	0.25	0.4	0.69	0.98	Stable
NM_001075426.1	angiopoietin like 1(ANGPTL1)	509971	ANGPTL1	2555	558	202	399	508	241	312	576	34	482	496	7.31	2.43	4.63	5.85	2.86	4.11	7.19	0.41	5.69	6.16	404.77	-0.39	0.29	-1.35	0.18	0.76	Stable
XM_024976168.1	angiopoietin like 1(ANGPTL1)	509971	ANGPTL1	3580	391	711	74	299	221	377	270	107	442	127	3.37	5.99	0.66	2.8	1.9	3.12	2.22	0.9	4.16	1.13	305.53	0.36	0.81	0.44	0.66	0.98	Stable
NM_001109814.1	angiopoietin like 2(ANGPTL2)	512019	ANGPTL2	3006	63	37	116	51	148	444	44	703	28	104	0.65	0.37	1.22	0.57	1.51	4.38	0.43	7.08	0.31	1.1	121.17	-0.6	0.79	-0.76	0.45	0.93	Stable
XM_005213249.3	angiopoietin like 2(ANGPTL2)	512019	ANGPTL2	3832	3079	1313	1845	2747	2070	457	1680	1287	3795	1960	25.61	10.58	14.53	22.73	18.09	3.66	12.99	9.88	29.98	17.23	1707.13	-0.68	0.41	-1.64	0.1	0.64	Stable
NM_001046043.2	angiopoietin like 4(ANGPTL4)	509963	ANGPTL4	1910	431	333	889	997	961	1317	2234	78	1643	941	6.93	5.16	13.69	15.8	16.95	21.98	36.1	1.23	27.28	16.5	1301.46	-0.52	0.7	-0.74	0.46	0.94	Stable
XM_005208762.4	angiopoietin like 6(ANGPTL6)	521472	ANGPTL6	2470	104	330	278	283	70	68	231	109	57	89	1.27	4.5	3.59	3.54	0.86	0.87	3.13	1.36	0.68	1.06	173.06	0.9	0.79	1.14	0.25	0.84	Stable
XM_005208812.4	angiopoietin like 8(ANGPTL8)	101902412	ANGPTL8	2086	589	309	374	105	317	121	569	60	59	201	9.51	4.72	5.53	1.52	4.82	1.94	8.38	0.85	0.83	2.92	365.66	-0.81	0.49	-1.65	0.1	0.63	Stable
NM_001105620.1	ankyrin 3, node of Ranvier (ankyrin G)(ANK3)	511203	ANK3	5117	201	113	0	218	46	0	0	0	139	162	1.19	0.7	0	1.31	0.27	0	0	0	0.87	0.98	922.35	-0.14	0.35	-0.39	0.7	0.98	Stable
XM_024986628.1	ankyrin 3, node of Ranvier (ankyrin G)(ANK3)	511203	ANK3	7517	482	540	958	996	432	1369	1711	460	875	1005	2.15	2.21	3.78	3.9	1.74	6.14	7.25	1.89	3.51	4.24	1496.72	-0.29	0.51	-0.56	0.57	0.97	Stable
XM_024986627.1	ankyrin 3, node of Ranvier (ankyrin G)(ANK3)	511203	ANK3	7571	517	1405	2414	935	1233	2995	3111	1505	839	856	2.11	5.6	10.11	4.14	5	11.72	12.08	6.02	3.73	3.6	3448.68	0.18	0.37	0.49	0.62	0.98	Stable
XM_024986626.1	ankyrin 3, node of Ranvier (ankyrin G)(ANK3)	511203	ANK3	15407	114	217	178	237	150	121	188	90	142	126	0.22	0.47	0.37	0.47	0.29	0.25	0.41	0.18	0.27	0.24	166.21	0.2	0.33	0.62	0.54	0.96	Stable
XM_024986630.1	ankyrin 3, node of Ranvier (ankyrin G)(ANK3)	511203	ANK3	7346	12	4	14	27	20	7	43	0	36	14	0.05	0.02	0.06	0.12	0.08	0.03	0.19	0	0.15	0.06	94.82	-1.04	0.47	-2.19	0.03	0.4	Stable
XM_024979745.1	ankyrin and armadillo repeat containing(ANKAR)	100140244	ANKAR	4612	0	3	17	7	12	11	0	33	0	8	0	0.02	0.11	0.05	0.09	0.08	0	0.22	0	0.06	24.77	0.04	0.59	0.07	0.95	1	Stable
XM_024998177.1	ankyrin repeat and death domain containing 1B(ANKDD1B)	100849013	ANKDD1B	2637	11	15	23	18	18	26	22	7	16	12	0.14	0.17	0.26	0.2	0.21	0.33	0.27	0.08	0.18	0.14	18.35	0.43	0.61	0.71	0.48	0.95	Stable
XM_002692038.5	ankyrin repeat and EF-hand domain containing 1(ANKEF1)	788870	ANKEF1	2782	19	14	17	22	35	11	15	55	31	64	0.21	0.16	0.2	0.24	0.37	0.12	0.16	0.67	0.36	0.71	18.59	-0.61	0.61	-0.99	0.32	0.88	Stable
XM_024980714.1	ankyrin repeat and FYVE domain containing 1(ANKFY1)	528403	ANKFY1	7621	6526	5714	5649	4900	4393	5112	3521	8586	5640	4083	28.85	23.9	22.88	19.41	18.28	22.47	14.19	33.37	21.76	16.22	3160.15	1.08	0.5	2.16	0.03	0.41	Stable
NM_001109793.1	ANKH inorganic pyrophosphate transport regulator(ANKH)	511800	ANKH	3713	6598	6644	9818	10461	10849	8696	8160	1165	6715	10379	59.52	54.97	78.33	82.86	88.46	78.91	70.05	9.68	54.59	88.63	10381.7	-0.18	0.35	-0.53	0.6	0.97	Stable
XM_024995216.1	ankyrin repeat and KH domain containing 1(ANKHD1)	509490	ANKHD1	8298	40	57	68	83	65	61	42	88	74	75	0.15	0.21	0.25	0.32	0.26	0.23	0.15	0.31	0.27	0.3	1611.26	0.5	0.49	1.03	0.3	0.87	Stable
XM_024995217.1	ankyrin repeat and KH domain containing 1(ANKHD1)	509490	ANKHD1	8247	72	103	114	23	58	35	61	128	81	86	0.28	0.42	0.42	0.08	0.21	0.13	0.25	0.49	0.3	0.31	1008.11	-0.11	0.39	-0.28	0.78	0.99	Stable
XM_005209497.4	ankyrin repeat and KH domain containing 1(ANKHD1)	509490	ANKHD1	8200	101	95	84	84	87	67	92	130	115	88	0.39	0.39	0.31	0.3	0.31	0.25	0.38	0.51	0.43	0.32	1224.95	-0.39	0.41	-0.95	0.34	0.89	Stable
XM_024995218.1	ankyrin repeat and KH domain containing 1(ANKHD1)	509490	ANKHD1	8251	118	64	51	93	63	58	51	108	91	112	0.42	0.23	0.19	0.38	0.24	0.22	0.19	0.42	0.37	0.42	3872.3	-0.25	0.33	-0.76	0.45	0.93	Stable
NM_001192052.1	ankyrin repeat and IBR domain containing 1(ANKIB1)	505204	ANKIB1	5713	711	77	959	589	526	76	306	295	271	231	3.66	0.41	5.66	3.29	2.84	0.4	1.7	1.73	1.46	1.2	661.01	-0.09	0.52	-0.17	0.87	0.99	Stable
XM_024990529.1	ankyrin repeat and IBR domain containing 1(ANKIB1)	505204	ANKIB1	5781	149	244	480	486	1095	84	154	27	306	171	0.8	1.27	2.63	2.82	5.82	0.43	0.78	0.14	1.78	0.94	362.07	-0.98	0.97	-1.01	0.31	0.87	Stable
XM_024990530.1	ankyrin repeat and IBR domain containing 1(ANKIB1)	505204	ANKIB1	6346	3294	2781	1576	1908	1515	2956	2970	3103	2315	2908	17.39	13.46	7.36	8.84	7.23	15.69	14.92	15.09	11.01	14.53	2260	-0.02	0.43	-0.04	0.97	1	Stable
XM_005208558.4	ankyrin repeat and LEM domain containing 1(ANKLE1)	537502	ANKLE1	4122	178	151	294	145	133	154	81	252	122	180	1.27	1.11	2.4	1.12	1	1.13	0.62	2.05	0.91	1.29	161.04	0.7	0.44	1.61	0.11	0.65	Stable
XM_002694448.5	ankyrin repeat and LEM domain containing 2(ANKLE2)	540159	ANKLE2	4641	4989	3737	4022	3575	3864	3096	3759	3408	3994	4552	31.61	24.38	29.2	24.55	25.7	20.14	25.68	24.6	26.44	29.05	3814.42	-0.14	0.15	-0.93	0.35	0.9	Stable
XM_024990319.1	ankyrin repeat and MYND domain containing 1(ANKMY1)	538124	ANKMY1	3625	46	134	111	106	33	76	40	58	32	30	0.39	1.12	0.97	0.98	0.28	0.62	0.32	0.48	0.3	0.26	71.57	1.49	0.37	4.06	0	0.01	Up
NM_001075384.2	ankyrin repeat and MYND domain containing 2(ANKMY2)	509032	ANKMY2	2546	2524	1658	2002	1708	1957	1344	1606	2120	1516	2201	29.92	20.65	26.34	20.61	22.77	15.52	19.1	28.06	18.98	26.68	1738.11	-0.24	0.23	-1.04	0.3	0.87	Stable
XM_005205177.4	ankyrin repeat and MYND domain containing 2(ANKMY2)	509032	ANKMY2	2698	610	406	168	55	219	602	302	6	209	230	6.84	5.07	1.98	0.63	2.45	7.07	3.75	0.07	2.29	2.51	410.99	0.32	0.63	0.51	0.61	0.97	Stable
XM_005205176.4	ankyrin repeat and MYND domain containing 2(ANKMY2)	509032	ANKMY2	2818	790	792	522	486	713	838	1016	683	971	536	8.61	8.33	5.45	5.22	8.52	9.48	11.13	7.32	10.93	6.37	801.61	-0.11	0.35	-0.32	0.75	0.99	Stable
XM_024981306.1	ankyrin repeat family A member 2(ANKRA2)	528003	ANKRA2	1292	52	26	52	35	8	34	11	38	21	8	1.22	0.68	1.28	0.84	0.19	0.83	0.29	0.9	0.48	0.18	82.37	-0.33	0.32	-1.03	0.3	0.87	Stable
NM_001046289.2	ankyrin repeat family A member 2(ANKRA2)	528003	ANKRA2	1828	690	481	651	711	588	943	926	443	824	608	11.18	7.74	10.78	13.1	10.25	15.92	15.29	7.68	15.1	10.22	1058.12	0.04	0.26	0.15	0.88	0.99	Stable
XM_024999838.1	ankyrin repeat domain 10(ANKRD10)	510084	ANKRD10	2485	301	258	412	573	319	177	351	526	309	307	3.66	3.29	5.55	7.08	3.8	2.09	4.28	7.13	3.96	3.81	3420.93	-0.15	0.22	-0.68	0.49	0.95	Stable
XM_005218783.4	ankyrin repeat domain 11(ANKRD11)	532856	ANKRD11	9163	1161	1709	571	1346	2474	998	724	737	774	1814	3.73	5.65	2.1	4.68	8.33	3.29	2.51	2.69	2.6	5.86	2179.87	-0.05	0.62	-0.08	0.94	1	Stable
XM_005218779.4	ankyrin repeat domain 11(ANKRD11)	532856	ANKRD11	9003	890	1915	2315	3618	4023	2022	2729	3126	1257	2691	3.31	6.53	7.62	11.82	13.53	7.57	9.66	10.72	4.21	9.48	4044.9	-0.32	0.61	-0.52	0.6	0.97	Stable
XM_024978922.1	ankyrin repeat domain 11(ANKRD11)	532856	ANKRD11	9098	570	0	0	2	3	3	0	3	541	1	1.9	0	0	0.01	0.01	0.01	0	0.01	1.76	0	328.69	-1.99	1.06	-1.89
XM_024984610.1	ankyrin repeat domain 12(ANKRD12)	534739	ANKRD12	8804	3452	5214	2436	5147	7533	2925	6831	4825	6971	6942	11.61	17.42	8.38	19.7	27.27	10.25	23.42	17.38	26.52	24.22	8527.89	-0.17	0.21	-0.81	0.42	0.92	Stable
XM_015460128.2	ankyrin repeat domain 12(ANKRD12)	534739	ANKRD12	8141	1076	1671	0	539	201	405	553	0	225	113	4.06	6.08	0	2	0.83	1.59	2.1	0	0.88	0.46	777.36	-0.08	0.92	-0.09	0.93	1	Stable
NM_001205709.1	ankyrin repeat domain 13A(ANKRD13A)	511883	ANKRD13A	3633	4107	2477	3730	3168	2495	2937	2505	3347	3698	3930	35.84	22.84	31.54	25.83	20.2	24.47	23.23	29.36	31.42	32.65	4035.35	0.16	0.26	0.61	0.54	0.96	Stable
NM_001206247.2	ankyrin repeat domain 13B(ANKRD13B)	616514	ANKRD13B	1890	326	163	387	454	269	239	236	185	502	339	5.47	2.89	6.29	7.12	4.19	3.83	4.21	3.12	8.2	5.41	245.64	-0.14	0.26	-0.52	0.6	0.97	Stable
NM_001098719.1	ankyrin repeat domain 13C(ANKRD13C)	528021	ANKRD13C	2336	15	44	14	11	15	14	40	20	6	25	0.2	0.56	0.18	0.14	0.22	0.19	0.53	0.26	0.08	0.36	469.8	-0.28	0.29	-0.97	0.33	0.89	Stable
XM_024987013.1	ankyrin repeat domain 13D(ANKRD13D)	505682	ANKRD13D	2110	351	17	272	93	169	89	218	321	180	59	4.93	0.24	3.9	1.49	2.55	1.3	3.12	4.82	2.86	0.86	206.66	-0.43	0.34	-1.26	0.21	0.8	Stable
XM_024987015.1	ankyrin repeat domain 13D(ANKRD13D)	505682	ANKRD13D	2241	215	85	174	373	201	32	61	107	154	199	2.9	1.2	2.6	5.11	2.66	0.42	0.82	1.61	2.19	2.74	189.51	0.06	0.42	0.14	0.89	0.99	Stable
NM_001101857.1	ankyrin repeat domain 13D(ANKRD13D)	505682	ANKRD13D	2326	151	172	185	175	103	124	166	222	132	144	2.06	2.48	2.44	2.23	1.3	1.61	2.4	3.04	1.75	1.87	152.99	0.16	0.29	0.55	0.58	0.97	Stable
XM_024987014.1	ankyrin repeat domain 13D(ANKRD13D)	505682	ANKRD13D	2573	200	141	150	93	92	177	81	168	36	148	2.62	1.75	1.8	1.09	1.13	2.3	0.97	1.93	0.41	1.74	136.14	0.25	0.4	0.61	0.54	0.96	Stable
NM_001075331.1	ankyrin repeat domain 16(ANKRD16)	507779	ANKRD16	1524	394	243	323	594	365	736	200	280	483	324	7.94	4.72	6.23	11.8	8.07	15.39	4.05	5.55	10.05	7.12	334.87	0.46	0.78	0.59	0.55	0.96	Stable
XM_005214398.3	ankyrin repeat domain 16(ANKRD16)	507779	ANKRD16	1640	56	88	49	53	40	81	34	87	57	54	1.14	1.65	0.89	0.95	0.74	1.66	0.66	1.64	1.05	1.04	103.29	0.88	0.44	2.02	0.04	0.47	Stable
XM_025000441.1	ankyrin repeat domain 16(ANKRD16)	507779	ANKRD16	1674	58	67	86	54	58	28	59	30	27	77	1.06	1.19	1.51	0.98	1.17	0.53	1.09	0.54	0.51	1.54	73.98	-0.21	0.5	-0.41	0.68	0.98	Stable
XM_024993130.1	ankyrin repeat domain 17(ANKRD17)	508405	ANKRD17	8283	51	142	235	130	116	101	96	445	35	45	0.19	0.58	0.9	0.48	0.42	0.39	0.39	1.65	0.13	0.16	295.41	0.19	0.55	0.35	0.73	0.98	Stable
XM_024993124.1	ankyrin repeat domain 17(ANKRD17)	508405	ANKRD17	9384	140	206	933	1104	667	565	391	1198	133	733	0.45	0.7	3.33	3.61	2.11	1.77	1.26	4.3	0.45	2.41	2486.68	0.06	0.35	0.16	0.87	0.99	Stable
NM_001192181.2	ankyrin repeat domain 17(ANKRD17)	508405	ANKRD17	10599	113	274	1206	794	3	288	400	0	149	719	0.32	0.87	3.63	2.31	0.01	0.86	1.26	0	0.42	2	1145.52	1.1	0.65	1.68	0.09	0.62	Stable
XM_024993126.1	ankyrin repeat domain 17(ANKRD17)	508405	ANKRD17	9033	170	377	349	274	474	315	170	858	78	176	0.58	1.24	1.14	0.92	1.77	1.11	0.58	2.87	0.27	0.65	292.52	0.96	0.39	2.44	0.01	0.29	Stable
XM_024993131.1	ankyrin repeat domain 17(ANKRD17)	508405	ANKRD17	8280	46	132	285	187	146	167	105	336	151	72	0.17	0.48	1.09	0.76	0.54	0.6	0.37	1.23	0.61	0.28	248.21	0.73	0.54	1.36	0.17	0.76	Stable
XM_015460708.2	ankyrin repeat domain 2(ANKRD2)	100847218	ANKRD2	1275	49	24	44	27	5	19	21	25	66	21	1.16	0.63	1.1	0.65	0.12	0.47	0.55	0.6	1.53	0.48	25.72	0.34	0.83	0.41	0.68	0.98	Stable
NM_001081579.1	ankyrin repeat domain 22(ANKRD22)	504991	ANKRD22	1531	1054	202	254	195	257	101	303	471	100	278	21.94	4.07	5.01	4.04	5.62	2.03	5.86	9.05	1.98	6.12	619.35	-1.42	0.89	-1.6	0.11	0.66	Stable
XR_809585.3	ankyrin repeat domain 23(ANKRD23)	100296784	ANKRD23	1601	0	0	8	30	0	0	0	9	5	0	0	0	0.15	0.57	0	0	0	0.17	0.1	0	154.83	0.7	0.35	2.01	0.04	0.47	Stable
XM_010806999.3	ankyrin repeat domain 24(ANKRD24)	530559	ANKRD24	4215	66	312	255	548	8	421	154	577	150	235	0.5	2.48	1.86	3.85	0.06	3.02	1.23	4.36	1.1	1.68	177.21	1.14	1.19	0.96	0.34	0.89	Stable
XM_024978637.1	ankyrin repeat domain 27(ANKRD27)	784749	ANKRD27	3756	14	7	143	19	12	14	10	5	11	11	0.11	0.05	1.15	0.17	0.1	0.12	0.08	0.04	0.1	0.09	32.14	2.26	1.12	2.01	0.04	0.47	Stable
NM_001102532.1	ankyrin repeat domain 27(ANKRD27)	784749	ANKRD27	4548	186	500	233	431	303	275	440	138	70	573	1.21	3.23	1.55	3.19	2.12	1.87	2.92	0.96	0.52	3.87	277.54	0.5	0.45	1.11	0.27	0.85	Stable
XM_005219042.4	ankyrin repeat domain 27(ANKRD27)	784749	ANKRD27	4416	2792	2464	2215	2716	2809	2064	1941	2951	2265	1837	20.05	18.69	15.41	18.22	18.71	14.15	14.81	21.3	15.83	12.56	2378.31	-0.13	0.24	-0.53	0.59	0.97	Stable
XM_024989835.1	ankyrin repeat domain 28(ANKRD28)	529062	ANKRD28	5111	1793	1280	791	1051	2320	219	338	594	523	458	10.78	7.42	4.55	6.23	15.29	1.37	2.04	3.51	3.24	3	1355.22	-0.36	1	-0.36	0.72	0.98	Stable
XM_024989840.1	ankyrin repeat domain 28(ANKRD28)	529062	ANKRD28	4137	3	6	3	11	9	7	5	14	2	18	0.02	0.05	0.02	0.08	0.07	0.05	0.04	0.1	0.01	0.13	6.07	0.05	0.93	0.06	0.96	1	Stable
XM_024989847.1	ankyrin repeat domain 28(ANKRD28)	529062	ANKRD28	2600	2	2	1	2	12	4	1	2	1	2	0.03	0.02	0.01	0.02	0.14	0.05	0.01	0.02	0.01	0.02	8.17	-0.63	1	-0.63	0.53	0.96	Stable
XM_010801755.3	ankyrin repeat domain 28(ANKRD28)	529062	ANKRD28	7613	1781	2630	1621	2306	786	2084	2606	670	1469	1784	6.88	10.46	7.17	9.65	3.19	8.26	10.85	2.95	5.93	6.94	1672.9	0.67	0.44	1.53	0.13	0.69	Stable
XM_024984287.1	ankyrin repeat domain 29(ANKRD29)	526872	ANKRD29	1932	60	162	205	117	78	26	110	333	10	61	0.92	2.47	3.21	2.04	1.29	0.42	1.72	5.47	0.17	0.97	122.42	1.02	0.75	1.35	0.18	0.76	Stable
XM_024984285.1	ankyrin repeat domain 29(ANKRD29)	526872	ANKRD29	2044	83	10	117	152	237	13	63	2	238	55	1.29	0.16	1.76	2.2	3.41	0.19	1.04	0.03	3.59	0.81	75.88	-1.73	0.93	-1.86	0.06	0.54	Stable
NM_001102104.1	ankyrin repeat domain 29(ANKRD29)	526872	ANKRD29	1990	269	258	266	151	96	317	399	155	330	203	4.09	4.37	4.26	2.34	1.46	5.05	6.72	2.39	4.91	3	261.12	-0.02	0.47	-0.05	0.96	1	Stable
XR_001501099.2	ankyrin repeat domain 31(ANKRD31)	515838	ANKRD31	8535	60	86	0	63	60	60	44	61	8	40	0.21	0.3	0	0.25	0.22	0.22	0.16	0.23	0.03	0.14	465.08	0.55	0.42	1.3	0.19	0.78	Stable
NM_001205847.2	ankyrin repeat domain 33B(ANKRD33B)	518403	ANKRD33B	1467	8	10	6	23	19	15	27	0	12	11	0.16	0.2	0.12	0.53	0.41	0.32	0.56	0	0.27	0.23	12.75	-0.27	0.6	-0.45	0.65	0.98	Stable
XM_010816845.3	ankyrin repeat domain 33B(ANKRD33B)	518403	ANKRD33B	7967	106	392	547	621	428	692	0	554	358	989	0.42	1.52	2.07	2.47	1.8	2.67	0	2.05	1.36	4.18	718.7	0.58	0.32	1.83	0.07	0.55	Stable
XR_233898.4	ankyrin repeat domain 35(ANKRD35)	514513	ANKRD35	3604	67	31	108	57	33	43	57	85	117	37	0.63	0.27	0.92	0.48	0.29	0.4	0.49	0.7	0.95	0.31	54.17	0.31	0.61	0.5	0.61	0.97	Stable
NM_001075392.1	ankyrin repeat domain 37(ANKRD37)	509139	ANKRD37	824	154	77	64	40	66	62	12	21	75	8	5.93	3.13	2.39	1.44	2.36	2.28	0.49	0.81	2.81	0.29	66.86	0.02	0.8	0.02	0.98	1	Stable
XM_005225962.4	ankyrin repeat domain 37(ANKRD37)	509139	ANKRD37	859	20	8	7	3	9	21	13	6	4	16	0.72	0.28	0.26	0.12	0.32	0.72	0.45	0.21	0.16	0.59	12.19	-0.61	0.73	-0.84	0.4	0.92	Stable
NM_001075471.2	ankyrin repeat domain 39(ANKRD39)	510840	ANKRD39	1569	18	205	73	52	54	39	51	16	27	27	0.37	4.03	1.4	1.05	1.15	0.76	0.96	0.3	0.52	0.58	1012.99	-0.13	0.36	-0.36	0.72	0.98	Stable
NM_001101109.1	ankyrin repeat domain 40(ANKRD40)	522429	ANKRD40	3645	1365	1091	1337	1245	1614	971	1427	1201	2037	1287	11.51	8.87	10.79	10.34	14.92	8.49	12.08	9.95	17.72	11.83	3008.38	-0.14	0.15	-0.96	0.34	0.89	Stable
XR_816398.3	ankyrin repeat domain 42(ANKRD42)	522004	ANKRD42	2761	29	143	30	18	23	8	28	67	167	54	0.32	1.75	0.35	0.2	0.25	0.09	0.34	0.75	1.79	0.58	188.33	0.45	0.63	0.72	0.47	0.94	Stable
XM_015461150.2	ankyrin repeat domain 42(ANKRD42)	522004	ANKRD42	5230	0	574	49	15	0	34	83	57	189	0	0	3.31	0.3	0.1	0	0.19	0.47	0.33	1.22	0	485.93	-0.54	0.59	-0.91	0.36	0.9	Stable
XM_024987559.1	ankyrin repeat domain 42(ANKRD42)	522004	ANKRD42	6376	14	146	63	3	42	5	62	19	35	53	0.06	0.69	0.33	0.01	0.2	0.02	0.31	0.1	0.17	0.25	456.49	0.37	1.42	0.26	0.79	0.99	Stable
XM_015458622.2	ankyrin repeat domain 44(ANKRD44)	526800	ANKRD44	5876	199	68	28	63	133	30	113	133	29	62	1.14	0.37	0.15	0.32	0.72	0.17	0.59	0.67	0.15	0.32	314.15	0.48	0.84	0.57	0.57	0.97	Stable
XM_015458628.2	ankyrin repeat domain 44(ANKRD44)	526800	ANKRD44	6041	1019	392	729	793	313	553	637	767	424	847	5.09	2.06	4.04	4.03	1.53	2.69	3.19	4.28	2.24	4.33	967.13	-0.66	0.63	-1.04	0.3	0.87	Stable
XM_002694095.6	ankyrin repeat domain 45(ANKRD45)	100336740	ANKRD45	5111	237	65	145	182	168	203	215	227	229	241	1.37	0.37	0.86	1.2	1.05	1.23	1.27	1.41	1.5	1.45	170.74	-0.48	0.49	-0.97	0.33	0.89	Stable
XM_025001636.1	ankyrin repeat domain 46(ANKRD46)	534898	ANKRD46	1754	37	21	58	24	17	65	27	25	6	16	0.64	0.38	1.11	0.42	0.29	1.09	0.47	0.48	0.11	0.28	32.99	0.6	0.54	1.12	0.26	0.85	Stable
NM_001034619.1	ankyrin repeat domain 46(ANKRD46)	534898	ANKRD46	2738	2701	2660	2101	1965	1973	2309	2796	1752	2347	2521	33.04	29.85	22.73	21.11	21.82	28.41	32.55	19.75	25.87	29.19	2410.03	-0.02	0.23	-0.07	0.94	1	Stable
NM_001014965.2	ankyrin repeat domain 49(ANKRD49)	540949	ANKRD49	2093	15	58	126	57	15	66	7	9	54	66	0.23	0.86	1.82	0.86	0.24	0.97	0.1	0.13	0.78	1.06	257.97	-1.37	0.78	-1.75	0.08	0.58	Stable
XM_005215733.4	ankyrin repeat domain 49(ANKRD49)	540949	ANKRD49	2241	677	591	549	701	621	625	679	1079	684	429	9.58	8.83	7.53	9.27	8.15	8.44	10.21	15.35	9.42	5.78	731	0.35	0.23	1.5	0.13	0.7	Stable
NM_001205949.1	ankyrin repeat domain 50(ANKRD50)	527956	ANKRD50	4978	449	329	85	54	644	162	157	118	43	271	2.65	2	0.58	0.35	3.99	0.98	1	0.79	0.27	1.61	34.1	-0.36	0.85	-0.42	0.68	0.98	Stable
XM_010813781.3	ankyrin repeat domain 50(ANKRD50)	527956	ANKRD50	8360	8	36	15	8	20	6	6	41	11	1	0.03	0.13	0.06	0.03	0.07	0.02	0.02	0.16	0.04	0	17.3	0.83	0.94	0.88	0.38	0.91	Stable
XM_005217604.4	ankyrin repeat domain 50(ANKRD50)	527956	ANKRD50	8131	1205	838	858	1241	141	8	1218	683	607	105	4.57	3.11	3.35	5.11	0.53	0.03	4.41	2.54	2.52	0.41	659.34	-0.55	1.24	-0.44	0.66	0.98	Stable
XM_005217603.4	ankyrin repeat domain 50(ANKRD50)	527956	ANKRD50	8078	1577	1299	920	1103	1447	2116	1334	2211	1984	2020	5.91	5.42	3.63	4.21	5.41	8.31	5.53	8.41	7.28	7.35	1720.63	-0.08	0.44	-0.18	0.86	0.99	Stable
NM_001192530.1	ankyrin repeat domain 52(ANKRD52)	521057	ANKRD52	3579	2050	1571	1907	1294	1202	1642	1300	552	2165	1835	17.6	13	15.67	10.95	11.32	14.62	11.21	4.66	19.18	17.17	872.24	-0.12	0.26	-0.48	0.63	0.98	Stable
NM_001076137.1	ankyrin repeat domain 54(ANKRD54)	538961	ANKRD54	2226	1596	984	1395	1088	1186	1088	1039	1579	750	1383	21.24	13	18.97	16.47	16.98	15.09	14.09	22.49	11.28	19.09	1349.95	0.03	0.2	0.13	0.9	0.99	Stable
XM_010808496.3	ankyrin repeat domain 6(ANKRD6)	516065	ANKRD6	4036	545	31	302	247	511	414	501	250	791	159	4.3	0.24	2.26	1.94	4.24	3.15	3.68	1.82	5.93	1.33	348.53	-0.44	0.99	-0.44	0.66	0.98	Stable
NM_001077072.1	ankyrin repeat domain 61(ANKRD61)	768013	ANKRD61	1518	0	0	0	0	0	0	0	0	0	0	0	0	0	0	0	0	0	0	0	0	81.15	0.35	0.39	0.89	0.37	0.9	Stable
XM_005211624.4	ankyrin repeat domain 63(ANKRD63)	100140532	ANKRD63	5793	65	28	39	32	21	13	51	12	25	33	0.34	0.15	0.23	0.17	0.11	0.07	0.27	0.07	0.14	0.18	34.1	-0.67	0.61	-1.1	0.27	0.85	Stable
XM_005222221.3	ankyrin repeat domain 9(ANKRD9)	532402	ANKRD9	1254	0	9	0	14	26	0	16	33	0	0	0	0.22	0	0.37	0.64	0	0.38	0.8	0	0	41.36	-0.84	0.55	-1.53	0.13	0.69	Stable
NM_001102144.2	ankyrin repeat domain 9(ANKRD9)	532402	ANKRD9	1356	159	59	89	135	74	115	122	207	99	87	3.55	1.47	2.09	3.07	1.65	2.69	3.01	4.69	2.16	1.89	127.62	0.31	0.8	0.39	0.7	0.98	Stable
XM_005223300.4	ankyrin repeat and sterile alpha motif domain containing 1A(ANKS1A)	532631	ANKS1A	7075	392	683	897	888	656	409	506	413	399	387	1.87	3.08	3.91	3.79	2.94	1.94	2.2	1.73	1.66	1.66	701.68	-0.23	0.57	-0.4	0.69	0.98	Stable
XM_005223301.4	ankyrin repeat and sterile alpha motif domain containing 1A(ANKS1A)	532631	ANKS1A	5956	548	1138	401	779	611	373	496	577	731	495	2.78	6.06	2.26	4.02	3.04	1.84	2.52	3.26	3.91	2.57	787.07	0.44	0.62	0.71	0.48	0.95	Stable
XM_024983955.1	ankyrin repeat and sterile alpha motif domain containing 1A(ANKS1A)	532631	ANKS1A	5893	593	330	796	152	559	354	813	1165	628	517	3.19	1.88	4.15	0.76	2.79	1.82	4.65	6.3	3.29	2.65	973.93	-0.19	0.64	-0.3	0.77	0.99	Stable
XM_002697185.6	ankyrin repeat and sterile alpha motif domain containing 1A(ANKS1A)	532631	ANKS1A	7012	407	389	989	159	502	488	1223	539	485	460	1.96	1.77	4.35	0.68	2.27	2.33	5.36	2.28	2.03	1.99	990.12	-0.53	0.61	-0.86	0.39	0.91	Stable
XM_005223297.4	ankyrin repeat and sterile alpha motif domain containing 1A(ANKS1A)	532631	ANKS1A	7174	358	75	48	153	18	97	93	62	162	74	1.48	0.31	0.2	0.72	0.08	0.42	0.39	0.27	0.76	0.32	82.59	-0.23	0.74	-0.31	0.76	0.99	Stable
XM_005224487.4	ankyrin repeat and sterile alpha motif domain containing 3(ANKS3)	528545	ANKS3	2564	45	40	152	35	55	106	142	61	104	175	0.54	0.46	1.74	0.41	0.72	1.32	1.71	0.72	1.29	2.29	627.87	-0.21	0.26	-0.81	0.42	0.92	Stable
NM_001075192.1	ankyrin repeat and sterile alpha motif domain containing 4B(ANKS4B)	505168	ANKS4B	2090	2695	2986	3869	2805	1714	3375	4674	6035	3797	5629	43.19	43.89	54.84	39.47	24.83	54.41	71.28	89.12	54.84	85.4	5276.61	-0.39	0.36	-1.08	0.28	0.86	Stable
XM_002689736.5	ankyrin repeat and sterile alpha motif domain containing 6(ANKS6)	530846	ANKS6	7652	1186	748	903	733	465	296	711	817	881	1023	4.76	2.9	3.47	2.9	2.05	1.23	2.87	3.22	3.65	4.48	714.97	-0.61	0.45	-1.36	0.18	0.76	Stable
XM_010807996.3	ankyrin repeat and sterile alpha motif domain containing 6(ANKS6)	530846	ANKS6	7656	1059	508	657	609	691	750	609	658	842	1103	4.18	2.1	2.87	2.44	2.67	2.88	2.41	2.9	3.51	4.45	680.21	0.26	0.2	1.32	0.19	0.78	Stable
XR_805028.2	ankyrin repeat and zinc finger domain containing 1(ANKZF1)	507867	ANKZF1	2739	25	0	0	38	0	0	31	23	0	0	0.27	0	0	0.47	0	0	0.34	0.27	0	0	57.95	-0.61	0.35	-1.75	0.08	0.58	Stable
XM_010802327.2	ankyrin repeat and zinc finger domain containing 1(ANKZF1)	507867	ANKZF1	2757	32	0	0	50	0	0	35	30	0	0	0.39	0	0	0.55	0	0	0.39	0.32	0	0	558.04	0.7	0.32	2.21	0.03	0.39	Stable
XM_010802328.3	ankyrin repeat and zinc finger domain containing 1(ANKZF1)	507867	ANKZF1	2760	44	48	43	58	26	20	38	36	22	48	0.48	0.55	0.52	0.65	0.28	0.21	0.42	0.44	0.25	0.54	398.1	-0.55	0.31	-1.77	0.08	0.58	Stable
XM_024991074.1	anillin actin binding protein(ANLN)	518274	ANLN	5815	1180	1148	830	244	945	740	1096	1194	846	557	6.26	5.96	4.53	1.41	4.99	3.77	5.54	6.22	4.9	3.05	928.92	-0.3	0.29	-1.04	0.3	0.87	Stable
XR_003034353.1	anillin actin binding protein(ANLN)	518274	ANLN	6205	43	23	4	29	13	37	21	39	17	16	0.23	0.12	0.02	0.14	0.07	0.2	0.1	0.19	0.08	0.08	23.64	-0.09	0.88	-0.11	0.92	0.99	Stable
XM_015461361.2	anoctamin 1(ANO1)	532126	ANO1	4985	0	41	20	0	100	0	35	0	45	22	0	0.25	0.14	0	0.62	0	0.22	0	0.28	0.13	156.19	-0.63	0.89	-0.72	0.47	0.94	Stable
NM_001192717.1	anoctamin 1(ANO1)	532126	ANO1	3178	175	540	111	83	77	18	144	41	316	419	1.76	5.24	1.05	0.83	0.81	0.17	1.34	0.38	3.01	4.44	205.78	-0.63	0.79	-0.8	0.42	0.93	Stable
XM_024982847.1	anoctamin 10(ANO10)	534290	ANO10	2417	1076	1056	903	1426	837	1309	936	985	785	898	13.09	13.23	12.59	18.8	10.69	16.35	12.28	13.65	9.98	11.01	427.61	0.28	0.93	0.3	0.76	0.99	Stable
NM_001102169.1	anoctamin 10(ANO10)	534290	ANO10	2359	681	767	1031	885	936	1040	923	899	867	907	8.55	9.56	13.23	12.64	12.65	13.61	11.81	12.08	12.31	11.81	1367.29	0.6	0.57	1.05	0.29	0.86	Stable
XM_024992694.1	anoctamin 2(ANO2)	512529	ANO2	3683	30	52	150	92	48	146	32	4	98	40	0.26	0.44	1.23	0.79	0.44	1.22	0.26	0.03	0.81	0.37	76.11	1.71	0.59	2.92	0	0.13	Stable
XM_005206409.4	anoctamin 6(ANO6)	521784	ANO6	5863	6217	3	3184	4739	3762	0	0	1613	3707	3883	32.73	0.02	17.22	27.07	19.71	0	0	8.33	21.3	21.11	4539.01	-0.12	0.19	-0.64	0.52	0.95	Stable
XM_002687355.5	anoctamin 6(ANO6)	521784	ANO6	4301	956	368	398	587	744	421	761	89	232	383	7.08	2.64	2.79	4.33	5.79	3.01	5.24	0.61	1.63	3	261.47	-1.55	0.91	-1.71	0.09	0.6	Stable
XM_024994807.1	anoctamin 8(ANO8)	528201	ANO8	3804	47	0	162	96	0	0	92	74	4	13	0.42	0	1.31	0.76	0	0	0.74	0.58	0.03	0.1	320.41	-0.47	0.9	-0.52	0.6	0.97	Stable
XM_015461380.2	anoctamin 9(ANO9)	107131193	ANO9	3157	288	165	196	128	246	118	172	1	101	134	3.07	1.67	1.92	1.22	2.47	1.25	1.67	0.01	0.94	1.29	184.66	-0.16	0.45	-0.36	0.72	0.98	Stable
XM_010821300.3	anoctamin 9(ANO9)	107131193	ANO9	2831	133	225	229	216	219	65	239	0	70	422	1.42	2.52	2.71	2.34	2.29	0.68	2.56	0	0.79	4.6	290.92	-0.27	0.27	-0.98	0.33	0.88	Stable
XM_024987423.1	anoctamin 9(ANO9)	107131193	ANO9	2636	66	32	103	93	106	82	114	45	18	129	0.77	0.37	1.24	1.18	1.24	0.92	1.27	0.52	0.23	1.56	180.94	-0.6	0.41	-1.49	0.14	0.71	Stable
XM_003588068.5	anoctamin 9(ANO9)	107131193	ANO9	2794	29	8	91	20	9	27	34	46	8	34	0.33	0.1	1	0.21	0.09	0.29	0.41	0.52	0.09	0.37	549.73	-0.07	0.36	-0.2	0.84	0.99	Stable
XM_024987424.1	anoctamin 9(ANO9)	107131193	ANO9	2510	89	86	166	114	108	107	129	57	47	153	1.19	1.05	1.96	1.34	1.3	1.44	1.64	0.7	0.57	1.93	251.41	0.02	0.38	0.06	0.95	1	Stable
XM_024987422.1	anoctamin 9(ANO9)	107131193	ANO9	2866	214	1541	425	1286	1072	913	1079	0	598	780	2.26	18.12	4.73	13.85	11.29	10.1	12.61	0	6.18	8	2363.55	0.04	0.3	0.13	0.9	0.99	Stable
XM_005228535.2	anosmin 1(ANOS1)	525898	ANOS1	6618	377	364	381	392	800	499	966	191	227	361	1.81	1.84	1.77	1.75	3.56	2.28	4.92	0.92	1.06	1.65	573.01	-0.76	0.5	-1.54	0.12	0.68	Stable
NM_001195019.1	acidic nuclear phosphoprotein 32 family member A(ANP32A)	538427	ANP32A	2061	6901	6770	6341	5950	4718	4826	5532	5669	4915	5380	112.15	100.92	91.14	84.9	69.3	78.9	85.55	84.9	71.98	82.77	5718.6	0.15	0.19	0.8	0.42	0.93	Stable
XM_024997711.1	acidic nuclear phosphoprotein 32 family member A(ANP32A)	538427	ANP32A	2010	34	28	97	38	36	82	41	66	52	32	0.52	0.42	1.53	0.63	0.55	1.21	0.6	0.99	0.87	0.51	51.79	0.85	0.47	1.8	0.07	0.57	Stable
XM_005211359.4	acidic nuclear phosphoprotein 32 family member A(ANP32A)	538427	ANP32A	2080	28	57	41	54	11	36	41	26	25	23	0.42	0.83	0.63	0.87	0.16	0.51	0.58	0.38	0.4	0.35	39.44	0.72	0.68	1.06	0.29	0.86	Stable
XM_024995575.1	acidic nuclear phosphoprotein 32 family member B(ANP32B)	509685	ANP32B	1612	783	736	824	664	840	358	550	1008	292	554	14.71	15.38	16.29	12.71	15.73	7.04	11.43	19.21	5.37	10.11	2725.19	0.07	0.26	0.26	0.8	0.99	Stable
XM_024995576.1	acidic nuclear phosphoprotein 32 family member B(ANP32B)	509685	ANP32B	1260	2	0	7	0	0	10	0	0	6	0	0.05	0	0.18	0	0	0.24	0	0	0.16	0	3543.77	0.07	0.18	0.39	0.7	0.98	Stable
NM_001035074.1	acidic nuclear phosphoprotein 32 family member B(ANP32B)	509685	ANP32B	1049	11836	11473	13563	12417	11594	11562	10783	11260	10030	9514	331.83	331.12	435.63	377.28	341.13	332.7	325.93	359.52	293.75	268.66	6448.65	0.2	0.23	0.86	0.39	0.91	Stable
NM_001075306.1	acidic nuclear phosphoprotein 32 family member E(ANP32E)	507203	ANP32E	1414	6896	4653	5544	4153	3830	3854	4342	4667	4158	4330	150.52	99.33	124.32	98.37	83.22	80.74	90.31	99.92	99.08	97.6	2612	0.09	0.27	0.33	0.74	0.99	Stable
XM_024981617.1	alanyl aminopeptidase, membrane(ANPEP)	404191	ANPEP	3811	210	162	342	17	44	309	122	503	16	189	1.7	1.28	2.85	0.15	0.35	2.4	0.94	4	0.14	1.58	148.45	-0.71	1	-0.71	0.48	0.95	Stable
NM_001075144.1	alanyl aminopeptidase, membrane(ANPEP)	404191	ANPEP	3397	350	369	230	513	498	155	442	665	106	198	3.28	3.35	2.04	4.79	4.91	1.4	3.85	5.76	0.94	1.96	381.89	0.29	0.53	0.56	0.58	0.97	Stable
NM_001206228.1	anthrax toxin receptor 1(ANTXR1)	616010	ANTXR1	2029	9620	8612	6900	10077	9361	5647	9328	9130	14430	8473	151.12	131	102.65	157.48	154.53	85.5	136.18	132.34	215.31	140.7	2218.38	-0.51	0.22	-2.34	0.02	0.33	Stable
NM_001076826.1	anthrax toxin receptor 2(ANTXR2)	510080	ANTXR2	3519	9746	3861	4304	7235	6342	2835	5991	3968	11392	5954	88.27	33.86	36.92	65.19	60.36	24.75	50.43	33.16	98.01	57.01	5141.38	-0.9	0.31	-2.9	0	0.14	Stable
NM_175784.3	annexin A1(ANXA1)	327662	ANXA1	1401	9307	4099	3974	3121	1437	3923	5684	17640	8477	4178	210.64	97.99	87.15	65.99	30.17	84.77	136.7	401.31	186.75	90.02	5661.88	-0.54	0.33	-1.66	0.1	0.63	Stable
NM_001192058.1	annexin A10(ANXA10)	505322	ANXA10	1410	25587	11370	10012	7943	9842	8172	12185	110174	11063	15341	611.42	257.02	219.16	170.04	221.32	194.12	265.5	2314.6	230.75	329.39	12817.4	-0.54	0.37	-1.45	0.15	0.73	Stable
XM_024986533.1	annexin A11(ANXA11)	282142	ANXA11	5156	1069	1586	720	902	495	478	1378	2136	1886	536	6.28	10.36	4.45	5.4	2.9	2.94	8.95	12.73	10.84	3.06	639.66	0.5	0.52	0.97	0.33	0.89	Stable
XM_024986529.1	annexin A11(ANXA11)	282142	ANXA11	2492	2101	597	1650	1428	2065	342	563	1772	746	3570	25.45	7.6	22.18	17.6	24.55	4.04	6.84	23.96	9.54	44.22	1232.96	-1.12	0.76	-1.47	0.14	0.71	Stable
XM_024986532.1	annexin A11(ANXA11)	282142	ANXA11	3616	1708	1661	3945	451	2730	1612	1791	950	2788	1716	14.51	13.61	32.09	3.78	25.44	14.21	15.29	7.93	24.45	15.89	2275.89	-0.23	0.47	-0.49	0.62	0.98	Stable
NM_174716.1	annexin A2(ANXA2)	282689	ANXA2	1381	41072	31907	30142	25774	27024	25229	25141	32051	30834	27085	900.39	778.46	695.67	576.03	590.67	579.26	609.75	713.02	661.38	576.8	27547.5	-0.01	0.21	-0.04	0.97	1	Stable
XM_024997284.1	annexin A2(ANXA2)	282689	ANXA2	1475	279	121	53	123	18	47	60	106	207	214	6.03	2.53	1.08	2.64	0.41	0.98	1.2	2.11	4.25	4.89	1808.38	-0.11	0.3	-0.38	0.71	0.98	Stable
XM_024993208.1	annexin A3(ANXA3)	518050	ANXA3	1354	64	53	54	81	73	48	22	74	30	48	1.39	1.19	1.34	1.91	1.66	1.07	0.52	1.83	0.68	1.05	59.81	-0.24	0.69	-0.34	0.73	0.98	Stable
XR_003035021.1	annexin A3(ANXA3)	518050	ANXA3	3432	886	426	341	262	249	399	400	516	477	557	8.65	3.81	2.94	2.25	2.2	3.92	3.71	4.64	4.2	5.15	563.82	-0.46	0.38	-1.19	0.24	0.83	Stable
NM_001035325.1	annexin A3(ANXA3)	518050	ANXA3	1392	5072	2660	2348	3084	2210	2769	2422	2470	3422	2488	107.93	56.2	51.07	74.65	50.6	61.4	52.52	56.26	82.34	54.91	2668.97	-0.14	0.34	-0.41	0.68	0.98	Stable
NM_001001440.2	annexin A4(ANXA4)	281625	ANXA4	2022	12010	7301	23	16	3916	6912	9317	12444	20	6602	174.68	109.31	0.38	0.25	59.77	103.18	146.1	206.13	0.3	96.72	16103.6	-0.28	0.25	-1.1	0.27	0.85	Stable
NM_001040477.4	annexin A5(ANXA5)	281626	ANXA5	2152	22236	14748	17643	17942	15824	13254	17113	15299	18659	14352	348.14	218.43	253.04	251.66	233.15	206.28	244.31	210.59	255	201.91	18405.5	-0.19	0.15	-1.22	0.22	0.81	Stable
XM_015471478.2	annexin A5(ANXA5)	281626	ANXA5	2570	464	369	127	349	291	398	362	292	752	364	5.45	4.55	1.66	4.17	3.35	4.55	4.26	3.83	9.33	4.37	1968.31	-0.18	0.32	-0.56	0.58	0.97	Stable
XM_010807430.3	annexin A6(ANXA6)	327685	ANXA6	2296	33	56	60	50	38	8	34	40	37	37	0.43	0.72	0.79	0.73	0.53	0.11	0.45	0.55	0.54	0.5	33.82	0.56	0.96	0.59	0.56	0.96	Stable
XM_010807429.3	annexin A6(ANXA6)	327685	ANXA6	2552	165	96	231	120	189	82	194	197	206	250	2.05	1.26	2.78	1.39	2.18	0.97	2.56	2.46	2.49	2.96	1690.79	0.6	0.31	1.97	0.05	0.49	Stable
NM_001103224.1	annexin A6(ANXA6)	327685	ANXA6	2482	172	132	296	143	206	108	226	264	246	264	2.32	1.63	3.53	1.69	2.51	1.47	2.9	3.28	2.99	3.37	2895.35	-0.33	0.22	-1.52	0.13	0.69	Stable
XM_005226416.4	annexin A7(ANXA7)	533360	ANXA7	5606	1115	1109	659	1942	616	772	1673	519	2616	393	6	6.27	3.94	10.64	3.25	4.05	9.03	3.12	14.87	2.16	1255.45	0.42	0.37	1.15	0.25	0.84	Stable
XM_005226417.4	annexin A7(ANXA7)	533360	ANXA7	5537	13843	8564	5763	3531	10864	8397	10290	6078	6147	2033	76.81	45.82	30.61	19.31	66.11	48.34	57.36	33.13	35.2	12.3	2430.86	0.07	0.45	0.15	0.88	0.99	Stable
XM_005226418.4	annexin A7(ANXA7)	533360	ANXA7	5666	2115	1378	695	2218	1151	1553	2742	801	2135	412	11.3	8.19	3.91	12.08	6.13	8.69	16.21	4.34	11.16	2.14	9072.99	-0.47	0.21	-2.26	0.02	0.37	Stable
NM_001075991.1	annexin A7(ANXA7)	533360	ANXA7	1844	68	502	288	367	203	504	193	557	310	129	1.08	8.24	5.26	6.34	3.4	8.25	3.32	10.12	5.16	2.07	414.72	0.31	0.65	0.47	0.64	0.98	Stable
NM_174241.2	annexin A8-like 1(ANXA8L1)	281627	ANXA8L1	1890	182	96	141	17	53	70	122	1305	344	94	2.96	1.5	2.19	0.27	0.94	1.18	1.99	20.84	5.77	1.67	88.64	-0.8	0.27	-2.94	0	0.13	Stable
XM_024989401.1	annexin A9(ANXA9)	528055	ANXA9	1771	0	0	0	16	0	0	0	0	0	0	0	0	0	0.27	0	0	0	0	0	0	31.83	-0.72	0.55	-1.31	0.19	0.78	Stable
NM_001078096.2	acyloxyacyl hydrolase(AOAH)	768208	AOAH	3355	439	232	330	196	201	368	296	239	296	402	4.38	2.12	2.91	1.72	1.81	3.7	2.81	2.2	2.66	3.8	322.74	0.11	0.34	0.33	0.74	0.99	Stable
NM_001034361.2	amine oxidase, copper containing 1(AOC1)	509751	AOC1	3091	300	357	2280	2194	1557	1236	2444	151	2024	1994	3.09	3.56	22.27	22.51	16.87	12.28	23.42	1.44	19.82	21.74	1330.29	-0.32	0.92	-0.35	0.72	0.98	Stable
NM_001206861.2	amine oxidase, copper containing 2(AOC2)	100336082	AOC2	2663	2	3	6	0	0	1	10	13	0	4	0.02	0.03	0.07	0	0	0.01	0.11	0.15	0	0.05	487.62	-0.49	0.35	-1.4	0.16	0.75	Stable
XR_003030575.1	amine oxidase, copper containing 3(AOC3)	281002	AOC3	4311	369	146	146	276	222	265	271	101	300	519	2.63	1	1	1.94	1.74	1.96	1.94	0.71	2.21	4.03	335.51	-0.36	0.43	-0.86	0.39	0.91	Stable
NM_181002.3	amine oxidase, copper containing 3(AOC3)	281002	AOC3	3947	1876	638	1399	691	1863	311	462	1534	3637	952	14.08	4.75	10.73	5.9	15.04	2.43	3.53	12.32	30.86	7.41	1461.88	-0.74	0.35	-2.14	0.03	0.42	Stable
XM_024999354.1	aldehyde oxidase 1(AOX1)	338074	AOX1	4934	2315	3454	12	4126	3778	32	1499	5820	3316	5593	13.8	21.19	0.08	26.65	23.63	0.2	9.63	39.51	20.65	33.58	1854.9	0.53	0.55	0.97	0.33	0.89	Stable
NM_176668.3	aldehyde oxidase 1(AOX1)	338074	AOX1	4628	14267	13736	26747	18464	12222	19156	16698	21364	28746	18650	90.66	89.86	194.73	127.16	81.51	124.94	114.4	154.61	190.83	119.37	18767.5	0.38	0.34	1.13	0.26	0.84	Stable
XM_024975575.1	aldehyde oxidase 2(AOX2)	531699	AOX2	7699	20	2	11	9	4	38	7	11	7	16	0.08	0.01	0.04	0.04	0.02	0.15	0.03	0.05	0.03	0.06	9.2	-0.13	1.01	-0.13	0.9	0.99	Stable
NM_001081532.1	adaptor related protein complex 1 associated regulatory protein(AP1AR)	533664	AP1AR	2652	1760	1465	1342	1199	1030	2150	2012	983	1191	1480	22.36	17.61	15.62	13.65	12.31	27.15	23.31	10.98	13.21	16.9	1100.33	0.28	0.41	0.68	0.5	0.95	Stable
XM_005207650.2	adaptor related protein complex 1 associated regulatory protein(AP1AR)	533664	AP1AR	2784	67	21	77	246	16	28	71	47	84	98	0.74	0.23	0.88	2.96	0.18	0.3	0.75	0.51	1.02	1.12	295.4	-0.01	0.4	-0.02	0.98	1	Stable
XR_003029911.1	adaptor related protein complex 1 beta 1 subunit(AP1B1)	506192	AP1B1	4499	1078	250	173	207	398	108	366	40	563	502	7.25	1.87	1.23	1.42	2.67	0.76	2.72	0.27	3.71	3.28	779.99	-0.31	0.44	-0.69	0.49	0.95	Stable
XM_005218045.4	adaptor related protein complex 1 beta 1 subunit(AP1B1)	506192	AP1B1	3974	4651	5328	6949	4429	4381	3514	3764	3795	3129	4343	35.96	39.71	51.43	33.74	37.14	28.18	29.23	28.83	24.97	36.6	3632.27	-0.4	0.98	-0.41	0.68	0.98	Stable
XM_010814088.3	adaptor related protein complex 1 beta 1 subunit(AP1B1)	506192	AP1B1	4162	42	81	189	44	65	54	55	33	43	73	0.3	0.62	1.52	0.32	0.46	0.38	0.4	0.27	0.33	0.54	508.04	4.06	1.28	3.17
XM_005218044.4	adaptor related protein complex 1 beta 1 subunit(AP1B1)	506192	AP1B1	3983	1579	440	229	1557	1410	1074	1254	1009	1221	1471	11.97	3.5	1.93	12.01	10.49	7.93	9.53	8.54	9.77	11.4	1046.36	-1.39	0.81	-1.73	0.08	0.59	Stable
XM_005218489.4	adaptor related protein complex 1 gamma 1 subunit(AP1G1)	507677	AP1G1	6976	10294	10627	10162	4506	8890	8107	8330	10717	8397	10228	45.54	45.98	46.19	21.63	39.15	34.42	35.12	46.51	40.56	46.73	9443.81	0.02	0.15	0.16	0.87	0.99	Stable
NM_001191436.1	adaptor related protein complex 1 gamma 1 subunit(AP1G1)	507677	AP1G1	4018	1249	619	758	5214	962	1054	2350	1111	969	621	10.47	4.91	5.82	39.17	7.59	8.79	17.97	8.19	7.09	4.68	308.19	-1.43	0.73	-1.96	0.05	0.49	Stable
XM_024978045.1	adaptor related protein complex 1 gamma 1 subunit(AP1G1)	507677	AP1G1	7016	975	661	1026	148	572	544	24	331	1	531	4.09	2.85	4.93	0.67	2.52	2.34	0.11	1.58	0	2.24	1230.47	0.76	1.06	0.71	0.48	0.95	Stable
XM_010808860.2	adaptor related protein complex 1 gamma 2 subunit(AP1G2)	100126076	AP1G2	1759	13	3	2	79	2	3	3	2	38	2	0.22	0.05	0.04	1.38	0.03	0.05	0.05	0.04	0.69	0.04	83.75	0.2	0.57	0.35	0.72	0.98	Stable
XM_010808858.3	adaptor related protein complex 1 gamma 2 subunit(AP1G2)	100126076	AP1G2	3125	550	279	694	491	409	472	447	563	541	600	5.93	2.85	6.85	4.74	4.15	5.06	4.39	5.34	5.09	5.81	402.78	0	0.74	0	1	1	Stable
NM_001109808.1	adaptor related protein complex 1 gamma 2 subunit(AP1G2)	100126076	AP1G2	3143	1283	507	1062	1294	702	593	898	1058	402	825	12.36	5.44	10.77	12.71	6.74	5.98	9.57	10.34	3.79	7.72	1184.4	0.12	0.14	0.85	0.39	0.91	Stable
XM_024993904.1	adaptor related protein complex 1 mu 1 subunit(AP1M1)	504310	AP1M1	4157	296	445	251	290	195	12	212	134	124	504	2.4	3.41	1.86	2.11	1.49	0.1	1.57	0.95	0.88	3.67	608.89	0.25	1.14	0.22	0.83	0.99	Stable
NM_001045884.2	adaptor related protein complex 1 mu 1 subunit(AP1M1)	504310	AP1M1	2248	1927	1144	3032	1593	1659	1490	1094	1738	1890	2024	25.39	14.97	40.83	23.88	23.52	20.46	14.69	24.51	28.16	27.66	957.19	0.77	0.69	1.11	0.27	0.85	Stable
XM_024993906.1	adaptor related protein complex 1 mu 1 subunit(AP1M1)	504310	AP1M1	4264	160	279	91	563	215	94	516	189	138	104	1.13	2.07	0.71	4.06	1.49	0.65	3.66	1.49	1.03	0.75	571.57	-0.82	0.72	-1.14	0.26	0.84	Stable
XR_003035373.1	adaptor related protein complex 1 mu 2 subunit(AP1M2)	515766	AP1M2	2852	458	471	567	454	368	475	452	691	251	529	5.38	5.07	5.89	4.68	3.91	5.61	5.05	7.48	2.66	5.88	618.15	0.34	0.17	1.97	0.05	0.49	Stable
XM_005208748.4	adaptor related protein complex 1 mu 2 subunit(AP1M2)	515766	AP1M2	1796	353	88	381	240	240	257	210	316	146	353	6.62	1.56	6.55	4.03	4.24	4.79	3.59	5.21	2.39	5.95	443	-0.63	0.5	-1.27	0.2	0.79	Stable
NM_001034511.1	adaptor related protein complex 1 mu 2 subunit(AP1M2)	515766	AP1M2	1690	3648	3316	3572	3355	3475	3180	2966	4711	2463	3928	63.94	57.71	63.99	66.89	65.54	58.08	52.98	88.39	48.81	71.41	3452.9	-0.02	0.18	-0.14	0.89	0.99	Stable
XM_024985065.1	adaptor related protein complex 1 sigma 1 subunit(AP1S1)	768053	AP1S1	1403	112	90	91	22	24	111	105	33	9	96	2.67	1.97	1.92	0.46	0.52	2.67	2.39	0.73	0.19	2.17	136.92	1.49	0.7	2.13	0.03	0.42	Stable
XM_005225239.4	adaptor related protein complex 1 sigma 1 subunit(AP1S1)	768053	AP1S1	1344	4459	2222	2874	1909	2944	2143	2906	3406	2817	2657	111.12	50.79	63.34	41.77	66.32	53.72	68.92	78.22	63.27	62.68	3614.59	-0.19	0.16	-1.18	0.24	0.83	Stable
NM_001077110.1	adaptor related protein complex 1 sigma 1 subunit(AP1S1)	768053	AP1S1	1716	24	19	53	48	20	45	27	29	250	181	0.47	0.34	0.91	0.82	0.35	0.88	0.5	0.52	4.4	3.34	581.58	0.19	0.42	0.45	0.65	0.98	Stable
XM_024985066.1	adaptor related protein complex 1 sigma 1 subunit(AP1S1)	768053	AP1S1	1475	0	34	0	201	66	0	44	134	80	0	0	0.7	0	4.34	1.38	0	0.95	3.04	1.67	0	93.39	-0.17	0.68	-0.25	0.8	0.99	Stable
XR_001495646.2	adaptor related protein complex 1 sigma 2 subunit(AP1S2)	616331	AP1S2	2405	338	194	125	81	0	186	94	108	171	152	4.48	2.49	1.57	1.07	0	2.38	1.16	1.32	2.15	2.13	515.58	0	0.38	0.01	1	1	Stable
XM_005228452.4	adaptor related protein complex 1 sigma 2 subunit(AP1S2)	616331	AP1S2	2179	384	311	351	272	337	404	288	200	202	292	5.94	4.55	4.97	3.77	4.9	6.21	4.06	2.72	2.73	4.06	344.66	0.25	0.25	1.01	0.31	0.88	Stable
XM_005228451.3	adaptor related protein complex 1 sigma 2 subunit(AP1S2)	616331	AP1S2	1845	1402	625	1069	1003	942	791	1110	1008	1337	928	22.51	9.96	17.54	18.32	16.27	13.23	18.16	17.32	24.27	15.45	632.2	-0.55	0.31	-1.76	0.08	0.58	Stable
NM_001103296.2	adaptor related protein complex 1 sigma 3 subunit(AP1S3)	540693	AP1S3	2482	904	655	640	438	345	511	625	788	431	704	10.99	8.37	8.64	5.42	4.12	6.05	7.62	10.7	5.53	8.75	1183.84	0.05	0.38	0.13	0.89	0.99	Stable
XM_024977171.1	adaptor related protein complex 1 sigma 3 subunit(AP1S3)	540693	AP1S3	2601	338	67	13	7	234	174	65	131	107	40	3.92	0.82	0.17	0.08	2.66	1.97	0.76	1.7	1.31	0.47	117.23	-2.29	0.92	-2.5	0.01	0.27	Stable
XM_024978636.1	adaptor related protein complex 2 alpha 1 subunit(AP2A1)	784636	AP2A1	3755	0	11	0	0	3	0	0	2	0	0	0	0.1	0	0	0.02	0	0	0.02	0	0	292.02	-0.05	0.23	-0.21	0.83	0.99	Stable
XM_024978635.1	adaptor related protein complex 2 alpha 1 subunit(AP2A1)	784636	AP2A1	4338	5575	3939	4806	5080	5357	3810	4437	3870	4968	4542	40.96	28.03	33.44	37.13	41.36	26.98	30.3	26.24	34.67	35.28	4586.16	-0.21	0.2	-1.08	0.28	0.86	Stable
XM_024987123.1	adaptor related protein complex 2 alpha 2 subunit(AP2A2)	515216	AP2A2	3272	3417	3898	3632	3537	3918	2316	974	3271	2814	2992	35.19	37.97	34.26	32.63	37.97	23.71	9.15	29.61	25.29	27.68	999.92	0.14	0.19	0.72	0.47	0.94	Stable
NM_001075702.1	adaptor related protein complex 2 alpha 2 subunit(AP2A2)	515216	AP2A2	3255	2080	1915	2123	2897	1941	2333	4378	2473	1668	3252	20.26	19.71	20.04	26.36	17.54	21.7	45.32	24.22	15.82	30.16	4385.37	-0.04	0.23	-0.2	0.84	0.99	Stable
XM_024987125.1	adaptor related protein complex 2 alpha 2 subunit(AP2A2)	515216	AP2A2	3123	9	81	97	12	19	2	88	61	3	45	0.09	0.82	1.04	0.12	0.18	0.02	0.85	0.66	0.03	0.44	78.7	1.86	1.3	1.43	0.15	0.73	Stable
XM_024979623.1	adaptor-related protein complex 2, beta 1 subunit(AP2B1)	282183	AP2B1	4131	354	679	326	271	825	165	0	224	0	0	2.54	4.83	2.39	2.21	6.37	1.23	0	1.72	0	0	268.57	2.47	1.16	2.13	0.03	0.42	Stable
NM_001075125.1	adaptor-related protein complex 2, beta 1 subunit(AP2B1)	282183	AP2B1	3360	1273	587	521	427	1141	350	1172	599	1828	742	11.44	5.54	5.19	3.9	10.06	3.06	10.56	6.01	17.34	6.82	2679.07	-0.27	0.16	-1.76	0.08	0.58	Stable
XM_024979626.1	adaptor-related protein complex 2, beta 1 subunit(AP2B1)	282183	AP2B1	3404	935	823	581	265	1296	243	1081	573	1913	646	9.25	7.71	5.27	2.35	12.07	2.39	9.76	4.99	16.53	5.75	3199.25	-0.08	0.15	-0.5	0.62	0.98	Stable
NM_001034523.2	adaptor related protein complex 2 mu 1 subunit(AP2M1)	517446	AP2M1	1879	12804	14768	12907	15552	12528	11243	13547	15350	12138	11778	229.59	250.51	212.01	249.83	211.41	200.41	221.5	241.99	189.98	189.77	13393.1	0	0.17	-0.01	0.99	1	Stable
XM_005201594.3	adaptor related protein complex 2 mu 1 subunit(AP2M1)	517446	AP2M1	2016	9138	3035	5947	4060	5988	5039	4668	4345	7061	6133	134.27	44.27	89.31	67.85	94.67	77.15	69.89	68.34	117.31	93.46	4740.75	-0.27	0.24	-1.11	0.27	0.85	Stable
NM_001076078.2	adaptor related protein complex 2 sigma 1 subunit(AP2S1)	536553	AP2S1	765	3363	3244	4015	3414	3080	3187	2992	3478	3259	2796	130.22	124.71	158.89	150.36	128.33	128.58	118.06	144.16	142.69	112.29	3259.03	0.21	0.17	1.25	0.21	0.8	Stable
NM_001076534.1	adaptor related protein complex 3 beta 1 subunit(AP3B1)	767602	AP3B1	3870	7714	6648	6853	6032	6058	6188	6829	6561	5879	6852	59.05	50.52	53.61	52.52	49.89	49.35	53.26	53.76	50.88	54.4	5699.71	-0.08	0.13	-0.64	0.52	0.95	Stable
XM_010808844.3	adaptor related protein complex 3 beta 1 subunit(AP3B1)	767602	AP3B1	4120	240	251	384	489	670	543	280	508	145	105	1.86	1.88	2.81	3.76	5.45	4.05	2.01	3.63	1.07	0.86	1356.66	0.31	0.35	0.88	0.38	0.91	Stable
NM_001243335.1	adaptor related protein complex 3 beta 2 subunit(AP3B2)	784163	AP3B2	3711	131	49	429	176	130	36	62	318	76	183	1.07	0.44	3.68	1.46	1.06	0.31	0.56	2.63	0.61	1.45	134.05	0.65	0.96	0.67	0.5	0.95	Stable
NM_173998.4	adaptor related protein complex 3 delta 1 subunit(AP3D1)	281023	AP3D1	4667	12078	10111	10964	10383	10417	7914	9851	8915	8149	9297	87.2	69.05	72.51	67.15	70.77	56.8	64.85	56.58	51.35	60.31	9868.92	-0.1	0.17	-0.6	0.55	0.96	Stable
XM_024993821.1	adaptor related protein complex 3 delta 1 subunit(AP3D1)	281023	AP3D1	4960	215	128	334	651	351	115	213	245	72	258	1.28	0.76	2.04	4.42	2.26	0.72	1.3	1.57	0.49	1.6	508.31	0	0.55	-0.01	0.99	1	Stable
XM_005226371.3	adaptor related protein complex 3 mu 1 subunit(AP3M1)	514761	AP3M1	3635	746	848	533	1471	3033	1982	419	2355	2350	2204	6.31	6.91	4.31	12.25	28.11	17.38	3.56	19.56	20.5	20.31	1497.76	-0.21	0.89	-0.24	0.81	0.99	Stable
XM_005226372.4	adaptor related protein complex 3 mu 1 subunit(AP3M1)	514761	AP3M1	3373	537	387	236	246	479	596	123	65	68	475	4.82	3.87	2.23	2.25	4.29	5.6	1.22	0.59	0.6	4.14	481.47	0.16	0.69	0.23	0.82	0.99	Stable
NM_001075680.2	adaptor related protein complex 3 mu 1 subunit(AP3M1)	514761	AP3M1	3273	6389	4306	5482	3663	2962	3960	5838	4475	4204	4267	59.97	38.97	49.26	33.88	30.49	38.56	55.05	41.27	40.73	43.67	4237.14	-0.01	0.35	-0.03	0.97	1	Stable
XM_005226373.4	adaptor related protein complex 3 mu 1 subunit(AP3M1)	514761	AP3M1	3299	1210	596	150	610	49	189	655	205	407	678	11.32	5.45	1.44	6.19	0.46	1.7	5.84	1.88	4.16	6.55	581.58	-1.01	1.03	-0.98	0.33	0.88	Stable
NM_001193240.2	adaptor related protein complex 3 mu 2 subunit(AP3M2)	509427	AP3M2	2165	1307	957	918	118	522	554	393	1300	717	867	18.22	14.02	14.2	1.67	7.14	7.53	5.5	20.23	10.56	12.36	84.87	-0.9	0.43	-2.09	0.04	0.44	Stable
XM_005226104.4	adaptor related protein complex 3 mu 2 subunit(AP3M2)	509427	AP3M2	3580	7	15	8	23	7	5	245	11	171	32	0.07	0.13	0.07	0.19	0.06	0.05	2.18	0.09	1.44	0.28	727.75	0.24	0.43	0.55	0.58	0.97	Stable
NM_001046416.1	adaptor-related protein complex 3, sigma 1 subunit(AP3S1)	536359	AP3S1	1305	2639	2456	2467	2424	2141	3339	2944	1934	2061	2143	59.47	56.98	63.69	59.2	50.64	77.23	71.53	49.64	48.52	48.64	2701.71	0.21	0.28	0.74	0.46	0.94	Stable
XM_024997683.1	adaptor-related protein complex 3, sigma 1 subunit(AP3S1)	536359	AP3S1	1184	187	72	56	121	40	37	364	73	173	160	5.32	1.94	1.46	3.08	1.07	1.05	9.45	1.83	4.3	4.09	153.82	-2.15	0.84	-2.57	0.01	0.24	Stable
XM_024997682.1	adaptor-related protein complex 3, sigma 1 subunit(AP3S1)	536359	AP3S1	690	9	5	3	3	7	6	17	9	4	4	0.39	0.21	0.13	0.15	0.32	0.27	0.74	0.41	0.19	0.18	6.46	-0.96	0.76	-1.25	0.21	0.8	Stable
XM_010816949.3	adaptor-related protein complex 3, sigma 2 subunit(AP3S2)	508867	AP3S2	1430	58	35	4	26	67	25	97	17	33	26	1.19	0.74	0.09	0.58	1.45	0.53	2.15	0.4	0.71	0.54	117.43	-0.25	0.29	-0.86	0.39	0.91	Stable
NM_001075376.1	adaptor-related protein complex 3, sigma 2 subunit(AP3S2)	508867	AP3S2	2165	1132	2048	2154	1297	1146	1826	2039	1117	1731	1786	17.51	29.06	29.47	17.62	16.03	28.42	30.02	15.92	24.13	26.16	2351.99	0.18	0.16	1.15	0.25	0.84	Stable
XM_005204103.4	adaptor related protein complex 4 beta 1 subunit(AP4B1)	512078	AP4B1	4699	77	31	14	29	24	17	67	26	1	120	0.49	0.21	0.1	0.19	0.15	0.11	0.43	0.19	0.01	0.79	67.49	-1.5	1.04	-1.45	0.15	0.73	Stable
XM_005204102.4	adaptor related protein complex 4 beta 1 subunit(AP4B1)	512078	AP4B1	4630	440	95	136	183	378	686	289	57	22	266	3.2	0.65	0.91	1.19	2.59	4.96	1.92	0.36	0.14	1.74	501.46	-0.25	0.54	-0.47	0.64	0.98	Stable
XM_024987638.1	adaptor related protein complex 4 beta 1 subunit(AP4B1)	512078	AP4B1	4420	8	10	37	66	66	112	21	231	13	19	0.05	0.07	0.28	0.46	0.44	0.75	0.14	1.76	0.09	0.13	59.81	0.4	1.13	0.35	0.73	0.98	Stable
XM_005204101.3	adaptor related protein complex 4 beta 1 subunit(AP4B1)	512078	AP4B1	4685	138	571	343	436	386	67	119	447	285	130	0.87	3.58	2.22	3.14	2.63	0.44	0.77	3.03	2.04	0.85	937.53	0.18	0.35	0.52	0.6	0.97	Stable
NM_001101950.1	adaptor related protein complex 4 beta 1 subunit(AP4B1)	512078	AP4B1	2771	59	0	40	0	44	37	0	0	0	0	0.72	0	0.45	0	0.5	0.45	0	0	0	0	104.07	-0.53	0.59	-0.9	0.37	0.9	Stable
XM_003586581.5	adaptor related protein complex 4 epsilon 1 subunit(AP4E1)	536144	AP4E1	6630	2016	1893	1137	1878	1516	1247	2520	1804	2724	1682	10.25	9.1	5.29	8.55	7.25	6.3	11.68	8.06	12.08	7.68	3241.17	-0.31	0.26	-1.22	0.22	0.81	Stable
XM_003586581.5	adaptor-related protein complex 4, epsilon 1 subunit(AP4E1)	536144	AP4E1	6630	2016	1893	1137	1878	1516	1247	2520	1804	2724	1682	10.25	9.1	5.29	8.55	7.25	6.3	11.68	8.06	12.08	7.68	3241.17	-0.31	0.26	-1.22	0.22	0.81	Stable
NM_001077099.1	adaptor related protein complex 4 mu 1 subunit(AP4M1)	768040	AP4M1	1621	889	981	639	967	643	920	907	737	936	1095	17.39	20.27	12.11	17.67	11.67	17.18	18.85	14.49	17.82	20.39	1759.25	0.12	0.13	0.89	0.37	0.91	Stable
NM_001040603.2	adaptor related protein complex 4 sigma 1 subunit(AP4S1)	618267	AP4S1	1004	300	238	243	188	165	63	137	208	227	238	9.05	7.99	7.71	5.78	4.96	1.99	4.57	6.36	6.7	6.97	173.28	0.16	0.6	0.27	0.79	0.99	Stable
XM_024981955.1	adaptor related protein complex 4 sigma 1 subunit(AP4S1)	618267	AP4S1	1377	235	133	200	127	242	447	180	146	173	203	5.72	2.97	4.3	2.71	5.32	10.94	4.17	3.27	3.79	4.67	253.77	0.19	0.58	0.32	0.75	0.99	Stable
XM_005227034.4	adaptor related protein complex 5 beta 1 subunit(AP5B1)	509087	AP5B1	2872	237	339	425	340	168	253	228	363	400	427	2.62	3.95	4.55	3.51	1.72	2.67	2.67	4.03	4.3	4.49	509.79	0.34	0.36	0.95	0.34	0.89	Stable
NM_001014877.2	adaptor related protein complex 5 beta 1 subunit(AP5B1)	509087	AP5B1	2782	566	392	505	525	601	495	659	567	406	528	6.03	4.14	5.5	6.36	6.89	5.49	7.15	6.46	4.89	5.83	291.86	-0.48	0.89	-0.54	0.59	0.97	Stable
NM_001015670.1	adaptor related protein complex 5 mu 1 subunit(AP5M1)	539663	AP5M1	2368	66	290	411	473	283	765	88	365	411	186	0.93	3.76	5.14	5.87	3.62	10.88	1.18	4.76	5.24	2.49	302.93	0.5	0.56	0.9	0.37	0.9	Stable
XR_003036668.1	adaptor related protein complex 5 mu 1 subunit(AP5M1)	539663	AP5M1	2002	16	22	7	2	1	4	14	23	13	16	0.24	0.33	0.12	0.03	0.02	0.06	0.22	0.38	0.2	0.24	12.85	-0.42	1	-0.42	0.68	0.98	Stable
XM_005214871.4	adaptor related protein complex 5 sigma 1 subunit(AP5S1)	618505	AP5S1	1478	24	41	95	157	62	25	80	50	93	51	0.48	0.82	1.95	3.58	1.34	0.52	1.63	1.07	2.11	1.06	72.95	0.25	0.61	0.41	0.68	0.98	Stable
NM_001034811.1	adaptor related protein complex 5 sigma 1 subunit(AP5S1)	618505	AP5S1	1514	887	949	1219	687	988	928	798	942	933	958	19.74	19.98	24.85	13.7	20.69	20.53	16.19	18.43	18.12	19.16	961.38	0.16	0.2	0.81	0.42	0.92	Stable
XM_005225084.4	adaptor related protein complex 5 zeta 1 subunit(AP5Z1)	512522	AP5Z1	2782	1132	772	1161	918	774	735	1056	973	427	687	12.32	9.35	13.3	10.18	8.4	8.38	12.71	10.75	4.55	7.26	976.49	-0.14	0.34	-0.41	0.68	0.98	Stable
XM_015471110.2	apoptotic peptidase activating factor 1(APAF1)	537782	APAF1	8720	5943	5475	5181	4383	2627	4736	4868	4097	2373	5373	22.83	19.29	17.6	14.78	9.12	18.3	17.79	14.5	8.21	19.54	4339.59	0.23	0.29	0.79	0.43	0.93	Stable
XR_003034596.1	apoptotic peptidase activating factor 1(APAF1)	537782	APAF1	7701	557	159	229	336	981	268	776	383	741	466	2.31	0.64	0.9	1.38	4.27	1.07	2.98	1.46	2.91	2.04	926.63	-0.25	0.38	-0.67	0.5	0.95	Stable
XM_010805198.3	apoptotic peptidase activating factor 1(APAF1)	537782	APAF1	7835	7	11	180	4	2	33	12	161	11	18	0.03	0.04	0.69	0.02	0.01	0.13	0.05	0.6	0.04	0.08	73.24	2.97	1.47	2.02	0.04	0.47	Stable
NM_001034414.2	amyloid beta precursor protein binding family A member 3(APBA3)	511925	APBA3	1997	579	523	522	500	479	337	353	461	541	151	8.95	7.91	8.29	8.39	7.37	5	5.2	6.99	9.13	2.41	1198.47	-0.11	0.25	-0.45	0.65	0.98	Stable
XM_015472068.2	amyloid beta precursor protein binding family A member 3(APBA3)	511925	APBA3	3485	32	38	75	235	268	29	55	43	41	509	0.27	0.33	0.73	2.15	2.37	0.25	0.5	0.41	0.36	4.33	652.36	-0.3	0.21	-1.4	0.16	0.74	Stable
NM_001075186.1	amyloid beta precursor protein binding family B member 1(APBB1)	505096	APBB1	2635	400	108	175	299	320	246	209	447	645	295	4.5	1.21	2.01	3.82	3.87	2.88	2.39	5.38	8.2	3.44	237.25	-0.74	0.44	-1.67	0.09	0.62	Stable
XM_024975068.1	amyloid beta precursor protein binding family B member 1(APBB1)	505096	APBB1	2836	425	98	195	345	191	102	265	66	451	184	4.6	1.02	2.02	3.68	2.27	1.15	2.88	0.7	5.04	2.17	221.06	-1.24	0.34	-3.62	0	0.03	Down
XM_015473991.2	amyloid beta precursor protein binding family B member 1 interacting protein(APBB1IP)	533670	APBB1IP	2979	1063	331	1049	583	534	673	511	649	586	1009	10.49	3.36	11.86	6.24	5.53	6.82	5.44	7.3	6.04	10.03	1004.33	0.36	0.44	0.82	0.41	0.92	Stable
NM_001034593.2	amyloid beta precursor protein binding family B member 1 interacting protein(APBB1IP)	533670	APBB1IP	2528	39	29	255	75	75	23	35	128	101	249	0.47	0.34	2.97	0.9	1	0.29	0.43	1.53	1.27	3.3	63.53	0.61	1.02	0.6	0.55	0.96	Stable
XM_015473992.2	amyloid beta precursor protein binding family B member 1 interacting protein(APBB1IP)	533670	APBB1IP	2576	133	177	424	139	145	235	147	94	182	422	1.65	2.12	4.97	1.71	1.89	2.8	1.69	1.07	2.14	5.52	228.13	1.15	0.33	3.46	0	0.04	Up
XM_024993183.1	amyloid beta precursor protein binding family B member 2(APBB2)	514013	APBB2	5560	201	43	81	289	176	68	26	213	962	16	1.22	0.25	0.45	1.57	1	0.41	0.14	1.13	5.09	0.09	220.56	-0.27	1.15	-0.24	0.81	0.99	Stable
XM_005207864.4	amyloid beta precursor protein binding family B member 2(APBB2)	514013	APBB2	6170	269	117	108	205	303	92	223	224	319	350	1.29	0.56	0.53	1.12	1.57	0.46	1.09	1.15	1.73	1.74	154.03	-0.56	0.5	-1.13	0.26	0.84	Stable
XM_024993181.1	amyloid beta precursor protein binding family B member 2(APBB2)	514013	APBB2	5944	243	131	31	189	338	70	227	306	303	412	1.3	0.74	0.16	0.94	1.67	0.36	1.29	1.64	1.57	2.09	959.98	-0.63	0.42	-1.53	0.13	0.69	Stable
XM_005207865.4	amyloid beta precursor protein binding family B member 2(APBB2)	514013	APBB2	6110	231	154	119	215	325	91	252	235	281	370	1.27	0.8	0.6	1.06	1.69	0.5	1.27	1.14	1.35	1.83	589.07	0.29	0.72	0.41	0.68	0.98	Stable
XM_024993182.1	amyloid beta precursor protein binding family B member 2(APBB2)	514013	APBB2	6031	233	143	100	194	364	77	246	276	240	432	1.14	0.7	0.5	1.08	1.92	0.39	1.23	1.45	1.33	2.2	252.89	0.11	0.89	0.13	0.9	0.99	Stable
XM_005207870.4	amyloid beta precursor protein binding family B member 2(APBB2)	514013	APBB2	5294	32	107	0	0	0	0	0	0	0	0	0.18	0.64	0	0	0	0	0	0	0	0	39.57	0.27	0.61	0.44	0.66	0.98	Stable
XM_024994279.1	amyloid beta precursor protein binding family B member 3(APBB3)	525278	APBB3	1642	37	25	24	28	8	8	21	30	12	13	0.71	0.51	0.45	0.51	0.14	0.15	0.43	0.58	0.23	0.24	58.49	0	0.73	0	1	1	Stable
NM_001075867.1	amyloid beta precursor protein binding family B member 3(APBB3)	525278	APBB3	2065	34	21	9	35	14	4	19	7	13	17	0.51	0.31	0.14	0.57	0.21	0.06	0.27	0.1	0.21	0.26	914.31	0.22	0.32	0.69	0.49	0.95	Stable
XM_024994278.1	amyloid beta precursor protein binding family B member 3(APBB3)	525278	APBB3	1882	20	18	22	20	14	15	39	25	5	18	0.34	0.3	0.35	0.34	0.25	0.24	0.61	0.39	0.08	0.32	81.7	-0.1	0.72	-0.14	0.89	0.99	Stable
XM_024997643.1	APC, WNT signaling pathway regulator(APC)	533233	APC	16812	265	1089	210	756	1807	149	547	1191	426	146	0.46	1.96	0.42	1.43	3.32	0.27	1.03	2.37	0.78	0.26	418.95	-2.43	1.1	-2.2
XM_005211197.4	APC, WNT signaling pathway regulator(APC)	533233	APC	9829	4599	3377	3609	3491	1755	740	985	4895	2898	1536	14.91	10.6	11.08	11.26	5.98	2.31	2.97	14.65	8.93	5.27	2226.05	1.22	0.43	2.81	0	0.16	Stable
XM_002697746.5	APC down-regulated 1(APCDD1)	509040	APCDD1	3374	124	61	450	66	16	22	44	203	30	51	1.24	0.58	4.12	0.59	0.15	0.22	0.4	1.78	0.26	0.46	64.03	1.88	0.81	2.32	0.02	0.34	Stable
XM_024984412.1	APC down-regulated 1(APCDD1)	509040	APCDD1	3335	1514	1596	681	2216	1133	1651	1439	4460	941	1220	13.45	14.07	6.18	22.39	10.83	15.28	13.02	42.4	9.45	11.24	1343.69	0.08	0.37	0.23	0.82	0.99	Stable
XM_025001162.1	APC down-regulated 1 like(APCDD1L)	617376	APCDD1L	3583	160	174	217	210	208	74	96	131	82	207	1.5	1.55	1.87	1.77	1.84	0.69	0.82	1.08	0.67	1.75	152.18	0.05	0.54	0.08	0.93	1	Stable
XM_024982649.1	acylaminoacyl-peptide hydrolase(APEH)	514666	APEH	2328	113	115	216	44	143	30	38	284	235	22	1.64	1.57	2.86	0.57	1.95	0.43	0.5	3.61	2.97	0.29	276.87	0.38	0.34	1.12	0.26	0.84	Stable
NM_001083431.1	acylaminoacyl-peptide hydrolase(APEH)	514666	APEH	2353	4303	1341	4123	4698	4640	4184	4028	4257	1919	5072	55.36	19.2	55.85	61.62	59.52	56.38	57.34	55.58	24.16	63.39	4175.15	-0.04	0.22	-0.2	0.84	0.99	Stable
XM_005222800.3	acylaminoacyl-peptide hydrolase(APEH)	514666	APEH	2229	399	402	106	136	45	214	327	279	675	183	5.3	5.3	1.44	2.06	0.64	2.96	4.43	3.97	10.14	2.52	392.09	0.12	0.69	0.18	0.86	0.99	Stable
NM_176609.3	apurinic/apyrimidinic endodeoxyribonuclease 1(APEX1)	281630	APEX1	1401	3216	5520	467	1673	4744	650	1682	3569	1539	4220	70.52	116.71	9.8	36.15	114.09	14.79	37.05	76.9	34.83	100.89	5535.6	0.19	0.22	0.88	0.38	0.91	Stable
NM_001015577.1	apurinic/apyrimidinic endodeoxyribonuclease 2(APEX2)	511790	APEX2	1945	517	283	579	326	497	347	340	681	105	483	8.47	4.49	8.99	5.31	8.56	5.48	5.18	10.3	1.63	8.37	763.54	0.25	0.32	0.77	0.44	0.93	Stable
NM_001034670.1	aph-1 homolog A, gamma-secretase subunit(APH1A)	539247	APH1A	1892	1465	1535	1819	1951	1578	1481	1790	2115	1731	2134	26.09	25.86	29.67	31.13	26.45	26.22	29.07	33.11	26.91	34.15	3144.22	0.15	0.2	0.78	0.43	0.93	Stable
XM_010803040.3	aph-1 homolog A, gamma-secretase subunit(APH1A)	539247	APH1A	1774	1839	1696	2032	1781	1455	1852	2170	2548	1701	1976	32	28.86	36.32	33.63	25.2	30.92	35.97	43.48	32.31	35.5	1265.76	-0.04	0.26	-0.17	0.86	0.99	Stable
XM_024975438.1	apoptosis inhibitor 5(API5)	538968	API5	3810	4541	3631	4218	3518	3153	3174	3445	3868	3118	3634	35.98	30.22	37.08	28.37	24.51	24.5	27.37	34.21	26.08	29.44	7559.76	-0.04	0.15	-0.29	0.77	0.99	Stable
NM_001144083.1	apoptosis inhibitor 5(API5)	538968	API5	2332	4975	3973	3470	3240	3620	3040	4233	3578	3560	3611	71.88	54.3	45.93	41.94	49.22	43.66	55.77	45.45	44.9	46.88	416.28	-0.53	0.31	-1.69	0.09	0.61	Stable
NM_001075352.2	APAF1 interacting protein(APIP)	508345	APIP	1125	1893	1580	1467	1726	1353	2282	807	998	2305	1279	53.35	47.04	40.06	45.45	35.37	61.41	24.17	28.27	63.24	34.32	1507.97	0.32	0.31	1.03	0.3	0.87	Stable
XM_005216377.3	APAF1 interacting protein(APIP)	508345	APIP	1011	140	29	54	84	53	120	173	15	122	55	4.18	0.91	1.79	2.55	1.55	3.49	5.18	0.5	3.85	1.68	191.17	-0.53	0.72	-0.74	0.46	0.94	Stable
XM_015474850.2	APAF1 interacting protein(APIP)	508345	APIP	1062	171	116	131	64	108	184	238	50	130	122	4.86	3.46	4.13	1.85	3.01	5.1	6.78	1.59	3.9	3.55	401.57	0.05	0.56	0.09	0.93	1	Stable
XM_005212845.4	aprataxin and PNKP like factor(APLF)	507989	APLF	4646	346	387	393	443	473	382	388	405	602	353	2.29	2.47	2.49	2.89	3.43	2.62	2.58	2.63	4.11	2.54	396.18	0	0.27	-0.01	0.99	1	Stable
XM_005227485.4	apelin(APLN)	282143	APLN	3142	309	190	200	498	329	200	131	209	566	354	2.98	2.04	2.03	4.89	3.16	2.02	1.4	2.04	5.34	3.31	224.94	-0.33	0.31	-1.07	0.29	0.86	Stable
NM_001102524.2	apelin receptor(APLNR)	615435	APLNR	3568	319	176	131	309	192	172	105	201	289	257	2.75	1.46	1.08	2.62	1.81	1.54	0.91	1.7	2.57	2.41	177.68	-0.23	0.46	-0.51	0.61	0.97	Stable
NM_001038095.2	amyloid beta precursor like protein 1(APLP1)	513154	APLP1	2317	399	189	324	200	256	33	221	255	0	305	5.1	2.4	4.23	2.91	3.52	0.44	2.88	3.49	0	4.04	227.81	-0.37	0.53	-0.7	0.48	0.95	Stable
XM_005218942.2	amyloid beta precursor like protein 1(APLP1)	513154	APLP1	2436	88	164	147	184	137	113	101	164	1	141	1.15	2.08	1.82	2.39	1.88	1.43	1.23	1.98	0.01	1.95	153.52	0.29	0.28	1.05	0.3	0.87	Stable
XM_005226865.4	amyloid beta precursor like protein 2(APLP2)	785005	APLP2	3533	30447	25940	31622	33228	31307	25712	33449	12425	39390	35357	260.13	232.8	299.78	288.94	262.49	214.03	286.63	118.49	355.36	308.88	23719.6	-0.1	0.24	-0.42	0.67	0.98	Stable
XM_005226867.4	amyloid beta precursor like protein 2(APLP2)	785005	APLP2	3336	14546	7567	11293	10630	11988	9931	10052	17618	7693	11952	133.96	67.19	99.56	96.47	121.08	94.88	93	159.41	73.12	120	10976	-0.51	0.37	-1.36	0.17	0.76	Stable
XM_002699235.5	amyloid beta precursor like protein 2(APLP2)	785005	APLP2	3564	792	533	683	761	842	602	63	2346	972	47	6.83	4.43	5.64	6.46	7.96	5.38	0.55	19.87	8.65	0.44	2941.17	0.34	1.17	0.29	0.77	0.99	Stable
XM_025000733.1	adipocyte plasma membrane associated protein(APMAP)	535740	APMAP	2916	1040	161	315	0	819	111	712	1550	135	461	10.49	1.67	3.64	0	8.67	1.15	7.74	17.8	1.42	4.68	1019.12	-0.61	0.35	-1.76	0.08	0.58	Stable
NM_001035413.2	adipocyte plasma membrane associated protein(APMAP)	535740	APMAP	1474	605	836	494	966	453	673	891	540	885	979	12.16	16.68	10.15	22.08	9.8	14.09	18.25	11.62	20.11	20.41	738.36	0.21	0.49	0.43	0.67	0.98	Stable
NM_174242.3	apolipoprotein A1(APOA1)	281631	APOA1	901	19015	11146	73871	137906	87217	175987	92740	99	164438	104342	638.92	416.81	2613.19	4724.05	2921.91	6193.28	3447.49	3.38	5406.21	3405.84	80932.3	0.39	1.01	0.38	0.7	0.98	Stable
XM_024975414.1	apolipoprotein A4(APOA4)	537301	APOA4	3275	45	27	171	223	226	843	185	4	233	183	0.41	0.26	1.75	2.09	2.04	7.57	1.71	0.04	2.27	1.72	71.82	-0.26	0.92	-0.28	0.78	0.99	Stable
NM_001037480.1	apolipoprotein A4(APOA4)	537301	APOA4	1410	5336	12354	48105	82215	53333	74341	51717	22	152158	56659	120.62	270.42	1029.82	1848.83	1266.89	1619.81	1086.5	0.46	3267.04	1353.92	44313.2	0.23	0.95	0.24	0.81	0.99	Stable
XM_024999521.1	apolipoprotein B(APOB)	494004	APOB	14126	11512	7364	26192	61538	38250	60904	60513	27	37647	40021	23.97	15.78	62.47	138.85	83.57	130.14	135.83	0.06	81.88	83.92	41394	-0.24	0.92	-0.26	0.79	0.99	Stable
XM_002687817.3	apolipoprotein B mRNA editing enzyme catalytic subunit 1(APOBEC1)	516043	APOBEC1	2415	1068	324	399	488	793	902	704	284	853	927	14.81	4.12	4.89	5.94	9.94	12.58	9.29	3.63	10.66	12.17	1858.91	-0.59	0.5	-1.18	0.24	0.83	Stable
NM_001034355.1	apolipoprotein B mRNA editing enzyme catalytic subunit 2(APOBEC2)	509619	APOBEC2	1124	60	144	115	64	38	48	40	54	78	121	1.61	4.06	3.43	1.75	1	1.26	1.08	1.62	2.21	3.32	73.25	1.25	0.48	2.6	0.01	0.23	Stable
NM_001346123.1	apolipoprotein B mRNA editing enzyme, catalytic polypeptide-like 3B(APOBEC3Z2)	504505	APOBEC3Z2	1035	40	78	109	66	20	98	70	43	21	55	1.14	2.28	3.55	2.03	0.6	2.86	2.14	1.39	0.62	1.57	121.81	0.68	0.34	1.99	0.05	0.48	Stable
XM_002698084.6	apolipoprotein B receptor(APOBR)	504800	APOBR	4022	1788	1396	1873	1591	1074	1424	1214	1184	1503	1494	13.17	10.21	14.1	13.33	8.51	10.93	9.11	9.33	12.52	11.41	1440.06	0.31	0.23	1.37	0.17	0.76	Stable
NM_001001175.2	apolipoprotein C-III(APOC3)	408009	APOC3	526	2691	2407	13241	17349	7003	43622	13777	15	29206	9513	157.9	138.13	798.18	1104.71	409.03	2456.6	770.3	0.86	1870.8	576.44	16853.4	1.12	1.06	1.06	0.29	0.86	Stable
XM_005201541.4	apolipoprotein D(APOD)	613972	APOD	1977	1112	1217	1758	1727	685	463	474	576	3082	525	17.36	18.58	28.2	29.26	10.64	6.94	7.05	8.82	52.53	8.46	4787.2	0.61	0.28	2.2	0.03	0.39	Stable
NM_001076301.2	apolipoprotein D(APOD)	613972	APOD	907	4420	6690	3426	6943	3249	6618	3680	2066	3354	7623	155.32	227.65	114.02	242.72	119.98	224.17	120.19	66.99	111.95	283.18	800.44	1.09	1.06	1.03	0.3	0.87	Stable
NM_173991.2	apolipoprotein E(APOE)	281004	APOE	1154	10952	11756	14908	4695	3343	12944	1483	5662	1382	4552	279.11	308.41	435.27	129.67	89.41	338.57	40.75	164.33	36.79	116.85	12012	0.57	0.3	1.87	0.06	0.53	Stable
XM_005219148.4	apolipoprotein E(APOE)	281004	APOE	1464	365	637	430	300	304	617	445	354	168	342	8.35	13.37	8.7	6.03	6.29	14.2	9.69	7.46	3.46	7.41	1357.67	0.33	0.25	1.3	0.19	0.78	Stable
XM_005206823.4	apolipoprotein L, 3(APOL3)	512905	APOL3	1625	299	379	72	427	671	700	284	114	125	244	5.68	7.04	1.4	8.8	12.69	12.76	5.14	2.12	2.59	4.79	489.75	0	0.72	0	1	1	Stable
XM_005206823.4	apolipoprotein L, 3(APOL3)	512905	APOL3	1625	299	379	72	427	671	700	284	114	125	244	5.68	7.04	1.4	8.8	12.69	12.76	5.14	2.12	2.59	4.79	489.75	0	0.72	0	1	1	Stable
NM_001100351.1	apolipoprotein L, 3(APOL3)	512905	APOL3	2049	214	203	133	207	344	200	169	87	202	159	3.31	3.32	1.99	2.99	4.94	2.96	2.78	1.35	3.04	2.34	1854.22	-0.46	0.5	-0.94	0.35	0.89	Stable
NM_001100351.1	apolipoprotein L, 3(APOL3)	512905	APOL3	2049	214	203	133	207	344	200	169	87	202	159	3.31	3.32	1.99	2.99	4.94	2.96	2.78	1.35	3.04	2.34	1854.22	-0.46	0.5	-0.94	0.35	0.89	Stable
XM_024991646.1	apolipoprotein L, 3(APOL3)	512905	APOL3	2737	290	91	75	135	355	42	171	9	124	115	3.12	1.01	0.92	1.57	4	0.46	1.98	0.11	1.39	1.24	470.93	-0.66	0.35	-1.89	0.06	0.53	Stable
XM_024991646.1	apolipoprotein L, 3(APOL3)	512905	APOL3	2737	290	91	75	135	355	42	171	9	124	115	3.12	1.01	0.92	1.57	4	0.46	1.98	0.11	1.39	1.24	470.93	-0.66	0.35	-1.89	0.06	0.53	Stable
XM_024991445.1	apolipoprotein L, 3(APOL3)	505078	APOL3	3245	4	2	2	79	3	0	19	0	82	0	0.04	0.02	0.02	0.75	0.03	0	0.18	0	0.81	0	240.14	0.52	1.79	0.29			Stable
XM_024991445.1	apolipoprotein L, 3(APOL3)	505078	APOL3	3245	4	2	2	79	3	0	19	0	82	0	0.04	0.02	0.02	0.75	0.03	0	0.18	0	0.81	0	240.14	0.52	1.79	0.29			Stable
XM_005206819.4	apolipoprotein L, 3(APOL3)	512905	APOL3	2523	1546	1407	1133	1219	993	2223	1999	2799	419	1755	18.55	18.79	14.31	14.91	11.88	27.94	26.54	34.08	4.92	20.46	1452.62	0.41	0.31	1.31	0.19	0.78	Stable
XM_005206819.4	apolipoprotein L, 3(APOL3)	512905	APOL3	2523	1546	1407	1133	1219	993	2223	1999	2799	419	1755	18.55	18.79	14.31	14.91	11.88	27.94	26.54	34.08	4.92	20.46	1452.62	0.41	0.31	1.31	0.19	0.78	Stable
XM_010805328.2	apolipoprotein L, 3(APOL3)	505078	APOL3	3326	90	0	247	161	1	0	0	58	0	0	0.8	0	2.25	1.63	0.01	0	0	0.55	0	0	370.57	2	1.21	1.66	0.1	0.63	Stable
XM_010805328.2	apolipoprotein L, 3(APOL3)	505078	APOL3	3326	90	0	247	161	1	0	0	58	0	0	0.8	0	2.25	1.63	0.01	0	0	0.55	0	0	370.57	2	1.21	1.66	0.1	0.63	Stable
XM_024991645.1	apolipoprotein L, 3(APOL3)	512905	APOL3	1921	137	131	131	546	389	356	217	90	275	54	2.39	2.1	2.02	8.36	6.13	6.24	3.6	1.45	4.32	0.89	399.26	0.08	0.5	0.15	0.88	0.99	Stable
XM_024991645.1	apolipoprotein L, 3(APOL3)	512905	APOL3	1921	137	131	131	546	389	356	217	90	275	54	2.39	2.1	2.02	8.36	6.13	6.24	3.6	1.45	4.32	0.89	399.26	0.08	0.5	0.15	0.88	0.99	Stable
NM_001100297.1	apolipoprotein L, 3(APOL3)	505078	APOL3	2936	0	0	0	41	0	0	1277	44	148	604	0	0	0	0.43	0	0	14.57	0.46	1.49	6.05	2223.02	0.91	0.24	3.87	0	0.01	Stable
NM_001100297.1	apolipoprotein L, 3(APOL3)	505078	APOL3	2936	0	0	0	41	0	0	1277	44	148	604	0	0	0	0.43	0	0	14.57	0.46	1.49	6.05	2223.02	0.91	0.24	3.87	0	0.01	Stable
XM_005206824.4	apolipoprotein L, 3(APOL3)	512905	APOL3	1974	62	37	40	71	39	2	106	102	57	35	1.05	0.58	0.6	1.06	0.6	0.03	1.71	1.59	0.87	0.56	311.62	-0.59	0.29	-2.03	0.04	0.46	Stable
XM_005206824.4	apolipoprotein L, 3(APOL3)	512905	APOL3	1974	62	37	40	71	39	2	106	102	57	35	1.05	0.58	0.6	1.06	0.6	0.03	1.71	1.59	0.87	0.56	311.62	-0.59	0.29	-2.03	0.04	0.46	Stable
XM_024991647.1	apolipoprotein L, 3(APOL3)	512905	APOL3	2005	4	24	13	4	32	27	84	0	18	17	0.06	0.37	0.2	0.06	0.53	0.41	1.24	0	0.27	0.29	70.34	-0.41	0.88	-0.47	0.64	0.98	Stable
XM_024991647.1	apolipoprotein L, 3(APOL3)	512905	APOL3	2005	4	24	13	4	32	27	84	0	18	17	0.06	0.37	0.2	0.06	0.53	0.41	1.24	0	0.27	0.29	70.34	-0.41	0.88	-0.47	0.64	0.98	Stable
XM_005207017.4	apolipoprotein L domain containing 1(APOLD1)	538827	APOLD1	4240	1738	1452	739	1388	815	598	917	1229	1404	885	13.06	10.57	5.26	10.38	6.44	4.33	6.41	8.52	10.02	7.03	996.76	-0.18	0.47	-0.39	0.7	0.98	Stable
NM_001101180.1	apolipoprotein L domain containing 1(APOLD1)	538827	APOLD1	3882	447	16	79	8	57	97	71	14	59	48	3.67	0.13	0.61	0.07	0.49	0.77	0.54	0.11	0.46	0.42	123.81	-1.47	0.88	-1.68	0.09	0.62	Stable
NM_001034257.2	apolipoprotein M(APOM)	505830	APOM	763	92	34	109	51	13	183	12	11	31	15	3.65	1.5	4.55	2.06	0.51	7.6	0.53	0.44	1.2	0.58	486.02	0.52	0.17	3.05	0	0.1	Stable
XR_003033389.1	apolipoprotein O(APOO)	513847	APOO	1155	200	250	173	161	143	99	143	188	81	172	5.32	6.41	4.41	4.22	4.17	2.73	3.82	4.91	2.22	4.99	215.51	0.06	0.35	0.17	0.87	0.99	Stable
NM_001075639.1	apolipoprotein O(APOO)	513847	APOO	911	931	616	631	507	612	643	545	733	441	622	31.54	20.41	21.96	18.64	20.64	20.91	17.59	24.36	16.31	21.76	675.28	-0.21	0.25	-0.81	0.42	0.92	Stable
XM_010821805.3	apolipoprotein O like(APOOL)	506138	APOOL	1194	68	56	78	49	96	147	136	34	29	10	1.76	1.42	2.07	1.37	2.47	3.65	3.35	0.86	0.82	0.27	97.78	-0.27	0.46	-0.57	0.57	0.97	Stable
NM_001035031.1	apolipoprotein O like(APOOL)	506138	APOOL	1239	708	608	590	671	759	823	893	605	714	584	17.56	14.54	14	16.4	20.64	21.17	22.25	14.74	18.27	15.79	1128.93	-0.07	0.32	-0.23	0.82	0.99	Stable
NM_001076796.1	amyloid beta precursor protein(APP)	280722	APP	3093	40954	30853	43009	32607	36562	28343	40794	29207	52803	49860	400.86	336.09	443.2	325.38	356.81	290.56	441.75	290.11	505.7	474.09	33890.8	-0.19	0.23	-0.83	0.41	0.92	Stable
XM_005201138.3	amyloid beta precursor protein(APP)	280722	APP	3307	6703	4668	4778	7521	6697	4181	6248	5691	9779	5101	67.89	43.37	42.8	66.89	61.31	42.6	60.22	53.11	89.26	48.91	1210.1	-1.44	0.42	-3.45	0	0.04	Down
XM_005201137.3	amyloid beta precursor protein(APP)	280722	APP	3650	238	188	157	94	260	66	103	135	202	380	2.01	1.55	1.36	0.86	2.19	0.54	0.83	1.12	1.86	3.32	2083	-0.12	0.42	-0.29	0.77	0.99	Stable
XM_005201140.3	amyloid beta precursor protein(APP)	280722	APP	3250	6107	5266	5128	5602	6981	4556	6324	6291	8972	6126	59.89	50.01	47.63	54.65	71.94	43.07	57.64	56.93	83.58	63.51	1651.51	-0.69	0.4	-1.72	0.08	0.59	Stable
XM_005201139.3	amyloid beta precursor protein(APP)	280722	APP	3321	149	91	122	46	129	82	44	124	112	276	1.32	0.83	1.24	0.44	1.2	0.75	0.42	1.25	1.04	2.46	1287.4	0.03	0.35	0.08	0.94	1	Stable
XM_010800926.2	amyloid beta precursor protein(APP)	280722	APP	3193	1215	643	1148	895	1273	757	1086	1367	889	419	12.74	6.19	10.65	8.24	12.07	7.99	10.84	13.21	8.4	4.16	212.21	-0.65	0.55	-1.18	0.24	0.83	Stable
XM_005201141.2	amyloid beta precursor protein(APP)	280722	APP	3334	5017	2500	2162	6443	2943	2267	2322	2856	4700	2120	47.71	25.12	19.92	57.25	25.96	20.59	23.47	27.3	43.51	19.19	10804.9	-0.17	0.14	-1.17	0.24	0.83	Stable
XM_002695642.6	amyloid beta precursor protein binding protein 2(APPBP2)	505734	APPBP2	6778	7693	5563	5278	5445	5354	5660	5759	5907	6136	6156	36.18	25.33	23.5	25.47	26.46	25.65	25.17	25.63	27.41	30.6	5815.54	-0.09	0.18	-0.49	0.62	0.98	Stable
NM_001099003.1	adaptor protein, phosphotyrosine interacting with PH domain and leucine zipper 1(APPL1)	517850	APPL1	2299	1827	1296	1171	1262	1284	1268	1259	1293	1628	1572	24.06	18.99	16.23	16.94	16.86	17.49	18.34	17.28	20.98	20.11	1317.35	-0.13	0.2	-0.65	0.51	0.95	Stable
XM_010805165.2	adaptor protein, phosphotyrosine interacting with PH domain and leucine zipper 2(APPL2)	515605	APPL2	2575	110	245	168	528	964	441	356	141	258	134	1.29	3.02	2.19	6.3	11.09	5.04	4.19	1.84	3.19	1.61	487.31	-0.29	0.53	-0.55	0.58	0.97	Stable
NM_001046206.1	adaptor protein, phosphotyrosine interacting with PH domain and leucine zipper 2(APPL2)	515605	APPL2	3191	3380	3169	4075	4217	4335	4126	5637	3323	2693	4885	33.59	33.26	39.23	39.15	39.95	39.15	59.52	33.19	26.05	46.21	2153.21	-1.45	0.38	-3.76	0	0.02	Down
NM_001025334.2	adenine phosphoribosyltransferase(APRT)	519017	APRT	978	939	2926	1043	2460	1548	1928	2395	549	1747	3628	32.35	95.36	32.92	75.93	50.19	66.03	75.24	16.63	52.53	112.31	3873.56	0.35	0.18	1.94	0.05	0.51	Stable
NM_182654.1	aprataxin(APTX)	359714	APTX	1190	256	467	356	346	176	307	178	346	209	254	7.25	12.51	9.23	8.78	4.69	8.64	4.6	8.61	5.17	6.46	500.33	0.4	0.24	1.66	0.1	0.62	Stable
NM_174702.3	aquaporin 1 (Colton blood group)(AQP1)	282653	AQP1	2672	17022	10221	11712	14746	11572	11960	7002	5689	22938	10062	195.72	113.31	128.91	167.08	145.92	142.66	80.88	64.27	272.2	126.13	11300.8	0.04	0.36	0.12	0.91	0.99	Stable
XM_005226707.4	aquaporin 11(AQP11)	510038	AQP11	4851	953	1097	683	1535	952	1645	1016	132	657	815	6.06	6.83	4.46	10.6	6.03	10.04	6.16	0.82	4.56	5.35	1058.86	0.32	0.45	0.71	0.48	0.95	Stable
NM_001079794.1	aquaporin 3 (Gill blood group)(AQP3)	780866	AQP3	1755	807	979	1253	766	794	1406	722	692	1452	1211	14.58	18.68	21.93	12.93	13.31	24.25	13.86	12.57	25.54	20.83	990.14	0.73	0.27	2.65	0.01	0.22	Stable
XM_024992303.1	aquaporin 5(AQP5)	782368	AQP5	2109	1806	1235	1589	929	880	1199	1698	922	2638	1709	26.43	17.68	23.89	14.75	12.82	16.84	23.68	13.24	42.14	25.83	3906.37	0.19	0.32	0.59	0.56	0.96	Stable
NM_001191160.1	aquaporin 5(AQP5)	782368	AQP5	1488	3682	2676	2921	2423	1826	2663	2132	1368	3927	2934	82.88	55.25	58.15	47.89	37.15	60.3	45.67	28.38	79.66	62.52	2729.75	0.11	0.33	0.34	0.74	0.99	Stable
XM_002687279.5	aquaporin 6(AQP6)	527759	AQP6	4190	198	130	133	63	21	72	100	63	133	169	1.59	0.99	0.98	0.45	0.16	0.58	0.73	0.45	0.93	1.22	397.24	-0.27	0.55	-0.5	0.62	0.98	Stable
NM_001098091.1	aquarius intron-binding spliceosomal factor(AQR)	537445	AQR	4794	1155	892	930	771	817	1046	903	309	969	1096	7.44	5.62	6.15	5.39	5.24	6.46	5.54	1.95	6.81	7.29	2336.99	0.07	0.15	0.45	0.65	0.98	Stable
NM_001014964.1	A-Raf proto-oncogene, serine/threonine kinase(ARAF)	540421	ARAF	2342	2972	2700	2035	2334	1832	2773	2771	1131	2390	3108	37.32	34.9	29.28	31.76	24.14	35.74	37.52	16.17	31.35	39.31	5240.52	0.08	0.15	0.54	0.59	0.97	Stable
XM_015474774.2	ArfGAP with RhoGAP domain, ankyrin repeat and PH domain 1(ARAP1)	511889	ARAP1	5223	687	748	851	1017	501	487	884	377	360	782	4.04	4.24	4.79	5.89	3.23	2.97	5.22	2.18	2.19	5.01	401.25	-0.84	1.17	-0.72	0.47	0.94	Stable
XR_003029486.1	ArfGAP with RhoGAP domain, ankyrin repeat and PH domain 1(ARAP1)	511889	ARAP1	5093	18	18	28	10	53	9	23	31	5	29	0.1	0.1	0.17	0.07	0.33	0.05	0.14	0.19	0.03	0.17	32.71	0.14	0.74	0.2	0.84	0.99	Stable
XM_024975869.1	ArfGAP with RhoGAP domain, ankyrin repeat and PH domain 1(ARAP1)	511889	ARAP1	4816	1902	2012	1415	958	2141	1613	1478	2630	1491	1260	11.61	12.65	9.9	6.34	13.72	10.11	9.73	18.29	9.51	7.75	2256.83	0.67	0.46	1.47	0.14	0.71	Stable
XM_024975862.1	ArfGAP with RhoGAP domain, ankyrin repeat and PH domain 1(ARAP1)	511889	ARAP1	5183	469	519	727	1856	521	659	801	479	367	1230	3.03	3.08	4.15	10.53	3.04	4.28	4.93	2.85	2.14	7.52	363.18	-1.03	1.12	-0.92	0.36	0.9	Stable
XM_024975870.1	ArfGAP with RhoGAP domain, ankyrin repeat and PH domain 1(ARAP1)	511889	ARAP1	4826	1846	1854	2746	1822	1713	1715	1380	2710	1906	2304	12.19	11.86	17.18	11.97	11.89	10.92	8.47	16.51	11.96	16.09	1679.31	-0.09	0.73	-0.12	0.9	0.99	Stable
XM_024993532.1	ArfGAP with RhoGAP domain, ankyrin repeat and PH domain 2(ARAP2)	512010	ARAP2	7793	1191	935	420	363	221	671	415	1019	646	437	4.49	3.63	1.82	1.48	0.88	2.6	1.69	4.38	2.55	1.66	1464.03	0.27	0.61	0.45	0.65	0.98	Stable
XM_024993533.1	ArfGAP with RhoGAP domain, ankyrin repeat and PH domain 2(ARAP2)	512010	ARAP2	7769	359	282	1031	320	1105	281	1131	273	234	750	1.47	1.12	4.01	1.31	4.76	1.11	4.31	1.03	0.91	3.25	1151.09	-0.37	0.62	-0.59	0.56	0.96	Stable
XM_024995226.1	ArfGAP with RhoGAP domain, ankyrin repeat and PH domain 3(ARAP3)	112447442	ARAP3	5143	52	200	221	393	222	110	675	274	117	229	0.31	1.17	1.36	2.56	1.33	0.63	3.86	1.61	0.77	1.42	486.25	0.24	0.65	0.36	0.72	0.98	Stable
XM_024995226.1	ArfGAP with RhoGAP domain, ankyrin repeat and PH domain 3(ARAP3)	112447442	ARAP3	5143	52	200	221	393	222	110	675	274	117	229	0.31	1.17	1.36	2.56	1.33	0.63	3.86	1.61	0.77	1.42	486.25	0.24	0.65	0.36	0.72	0.98	Stable
XM_024995229.1	ArfGAP with RhoGAP domain, ankyrin repeat and PH domain 3(ARAP3)	112447442	ARAP3	4352	36	24	27	49	11	4	14	15	17	6	0.24	0.17	0.21	0.36	0.08	0.03	0.1	0.12	0.12	0.04	16.76	0.15	0.83	0.18	0.86	0.99	Stable
XM_024995229.1	ArfGAP with RhoGAP domain, ankyrin repeat and PH domain 3(ARAP3)	112447442	ARAP3	4352	36	24	27	49	11	4	14	15	17	6	0.24	0.17	0.21	0.36	0.08	0.03	0.1	0.12	0.12	0.04	16.76	0.15	0.83	0.18	0.86	0.99	Stable
XM_024995228.1	ArfGAP with RhoGAP domain, ankyrin repeat and PH domain 3(ARAP3)	112447442	ARAP3	5286	78	57	0	24	154	0	0	441	158	47	0.49	0.33	0	0.13	0.88	0	0	2.57	0.9	0.28	561.77	0.63	0.31	2.08	0.04	0.45	Stable
XM_024995228.1	ArfGAP with RhoGAP domain, ankyrin repeat and PH domain 3(ARAP3)	112447442	ARAP3	5286	78	57	0	24	154	0	0	441	158	47	0.49	0.33	0	0.13	0.88	0	0	2.57	0.9	0.28	561.77	0.63	0.31	2.08	0.04	0.45	Stable
XM_005215201.4	activity regulated cytoskeleton associated protein(ARC)	519403	ARC	2942	125	5	25	28	122	30	19	7	61	29	1.35	0.06	0.26	0.28	1.22	0.31	0.22	0.08	0.64	0.3	58.26	-1.61	0.99	-1.62	0.1	0.65	Stable
NM_001195013.1	archain 1(ARCN1)	533078	ARCN1	2252	31372	25453	21816	22146	21163	22786	24744	22666	24995	24775	421.75	380.81	308.77	303.52	283.66	320.82	368.01	309.22	328.78	323.55	14673.8	-0.08	0.2	-0.41	0.69	0.98	Stable
NM_001099092.1	amphiregulin(AREG)	538751	AREG	1391	141	15	41	39	28	85	144	66	80	43	3.21	0.36	0.91	0.83	0.59	1.85	3.49	1.51	1.78	0.93	364.59	-1.74	0.65	-2.68	0.01	0.2	Stable
NM_001076165.1	apoptosis resistant E3 ubiquitin protein ligase 1(AREL1)	539472	AREL1	3527	38	644	55	527	384	46	545	85	394	127	0.33	5.41	0.46	4.52	3.67	0.42	4.77	0.73	3.54	1.21	460.59	-1.07	1.06	-1	0.32	0.88	Stable
XM_024997737.1	apoptosis resistant E3 ubiquitin protein ligase 1(AREL1)	539472	AREL1	5471	538	1253	2412	184	536	548	938	1392	1143	321	2.97	7.26	14.77	1.03	2.9	2.95	5.19	8.57	6.66	1.81	1581.82	1.01	0.56	1.8	0.07	0.57	Stable
XM_005208399.4	ADP ribosylation factor 1(ARF1)	338058	ARF1	1746	806	647	349	340	210	482	423	493	345	252	14.25	11.19	6.34	6.52	3.7	8.18	7.13	8.55	6.66	4.6	461.57	0.01	0.86	0.01	0.99	1	Stable
NM_176653.4	ADP ribosylation factor 1(ARF1)	338058	ARF1	1797	28497	24685	26044	24279	21847	22772	22543	25583	22151	25130	487.2	406.91	426.24	409.04	409.62	403.9	387.19	429.73	390.85	468.39	24245.7	0.11	0.11	0.96	0.33	0.89	Stable
XM_005208400.4	ADP ribosylation factor 1(ARF1)	338058	ARF1	1803	550	274	676	134	130	177	513	212	409	261	10.22	4.67	11.11	2.19	2.18	3.31	9.07	3.63	6.85	4.59	108.06	-0.2	0.22	-0.9	0.37	0.9	Stable
NM_174689.3	ADP-ribosylation factor 2(ARF2)	282601	ARF2	2284	2338	1829	1419	1745	1350	1267	1599	2193	1985	1565	30.99	26.98	19.8	23.58	17.84	17.59	23.45	29.5	25.74	20.15	1612.69	-0.12	0.25	-0.48	0.63	0.98	Stable
NM_001015571.3	ADP ribosylation factor 3(ARF3)	510994	ARF3	1018	15417	13391	14421	16226	14465	13962	12781	9171	11370	14690	457.13	417.09	474.47	489.69	420.91	403.36	380.1	303.54	355.99	445.38	6328.16	0.04	0.18	0.2	0.84	0.99	Stable
XM_024982712.1	ADP ribosylation factor 4(ARF4)	518601	ARF4	1043	234	224	267	241	264	109	123	245	115	245	6.6	6.5	8.63	7.36	7.81	3.15	3.74	7.87	3.39	6.96	6378.79	0.03	0.18	0.18	0.85	0.99	Stable
XM_024982711.1	ADP ribosylation factor 4(ARF4)	518601	ARF4	1924	331	284	1706	1408	2486	3733	300	1703	255	3546	5.76	4.53	26.27	21.52	39.12	65.37	4.97	27.32	4	58.44	20756.7	0.12	0.19	0.63	0.53	0.96	Stable
NM_001034530.2	ADP ribosylation factor 4(ARF4)	518601	ARF4	876	35818	31978	27954	19826	20626	22860	28423	20492	28014	24814	1202.51	1105.16	1075.18	721.36	726.72	787.7	1028.8	783.5	982.48	839.09	2309.55	0.07	0.31	0.23	0.82	0.99	Stable
XM_010804471.2	ADP ribosylation factor 5(ARF5)	511918	ARF5	1151	74	49	45	59	30	45	97	21	96	90	1.98	1.29	1.24	1.72	0.8	1.16	2.48	0.55	2.81	2.49	88.78	-0.15	0.46	-0.33	0.74	0.99	Stable
NM_001083671.1	ADP ribosylation factor 5(ARF5)	511918	ARF5	1059	713	760	936	1074	879	783	759	1065	910	718	20.68	21.26	25.99	30.7	27.97	23.57	22.12	30.36	27.25	22.71	918.41	0.09	0.23	0.37	0.71	0.98	Stable
XM_003586562.5	ADP ribosylation factor 6(ARF6)	100294979	ARF6	3920	11795	6195	6959	12079	13315	11837	12385	20804	10858	13252	88.49	47.84	59.81	98.21	104.84	91.15	100.18	177.75	85.1	100.14	8589.45	0.33	0.35	0.94	0.35	0.89	Stable
XM_003586562.5	ADP-ribosylation factor 6(ARF6)	100294979	ARF6	3920	11795	6195	6959	12079	13315	11837	12385	20804	10858	13252	88.49	47.84	59.81	98.21	104.84	91.15	100.18	177.75	85.1	100.14	8589.45	0.33	0.35	0.94	0.35	0.89	Stable
XM_024997979.1	ADP ribosylation factor 6(ARF6)	100294979	ARF6	3799	1105	546	577	545	505	913	464	839	695	591	9.74	4.42	4.5	4.22	4.02	8.1	3.89	6.82	5.52	4.93	5483.6	-0.55	0.89	-0.62	0.54	0.96	Stable
XM_024997979.1	ADP-ribosylation factor 6(ARF6)	100294979	ARF6	3799	1105	546	577	545	505	913	464	839	695	591	9.74	4.42	4.5	4.22	4.02	8.1	3.89	6.82	5.52	4.93	5483.6	-0.55	0.89	-0.62	0.54	0.96	Stable
XM_010811410.3	ADP ribosylation factor GTPase activating protein 1(ARFGAP1)	506471	ARFGAP1	2646	224	203	133	277	111	144	219	193	203	338	2.84	2.36	1.49	3.08	1.27	1.83	2.64	2.25	2.32	4.05	414.27	-1.12	0.76	-1.48	0.14	0.71	Stable
XM_005214590.4	ADP ribosylation factor GTPase activating protein 1(ARFGAP1)	506471	ARFGAP1	1696	2658	2650	2679	2373	1237	897	1529	1527	1187	1045	46.42	45.95	47.82	47.14	23.25	16.32	27.21	28.55	23.44	18.93	1714.55	0.79	0.58	1.37	0.17	0.76	Stable
XM_025000408.1	ADP ribosylation factor GTPase activating protein 1(ARFGAP1)	506471	ARFGAP1	1586	0	77	19	47	50	48	47	122	190	116	0	1.49	0.35	0.87	0.95	1.02	0.94	2.37	3.62	2.32	93.46	-3.17	0.44	-7.17	0	0	Down
XM_005216410.4	ADP ribosylation factor GTPase activating protein 2(ARFGAP2)	505438	ARFGAP2	3017	1636	268	1611	1632	692	962	1047	248	1817	752	16.66	2.63	15.7	16.38	7.73	10.16	10.71	2.48	19.1	8.35	3163.02	0.01	0.23	0.02	0.98	1	Stable
NM_001080227.1	ADP ribosylation factor GTPase activating protein 2(ARFGAP2)	505438	ARFGAP2	2014	2377	210	1159	1122	286	2437	2351	359	1380	444	36.26	3.09	16.92	16.87	4.78	38.57	36.03	5.38	21.73	7.38	993.3	0.47	0.48	0.98	0.33	0.88	Stable
NM_001075974.1	ADP ribosylation factor GTPase activating protein 3(ARFGAP3)	532778	ARFGAP3	2675	9440	8693	7204	8756	6775	9447	8511	7237	8515	8331	106.52	103.04	90.2	100.56	75.02	103.86	96.32	91.15	101.46	96.12	8092.25	0.13	0.25	0.53	0.6	0.97	Stable
XM_024991881.1	ADP ribosylation factor GTPase activating protein 3(ARFGAP3)	532778	ARFGAP3	1860	155	140	153	148	132	88	148	123	39	290	2.47	2.21	2.49	2.68	2.26	1.46	2.4	2.1	0.7	4.79	263.72	-0.04	0.2	-0.18	0.86	0.99	Stable
NM_173997.3	ADP ribosylation factor guanine nucleotide exchange factor 1(ARFGEF1)	281022	ARFGEF1	6989	10830	9038	8081	7650	8182	8682	8720	12702	7026	9399	45.9	38.03	35	36.88	37.31	38.34	37.66	57.63	33.67	41.32	8710.48	-0.05	0.17	-0.29	0.77	0.99	Stable
XR_237339.4	ADP ribosylation factor guanine nucleotide exchange factor 1(ARFGEF1)	281022	ARFGEF1	5744	1581	1086	675	540	1192	685	1845	812	1436	1209	8.31	5.99	3.94	2.89	6.15	3.51	9.72	4.76	7.97	6.5	1113.27	-0.56	0.3	-1.86	0.06	0.54	Stable
NM_001205652.2	ADP ribosylation factor guanine nucleotide exchange factor 2(ARFGEF2)	539295	ARFGEF2	8869	1840	3314	2577	337	1398	660	2989	639	1350	2580	6.15	10.99	8.8	1.28	5.02	2.3	10.17	2.28	5.1	8.94	5203.97	-0.1	0.15	-0.64	0.52	0.95	Stable
XM_010811513.3	ADP ribosylation factor guanine nucleotide exchange factor 2(ARFGEF2)	539295	ARFGEF2	6871	1095	2327	695	1395	1568	4074	1542	4185	1132	3342	5.37	10.79	3.12	6.13	7.24	19.86	6.89	18.04	4.85	14.73	412.88	-0.11	0.61	-0.18	0.85	0.99	Stable
XM_002690274.5	ARFGEF family member 3(ARFGEF3)	522232	ARFGEF3	14002	6962	4247	253	4448	3344	8287	4929	386	6751	628	15.05	10.22	0.58	9.8	7.21	18.77	11.79	0.85	14.28	1.32	5425.49	-0.04	1.03	-0.04	0.97	1	Stable
XM_015475333.2	ADP ribosylation factor interacting protein 1(ARFIP1)	507386	ARFIP1	2860	20	5	7	13	5	5	33	12	5	16	0.22	0.05	0.08	0.15	0.05	0.05	0.34	0.13	0.06	0.18	18.09	-0.89	1.08	-0.82	0.41	0.92	Stable
XM_024977108.1	ADP ribosylation factor interacting protein 1(ARFIP1)	507386	ARFIP1	2968	551	613	297	331	473	330	256	444	427	282	6.26	6.58	3.09	3.37	5.05	3.72	2.65	4.43	4.23	2.88	700.34	0.1	0.45	0.22	0.83	0.99	Stable
XM_024977112.1	ADP ribosylation factor interacting protein 1(ARFIP1)	507386	ARFIP1	3113	752	445	1239	988	201	581	714	1405	447	1426	7.42	4.23	11.71	9.61	2.18	5.95	7.08	13.62	4.55	15.34	755.51	-0.33	0.36	-0.93	0.35	0.9	Stable
NM_001083650.1	ADP ribosylation factor interacting protein 1(ARFIP1)	507386	ARFIP1	3027	7412	4667	4708	2697	5128	5759	4385	2142	4393	2780	78.05	47.59	46.95	28.25	56.74	58.45	42.91	20.81	43.94	30.94	4999.5	-0.09	0.3	-0.32	0.75	0.99	Stable
XM_024977104.1	ADP ribosylation factor interacting protein 1(ARFIP1)	507386	ARFIP1	2915	487	604	181	318	257	434	509	264	314	563	5.3	6.94	1.91	3.23	2.59	4.51	5.88	2.89	3.32	5.83	378.58	0.37	0.59	0.63	0.53	0.96	Stable
XM_024977103.1	ADP ribosylation factor interacting protein 1(ARFIP1)	507386	ARFIP1	3189	1008	704	467	797	365	580	1832	905	882	762	10.07	6.81	4.42	7.92	3.83	5.59	17.02	8.35	8.37	8.05	474.33	-0.26	0.25	-1.05	0.29	0.86	Stable
XM_024977106.1	ADP ribosylation factor interacting protein 1(ARFIP1)	507386	ARFIP1	2894	22	18	22	14	4	20	25	44	30	54	0.23	0.18	0.23	0.16	0.04	0.21	0.26	0.48	0.35	0.57	14.2	0.29	0.55	0.52	0.6	0.97	Stable
XM_024977110.1	ADP ribosylation factor interacting protein 1(ARFIP1)	507386	ARFIP1	2934	110	160	120	142	111	54	151	228	99	236	1.13	1.73	1.37	1.49	1.12	0.54	1.56	2.62	1.08	2.48	246.87	0.14	0.55	0.25	0.8	0.99	Stable
XM_010812591.2	ADP ribosylation factor interacting protein 2(ARFIP2)	514938	ARFIP2	1353	35	3	3	46	18	2	2	16	0	3	0.78	0.07	0.07	1.04	0.39	0.04	0.04	0.4	0	0.07	410.26	0.29	0.32	0.89	0.37	0.9	Stable
NM_001034477.2	ADP ribosylation factor interacting protein 2(ARFIP2)	514938	ARFIP2	1761	4799	3587	2545	3342	1910	3730	2636	3835	4505	3720	82.26	64.59	48.4	58.3	32.13	62.29	45.32	73.37	81.54	65.2	4505.89	0.15	0.29	0.52	0.6	0.97	Stable
NM_001037607.1	ADP ribosylation factor related protein 1(ARFRP1)	525394	ARFRP1	1604	259	181	329	378	62	46	335	248	178	119	5.41	3.47	6.08	6.93	1.17	0.97	6.66	4.77	3.35	2.35	468.54	-0.46	0.58	-0.79	0.43	0.93	Stable
XM_025000630.1	ADP ribosylation factor related protein 1(ARFRP1)	525394	ARFRP1	1668	294	251	544	354	194	8	304	481	206	227	5.22	4.43	9.87	7.15	3.71	0.15	5.5	9.14	4.14	4.18	900.84	0.13	0.37	0.35	0.73	0.98	Stable
XM_025000631.1	ADP ribosylation factor related protein 1(ARFRP1)	525394	ARFRP1	1920	3	17	4	7	29	6	6	13	14	31	0.05	0.28	0.06	0.11	0.48	0.1	0.1	0.2	0.21	0.49	58.39	0.02	1.18	0.01	0.99	1	Stable
XR_003037691.1	ADP ribosylation factor related protein 1(ARFRP1)	525394	ARFRP1	2021	175	81	431	280	55	46	104	47	57	96	2.55	1.21	7.19	4.42	0.84	0.69	1.63	0.78	0.87	1.41	676.41	0.3	0.44	0.69	0.49	0.95	Stable
NM_001046154.1	arginase 1(ARG1)	513608	ARG1	2568	32	48	17	31	39	21	34	6	4	17	0.38	0.59	0.22	0.37	0.45	0.24	0.4	0.08	0.05	0.2	17.54	-0.92	0.54	-1.68	0.09	0.62	Stable
NM_001017942.2	arginase 2(ARG2)	518752	ARG2	1423	181	83	232	0	37	80	47	74	142	174	3.85	1.97	5.2	0	0.78	1.78	1.11	1.6	2.96	3.6	228.21	0.02	0.41	0.05	0.96	1	Stable
NM_001038190.2	arginine and glutamate rich 1(ARGLU1)	540543	ARGLU1	1105	369	322	372	334	523	262	293	383	314	384	9.82	8.82	11.34	9.63	14.61	7.16	8.41	11.61	8.73	10.29	6744.64	0.06	0.15	0.38	0.7	0.98	Stable
XM_005216451.4	Rho GTPase activating protein 1(ARHGAP1)	512817	ARHGAP1	2974	6662	3890	6101	5770	4964	3377	3568	8672	4221	4527	68.82	38.75	60.33	58.74	56.24	36.19	37.03	88.02	45	50.98	4416.11	-0.17	0.35	-0.49	0.62	0.98	Stable
XM_015474888.2	Rho GTPase activating protein 1(ARHGAP1)	512817	ARHGAP1	2973	145	182	8	697	128	175	710	275	1855	591	1.55	2.05	0.08	6.94	1.27	1.78	8.05	2.95	19.26	6	720.27	-1.05	1.12	-0.94	0.35	0.9	Stable
NM_001076830.1	Rho GTPase activating protein 10(ARHGAP10)	510704	ARHGAP10	3179	1131	722	779	1818	1535	810	1382	1524	1947	1277	10.74	7.2	8.21	17.57	14.3	7.49	13.16	16.15	19.52	12.4	582.69	1.05	0.81	1.3	0.19	0.78	Stable
XM_024977153.1	Rho GTPase activating protein 10(ARHGAP10)	510704	ARHGAP10	3294	97	3	298	105	187	66	43	0	87	0	0.94	0.03	2.73	1.01	1.9	0.62	0.39	0	0.8	0	345.16	-1.61	0.72	-2.24	0.02	0.38	Stable
XM_002690782.5	Rho GTPase activating protein 11A(ARHGAP11A)	617811	ARHGAP11A	2107	14	13	16	11	8	7	8	11	5	18	0.22	0.19	0.22	0.15	0.11	0.11	0.12	0.16	0.07	0.27	10.4	0.43	0.62	0.69	0.49	0.95	Stable
XM_005211539.4	Rho GTPase activating protein 11A(ARHGAP11A)	617811	ARHGAP11A	5454	1526	987	2021	1529	1715	1973	1595	3359	586	1188	8.47	6.1	11.81	8.65	9.49	11.47	9.8	18.92	3.18	6.41	1629.32	0.12	0.39	0.3	0.76	0.99	Stable
XM_005214241.4	Rho GTPase activating protein 12(ARHGAP12)	540393	ARHGAP12	4995	247	329	49	259	202	194	224	634	158	237	1.53	1.99	0.31	1.74	1.24	1.15	1.32	3.84	1.07	1.51	509.97	-0.31	0.49	-0.62	0.53	0.96	Stable
XM_005214238.4	Rho GTPase activating protein 12(ARHGAP12)	540393	ARHGAP12	5010	266	353	25	231	166	195	226	633	181	264	1.61	2.37	0.16	1.42	1	1.23	1.51	3.88	1.07	1.55	443.55	-0.46	0.56	-0.83	0.41	0.92	Stable
XM_025000779.1	Rho GTPase activating protein 12(ARHGAP12)	540393	ARHGAP12	4869	381	297	43	503	447	424	370	633	303	174	2.62	1.87	0.26	3.04	2.78	2.93	2.42	4.01	1.88	1.13	918.66	-0.17	0.81	-0.21	0.84	0.99	Stable
XM_025000780.1	Rho GTPase activating protein 12(ARHGAP12)	540393	ARHGAP12	4753	151	714	711	272	536	237	392	417	22	512	0.93	4.55	5.04	1.82	3.48	1.51	2.62	2.94	0.14	3.19	1260.82	0.39	0.66	0.59	0.56	0.96	Stable
NM_001102241.1	Rho GTPase activating protein 12(ARHGAP12)	540393	ARHGAP12	3977	2828	1118	1997	615	1166	1435	1019	2856	1811	1000	21.46	8.91	16.82	4.75	8.68	10.61	7.76	24.2	14.51	7.76	93.79	0.24	0.53	0.45	0.65	0.98	Stable
XM_005214242.4	Rho GTPase activating protein 12(ARHGAP12)	540393	ARHGAP12	4941	267	283	854	296	158	393	185	584	189	764	1.81	1.76	5.12	1.76	0.97	2.68	1.19	3.65	1.15	4.9	593.03	0.7	0.25	2.82	0	0.16	Stable
XM_005214244.4	Rho GTPase activating protein 12(ARHGAP12)	540393	ARHGAP12	4779	988	306	75	536	255	242	520	680	249	277	6.08	1.94	0.53	3.57	1.65	1.53	3.45	4.77	1.6	1.72	771.59	-1.04	0.47	-2.19	0.03	0.4	Stable
XM_025000781.1	Rho GTPase activating protein 12(ARHGAP12)	540393	ARHGAP12	4738	45	56	88	164	152	131	408	83	310	359	0.3	0.36	0.56	1.1	1.07	0.85	2.55	0.52	1.98	2.55	385.97	-1.29	0.75	-1.71	0.09	0.6	Stable
NM_001105003.2	Rho GTPase activating protein 15(ARHGAP15)	616246	ARHGAP15	1677	290	479	537	165	282	469	218	321	201	537	5.22	9.06	10.73	3.02	4.98	8.22	3.94	6.45	3.82	9.88	270.16	0.95	0.32	2.96	0	0.12	Stable
XM_024977977.1	Rho GTPase activating protein 15(ARHGAP15)	616246	ARHGAP15	2637	29	151	447	0	41	54	99	51	27	89	0.35	1.92	5.21	0	0.46	0.62	1.26	0.62	0.32	1.02	463.87	0.51	0.29	1.74	0.08	0.59	Stable
XM_024985187.1	Rho GTPase activating protein 17(ARHGAP17)	504245	ARHGAP17	3553	55	31	54	73	29	35	38	355	12	66	0.47	0.29	0.48	0.63	0.25	0.31	0.36	3.07	0.1	0.55	151.18	-0.77	0.27	-2.87	0	0.14	Stable
XR_003032575.1	Rho GTPase activating protein 17(ARHGAP17)	504245	ARHGAP17	5102	100	96	235	123	68	61	92	171	73	201	0.66	0.6	1.42	0.73	0.42	0.4	0.55	0.99	0.42	1.19	2321.04	0.1	0.19	0.54	0.59	0.97	Stable
XM_024996504.1	Rho GTPase activating protein 18(ARHGAP18)	510743	ARHGAP18	3569	5944	4800	4457	4020	4299	5715	5794	4048	5714	4603	53.08	41.51	37.7	35.71	40.34	49.2	48.09	33.36	48.47	43.45	2396.9	0.78	0.79	0.98	0.33	0.88	Stable
NM_001110772.1	Rho GTPase activating protein 18(ARHGAP18)	510743	ARHGAP18	4329	477	425	313	375	229	336	444	495	288	761	3.4	2.96	2.29	2.9	1.63	2.3	3.02	3.46	2.24	5.6	2224.4	-0.36	0.92	-0.39	0.69	0.98	Stable
XM_015460706.2	Rho GTPase activating protein 19(ARHGAP19)	526945	ARHGAP19	5375	1808	2005	2086	1775	1649	1910	1755	2437	1311	1181	10.33	11.05	11.41	10	10.34	11.33	10.08	13.69	7.73	7.36	1855.63	0.28	0.14	2.05	0.04	0.46	Stable
XM_025000959.1	Rho GTPase activating protein 21(ARHGAP21)	538584	ARHGAP21	6835	62	0	0	0	0	0	120	163	0	0	0.27	0	0	0	0	0	0.53	0.76	0	0	137.58	-0.41	0.49	-0.84	0.4	0.92	Stable
XM_025000960.1	Rho GTPase activating protein 21(ARHGAP21)	538584	ARHGAP21	6807	33	0	0	0	0	0	130	210	0	0	0.16	0	0	0	0	0	0.59	0.91	0	0	384.7	-0.29	0.36	-0.8	0.42	0.93	Stable
XM_005214297.4	Rho GTPase activating protein 21(ARHGAP21)	538584	ARHGAP21	7238	1840	317	401	2343	504	2004	1031	660	1491	1494	7.85	1.32	1.76	10.84	2.14	8.2	4.19	2.76	6.94	6.58	3994.57	-0.04	0.34	-0.12	0.91	0.99	Stable
XM_005208198.2	Rho GTPase activating protein 24(ARHGAP24)	539902	ARHGAP24	3182	191	20	145	78	17	393	157	515	181	309	2.01	0.19	1.35	0.72	0.16	4.16	1.57	5	1.72	3.08	180.79	1.23	1.16	1.06	0.29	0.86	Stable
XM_005208200.4	Rho GTPase activating protein 24(ARHGAP24)	539902	ARHGAP24	4292	1257	1823	1985	1461	1833	1518	1939	3528	2062	1972	8.61	12.86	15.58	10.85	13.18	10.68	14.32	27.53	14.76	13.61	1793.65	0.18	0.34	0.52	0.6	0.97	Stable
XM_005208201.4	Rho GTPase activating protein 24(ARHGAP24)	539902	ARHGAP24	3716	1426	251	653	1376	702	569	795	907	1817	631	12.23	2.08	5.3	11.74	6.33	4.7	6.34	7.18	14.8	5.72	652.97	-1.21	0.41	-2.97	0	0.12	Stable
NM_001102234.1	Rho GTPase activating protein 24(ARHGAP24)	539902	ARHGAP24	2654	142	554	255	48	131	200	106	246	94	150	1.57	6.32	3.24	0.58	1.52	2.27	1.27	3.1	1.09	1.67	203.91	0.88	0.71	1.24	0.22	0.81	Stable
NM_001046392.1	Rho GTPase activating protein 25(ARHGAP25)	534994	ARHGAP25	2732	708	1038	361	480	631	631	756	83	819	791	8	11.47	4.19	5.88	7.1	6.84	8.14	0.92	10.1	9.23	804.07	0.36	0.31	1.17	0.24	0.83	Stable
XM_024994422.1	Rho GTPase activating protein 26(ARHGAP26)	538219	ARHGAP26	4544	234	678	256	153	584	778	446	266	758	473	1.56	5.03	1.8	1.04	3.88	5.43	3.29	1.8	4.94	3.06	708.64	0.17	0.49	0.34	0.73	0.98	Stable
XM_024980546.1	Rho GTPase activating protein 27(ARHGAP27)	789296	ARHGAP27	4502	346	137	1270	695	135	545	1113	252	235	372	2.32	0.96	9.45	4.74	0.89	3.56	7.48	1.89	1.66	2.55	2150.7	0.6	0.91	0.66	0.51	0.95	Stable
NM_001102352.1	Rho GTPase activating protein 27(ARHGAP27)	789296	ARHGAP27	3812	277	172	350	173	249	221	393	171	50	241	2.15	1.33	2.78	1.53	2.08	1.79	3.11	1.42	0.44	1.94	492.31	-0.44	0.43	-1.03	0.3	0.87	Stable
XM_024980548.1	Rho GTPase activating protein 27(ARHGAP27)	789296	ARHGAP27	3763	89	784	522	19	696	201	329	1435	234	553	0.73	6.17	4.08	0.15	6.23	1.7	2.7	11.51	1.97	4.92	2388.5	0.09	0.8	0.11	0.91	0.99	Stable
XM_010818945.3	Rho GTPase activating protein 28(ARHGAP28)	530550	ARHGAP28	6532	1223	619	476	651	515	415	591	655	1028	525	5.55	2.79	2.21	3.36	2.51	1.96	2.73	3.18	5.27	2.47	615.3	-0.5	0.37	-1.34	0.18	0.77	Stable
XM_024985771.1	Rho GTPase activating protein 29(ARHGAP29)	504657	ARHGAP29	5282	348	112	75	586	627	256	327	60	547	76	1.99	0.67	0.48	3.41	3.52	1.43	1.87	0.38	3.3	0.44	616.65	-1.89	0.85	-2.22	0.03	0.39	Stable
NM_001102485.1	Rho GTPase activating protein 29(ARHGAP29)	504657	ARHGAP29	4144	1100	363	817	112	51	1400	601	773	331	367	7.81	2.65	6.64	0.86	0.38	10.2	4.6	6.25	2.45	2.62	540.35	0.46	0.69	0.66	0.51	0.95	Stable
XM_005204266.3	Rho GTPase activating protein 29(ARHGAP29)	504657	ARHGAP29	5432	2267	2183	971	2527	1130	667	1725	1347	2937	1698	12.6	12.74	5.99	14.29	6.16	3.61	9.61	8.36	17.23	9.65	1208.49	0.52	0.49	1.08	0.28	0.86	Stable
XM_005203539.4	Rho GTPase activating protein 30(ARHGAP30)	538835	ARHGAP30	3870	2262	2117	4233	1837	1216	830	1166	1928	603	3003	18.63	16.88	33.02	15.05	10.52	6.59	8.92	14.65	4.72	26.14	916.61	0.82	0.99	0.82			Stable
NM_001205810.1	Rho GTPase activating protein 31(ARHGAP31)	515490	ARHGAP31	5612	597	152	329	79	381	1076	616	1154	653	350	3.37	0.91	1.8	0.42	2	5.8	3.7	6.55	3.59	1.88	394.57	-0.13	0.53	-0.24	0.81	0.99	Stable
XM_024986942.1	Rho GTPase activating protein 31(ARHGAP31)	515490	ARHGAP31	9004	2589	1014	123	461	380	590	1838	1270	2368	98	8.68	3.57	0.46	1.57	1.25	1.93	6.18	4.75	8.38	0.34	2270.66	0.17	0.28	0.62	0.54	0.96	Stable
XM_024987027.1	Rho GTPase activating protein 32(ARHGAP32)	506260	ARHGAP32	9955	646	500	1642	3285	3430	1451	568	472	10	292	1.96	1.69	5.26	10.18	10.4	4.62	1.91	1.46	0.03	0.86	3682.89	-0.24	0.3	-0.81	0.42	0.92	Stable
XM_024978458.1	Rho GTPase activating protein 35(ARHGAP35)	540310	ARHGAP35	9462	9141	4337	8266	8123	9190	6288	8409	7386	6430	8613	32.36	14.08	25.88	25.25	29.4	22.39	28.33	24.09	20.51	28.86	7870.47	-0.31	0.22	-1.43	0.15	0.73	Stable
NM_001192398.1	Rho GTPase activating protein 35(ARHGAP35)	540310	ARHGAP35	5231	213	1999	136	448	115	144	224	1033	375	309	1.36	11.74	0.77	2.52	0.67	0.93	1.36	6.09	2.16	1.87	79.09	1.41	0.81	1.74	0.08	0.59	Stable
NM_001205997.1	Rho GTPase activating protein 39(ARHGAP39)	532363	ARHGAP39	3368	170	360	141	266	8	90	142	101	152	217	1.56	3.23	1.33	2.65	0.07	0.79	1.24	0.91	1.52	2.05	281.63	0.37	0.71	0.52	0.6	0.97	Stable
XM_010811855.3	Rho GTPase activating protein 39(ARHGAP39)	532363	ARHGAP39	5143	63	30	0	0	0	9	12	0	0	0	0.41	0.18	0	0	0	0.06	0.07	0	0	0	157.84	-1.05	0.28	-3.68	0	0.02	Down
XM_025001608.1	Rho GTPase activating protein 39(ARHGAP39)	532363	ARHGAP39	4914	563	368	715	514	565	171	653	163	510	284	3.54	2.26	4.61	3.5	3.53	1.03	3.91	1	3.5	1.84	1426.95	0.19	0.53	0.35	0.72	0.98	Stable
NM_001102540.2	Rho GTPase activating protein 4(ARHGAP4)	100124430	ARHGAP4	3561	802	1876	1211	747	1218	1186	801	798	768	835	7.54	16.19	10.07	6.17	10.36	11.22	7.17	6.92	6.51	7.43	1312.68	0.84	0.35	2.4	0.02	0.31	Stable
XM_003586932.5	Rho GTPase activating protein 42(ARHGAP42)	508009	ARHGAP42	8314	3255	1795	1912	1930	3222	1758	3382	3619	2450	2474	12.03	6.4	6.76	7.03	13.06	6.74	12.56	13.14	9.34	9.97	2504.72	-0.77	0.19	-4.14	0	0.01	Stable
XM_015458756.2	Rho GTPase activating protein 44(ARHGAP44)	509257	ARHGAP44	2567	278	318	228	390	244	272	161	248	224	399	3.65	3.95	2.74	4.59	3.01	3.55	1.93	2.86	2.57	4.71	136.43	0.98	0.54	1.81	0.07	0.56	Stable
XM_002695851.6	Rho GTPase activating protein 44(ARHGAP44)	509257	ARHGAP44	3835	0	0	0	0	0	0	0	81	204	0	0	0	0	0	0	0	0	0.71	1.63	0	131.37	-0.92	0.44	-2.1	0.04	0.43	Stable
XM_024994154.1	Rho GTPase activating protein 45(ARHGAP45)	512972	ARHGAP45	5011	283	273	987	103	209	253	248	115	47	256	1.7	1.73	6.6	0.63	1.24	1.48	1.5	0.77	0.3	1.58	508.05	0.68	0.62	1.1	0.27	0.85	Stable
XM_024994152.1	Rho GTPase activating protein 45(ARHGAP45)	512972	ARHGAP45	3952	24	0	455	0	0	0	0	131	0	894	0.18	0	3.49	0	0	0	0	1.05	0	6.95	128.18	2.38	1.15	2.06
XM_024994153.1	Rho GTPase activating protein 45(ARHGAP45)	512972	ARHGAP45	4015	1868	2239	1291	1573	1859	1069	799	2098	835	1284	15.68	17.77	9.92	11.83	14.68	8.92	6.11	15.48	6.12	9.68	935.84	0.2	0.47	0.43	0.67	0.98	Stable
NM_001205741.1	Rho GTPase activating protein 45(ARHGAP45)	512972	ARHGAP45	3971	0	0	13	0	0	1	0	0	0	0	0	0	0.1	0	0	0.01	0	0	0	0	1052.42	0.89	0.53	1.67	0.1	0.62	Stable
XM_024982061.1	Rho GTPase activating protein 5(ARHGAP5)	788978	ARHGAP5	8027	1763	1206	797	749	1904	821	1449	327	2072	400	7	4.64	3	2.96	7.94	3.14	5.35	1.2	7.81	1.68	1527.5	-0.81	0.41	-1.96	0.05	0.49	Stable
XM_024982064.1	Rho GTPase activating protein 5(ARHGAP5)	788978	ARHGAP5	8110	2828	1843	1496	1906	1904	1814	2859	911	1978	408	11.06	7.61	5.67	6.96	6.9	6.77	11.88	3.58	7.53	1.52	2543.97	-0.76	0.35	-2.19	0.03	0.4	Stable
XM_024982065.1	Rho GTPase activating protein 5(ARHGAP5)	788978	ARHGAP5	4099	84	121	19	35	29	27	101	70	168	46	0.61	0.87	0.14	0.29	0.23	0.2	0.74	0.54	1.37	0.34	43.75	-0.34	0.63	-0.54	0.59	0.97	Stable
XM_024982060.1	Rho GTPase activating protein 5(ARHGAP5)	788978	ARHGAP5	8113	4059	2165	2634	2476	2157	4367	3951	4134	2799	5620	14.71	8.08	10.94	9.73	8.21	16.25	15.44	17.07	10.6	20.52	3542.73	0.12	0.48	0.25	0.8	0.99	Stable
NM_001191354.1	Rho GTPase activating protein 6(ARHGAP6)	100140016	ARHGAP6	3646	28	132	219	69	177	129	434	461	434	120	0.23	1.15	2.01	0.58	1.44	1.04	3.6	4.26	3.79	1.02	447.85	-0.92	0.39	-2.37	0.02	0.32	Stable
XM_024992826.1	Rho GTPase activating protein 8(ARHGAP8)	104968450	ARHGAP8	2202	79	103	138	24	80	59	92	85	77	75	1.08	1.48	2.1	0.33	1.08	0.79	1.26	1.3	1.11	1.05	74.78	0.56	0.31	1.77	0.08	0.58	Stable
XM_005207491.4	Rho GTPase activating protein 8(ARHGAP8)	104968450	ARHGAP8	1688	141	136	87	188	119	205	124	85	87	93	2.8	2.48	1.53	3.28	2.13	4.09	2.34	1.55	1.56	1.75	134.66	0.3	0.43	0.71	0.48	0.95	Stable
XM_002687563.5	Rho GTPase activating protein 9(ARHGAP9)	507960	ARHGAP9	2833	886	1022	991	874	664	1270	600	530	693	914	10.47	11.08	10.36	9.07	7.1	15.1	6.75	5.77	7.38	10.23	935.57	0.65	0.28	2.3	0.02	0.35	Stable
XM_005206725.4	Rho GTPase activating protein 9(ARHGAP9)	507960	ARHGAP9	2287	295	281	430	594	84	340	177	171	45	119	3.91	4.14	5.99	8.02	1.11	4.71	2.59	2.3	0.58	1.53	228.63	1.5	0.34	4.42	0	0	Up
XM_024979662.1	Rho GDP dissociation inhibitor alpha(ARHGDIA)	338054	ARHGDIA	2806	421	467	465	201	360	406	343	448	510	443	5.03	5.11	4.91	2.11	3.88	4.88	3.9	4.93	5.49	5.01	493.1	0.26	0.22	1.15	0.25	0.84	Stable
NM_176650.3	Rho GDP dissociation inhibitor alpha(ARHGDIA)	338054	ARHGDIA	1852	19508	14632	16585	14843	12863	10745	11533	17061	13427	15339	312.02	232.36	271.11	270.04	221.37	179.07	187.97	292.1	242.83	254.45	14681.9	-0.01	0.24	-0.03	0.97	1	Stable
XM_005221011.4	Rho GDP dissociation inhibitor alpha(ARHGDIA)	338054	ARHGDIA	2051	736	1192	871	591	882	344	485	820	690	916	11.08	17.54	13.47	9.65	13.21	4.97	6.95	12.1	11.34	14.23	1996.27	-0.27	0.26	-1.03	0.3	0.87	Stable
XM_005206973.1	Rho GDP dissociation inhibitor beta(ARHGDIB)	327676	ARHGDIB	1508	1298	1127	2204	1780	1426	1421	1363	1530	968	841	27.43	23.07	44.12	37.43	31.67	28.95	26.77	29.84	19.43	18.79	2173.63	0.5	0.28	1.79	0.07	0.57	Stable
NM_175797.2	Rho GDP dissociation inhibitor beta(ARHGDIB)	327676	ARHGDIB	1111	2160	3537	6391	2255	2371	2132	1799	980	706	3411	57.59	93.63	174.15	68.39	68.02	59.23	48.88	27.97	21.28	94.32	5654.61	0.71	0.31	2.28	0.02	0.36	Stable
XM_024985019.1	Rho GDP dissociation inhibitor gamma(ARHGDIG)	613745	ARHGDIG	1157	23	6	44	6	7	10	29	0	67	80	0.6	0.17	1.21	0.16	0.18	0.27	0.84	0	1.72	2.03	50.63	-0.42	0.82	-0.52	0.61	0.97	Stable
XM_010815115.3	Rho guanine nucleotide exchange factor 1(ARHGEF1)	513377	ARHGEF1	3445	502	395	704	450	269	562	164	658	292	456	4.32	3.37	6.19	4.4	2.49	5.04	1.44	6.06	2.84	4.07	675.66	0.66	0.45	1.47	0.14	0.72	Stable
XM_024979114.1	Rho guanine nucleotide exchange factor 1(ARHGEF1)	513377	ARHGEF1	3483	60	438	280	120	175	18	342	175	294	370	0.58	3.86	2.38	1.01	1.52	0.17	3.13	1.55	2.55	3.37	539.14	0.49	0.54	0.9	0.37	0.9	Stable
XM_024979119.1	Rho guanine nucleotide exchange factor 1(ARHGEF1)	513377	ARHGEF1	3415	409	208	250	211	118	114	172	203	92	264	3.55	1.79	2.22	2.08	1.1	1.03	1.52	1.88	0.9	2.38	323.39	-0.39	0.58	-0.66	0.51	0.95	Stable
XM_010815120.3	Rho guanine nucleotide exchange factor 1(ARHGEF1)	513377	ARHGEF1	3678	77	386	423	369	599	21	521	230	343	437	0.71	3.35	3.55	3.03	5.16	0.19	4.35	1.85	2.74	3.6	1022.55	0.06	0.49	0.11	0.91	0.99	Stable
XM_024979115.1	Rho guanine nucleotide exchange factor 1(ARHGEF1)	513377	ARHGEF1	3595	564	132	194	204	117	209	175	189	99	266	4.61	1.11	1.82	1.81	1	1.75	1.54	1.76	0.85	2.19	482.98	-0.61	0.8	-0.76	0.44	0.93	Stable
XM_024979118.1	Rho guanine nucleotide exchange factor 1(ARHGEF1)	513377	ARHGEF1	3425	43	197	76	101	42	174	67	44	84	216	0.4	1.93	0.68	0.87	0.36	1.54	0.66	0.41	0.76	1.9	121.7	1.73	0.74	2.33	0.02	0.33	Stable
XM_005219394.4	Rho guanine nucleotide exchange factor 1(ARHGEF1)	513377	ARHGEF1	3497	54	118	135	117	144	270	23	100	70	144	0.45	1.02	1.3	1.07	1.27	2.33	0.21	0.96	0.61	1.22	198.14	0.86	0.76	1.13	0.26	0.84	Stable
XM_005219395.4	Rho guanine nucleotide exchange factor 1(ARHGEF1)	513377	ARHGEF1	3579	49	243	94	114	47	282	52	46	115	325	0.44	2.1	0.79	1.01	0.44	2.42	0.43	0.38	0.97	3.06	314.53	1.25	0.65	1.92	0.05	0.52	Stable
XM_024979112.1	Rho guanine nucleotide exchange factor 1(ARHGEF1)	513377	ARHGEF1	3666	81	384	338	191	314	20	781	150	228	256	0.68	3.16	2.92	1.75	2.63	0.16	6.27	1.24	2.1	2.23	944.49	0.15	0.57	0.27	0.79	0.99	Stable
XM_024979121.1	Rho guanine nucleotide exchange factor 1(ARHGEF1)	513377	ARHGEF1	3228	28	288	86	94	38	116	47	47	94	282	0.29	2.84	0.82	0.88	0.37	1.2	0.45	0.43	0.86	2.64	110.44	2.17	0.83	2.62	0.01	0.23	Stable
XM_024979116.1	Rho guanine nucleotide exchange factor 1(ARHGEF1)	513377	ARHGEF1	3733	71	40	95	101	62	0	60	16	24	11	0.61	0.33	0.77	0.86	0.56	0	0.48	0.13	0.19	0.1	93.96	-0.28	0.82	-0.34	0.74	0.99	Stable
XM_010820190.3	Rho guanine nucleotide exchange factor 10(ARHGEF10)	100138303	ARHGEF10	5419	88	69	166	166	165	81	233	3	817	250	0.51	0.43	0.94	0.91	0.9	0.45	1.45	0.02	4.65	1.39	154.19	-0.78	0.54	-1.45	0.15	0.72	Stable
XM_010820192.3	Rho guanine nucleotide exchange factor 10(ARHGEF10)	100138303	ARHGEF10	5315	1086	653	883	1057	148	796	602	1387	693	884	6.05	3.61	5.03	6.7	0.89	4.62	3.42	8.27	4.37	5.11	717.87	0.09	0.3	0.29	0.77	0.99	Stable
XM_024975427.1	Rho guanine nucleotide exchange factor 10 like(ARHGEF10L)	529043	ARHGEF10L	4821	34	22	12	36	14	30	39	60	27	12	0.24	0.14	0.07	0.22	0.09	0.21	0.26	0.38	0.17	0.08	25.04	-0.11	0.67	-0.17	0.87	0.99	Stable
NM_001046297.1	Rho guanine nucleotide exchange factor 10 like(ARHGEF10L)	529043	ARHGEF10L	4242	142	129	321	116	123	252	294	80	528	419	1.03	0.9	2.23	0.83	0.98	1.89	2.14	0.57	3.95	3.31	294.31	-0.26	0.78	-0.33	0.74	0.99	Stable
XM_024975402.1	Rho guanine nucleotide exchange factor 10 like(ARHGEF10L)	529043	ARHGEF10L	4501	1384	713	482	752	297	260	742	1104	730	440	9.11	4.66	3.24	5.63	2.1	1.78	4.98	7.78	5.43	3	556.56	-0.28	0.56	-0.51	0.61	0.97	Stable
NM_001123033.1	Rho guanine nucleotide exchange factor 12(ARHGEF12)	503575	ARHGEF12	8532	0	0	0	0	0	0	0	0	0	0	0	0	0	0	0	0	0	0	0	0	5951.88	-0.32	0.15	-2.07	0.04	0.45	Stable
NM_001205712.1	Rho guanine nucleotide exchange factor 15(ARHGEF15)	512021	ARHGEF15	3005	32	76	41	83	178	128	78	52	99	36	0.36	0.81	0.42	0.83	1.88	1.43	0.8	0.51	0.97	0.36	28.9	-0.22	0.46	-0.48	0.63	0.98	Stable
XM_024979972.1	Rho guanine nucleotide exchange factor 15(ARHGEF15)	512021	ARHGEF15	4649	703	1195	548	983	541	492	753	248	1026	769	5.06	7.9	3.49	6.22	3.52	3.57	5.16	1.65	6.66	5.24	809.1	0.24	0.35	0.67	0.5	0.95	Stable
XR_001502081.2	Rho guanine nucleotide exchange factor 16(ARHGEF16)	514453	ARHGEF16	2062	40	16	26	7	16	10	9	46	0	8	0.59	0.25	0.42	0.1	0.23	0.14	0.13	0.75	0	0.12	127.32	-0.61	0.46	-1.33	0.19	0.77	Stable
XM_005217076.4	Rho guanine nucleotide exchange factor 16(ARHGEF16)	514453	ARHGEF16	2816	1258	649	945	1464	944	1267	726	1238	1073	1137	13.23	6.78	10.16	17.52	10.68	13.89	7.78	13.94	12.76	12.4	3344.71	-0.17	0.26	-0.66	0.51	0.95	Stable
XM_005217077.4	Rho guanine nucleotide exchange factor 16(ARHGEF16)	514453	ARHGEF16	2813	264	414	90	246	202	200	365	571	71	371	3.16	4.69	0.99	2.64	2.28	2.38	3.99	6.01	0.74	3.99	239.07	-0.54	0.48	-1.13	0.26	0.84	Stable
NM_001282586.1	Rho guanine nucleotide exchange factor 17(ARHGEF17)	540026	ARHGEF17	7511	2343	1061	1426	2476	1780	962	1398	1593	3002	1358	9.89	4.73	5.83	9.76	6.97	3.88	6.27	6.76	12.34	5.46	1452.36	-0.6	0.26	-2.27	0.02	0.36	Stable
NM_001282586.1	Rho guanine nucleotide exchange factor (GEF) 17(ARHGEF17)	540026	ARHGEF17	7511	2343	1061	1426	2476	1780	962	1398	1593	3002	1358	9.89	4.73	5.83	9.76	6.97	3.88	6.27	6.76	12.34	5.46	1452.36	-0.6	0.26	-2.27	0.02	0.36	Stable
XM_010806868.3	Rho/Rac guanine nucleotide exchange factor 18(ARHGEF18)	522521	ARHGEF18	6234	80	418	935	0	0	446	0	452	1437	287	0.39	2.26	4.78	0	0	2.27	0	2.23	6.83	1.35	3343.93	-0.03	0.27	-0.1	0.92	1	Stable
XM_010806873.3	Rho/Rac guanine nucleotide exchange factor 18(ARHGEF18)	522521	ARHGEF18	4235	2369	1953	1524	1857	1117	1778	2646	2216	555	3349	17.27	13.92	11.41	14.69	8.1	12.44	18.37	15.84	4.42	25.2	244.51	-0.28	0.25	-1.11	0.27	0.85	Stable
XM_024978119.1	Rho guanine nucleotide exchange factor 19(ARHGEF19)	617280	ARHGEF19	3394	0	0	0	0	30	44	17	4	7	17	0	0	0	0	0.28	0.43	0.15	0.03	0.06	0.15	110.8	0.02	0.95	0.02	0.98	1	Stable
XM_005203666.4	Rho/Rac guanine nucleotide exchange factor 2(ARHGEF2)	505940	ARHGEF2	4433	174	153	422	755	190	231	151	143	240	352	1.16	1.02	2.88	5.74	1.37	1.61	1.03	1.02	1.81	2.44	351.34	0.57	0.42	1.35	0.18	0.76	Stable
NM_001098881.2	Rho/Rac guanine nucleotide exchange factor 2(ARHGEF2)	505940	ARHGEF2	4541	492	335	2068	1387	581	440	380	350	371	1146	3.34	2.23	14.44	10.23	3.93	2.87	2.46	2.33	2.75	8.04	2753.82	-0.46	0.29	-1.57	0.12	0.67	Stable
XM_005203664.4	Rho/Rac guanine nucleotide exchange factor 2(ARHGEF2)	505940	ARHGEF2	4160	2	37	6	180	42	2	19	36	38	65	0.02	0.3	0.04	1.28	0.3	0.01	0.15	0.28	0.28	0.47	11.79	-0.63	1.25	-0.5	0.62	0.97	Stable
XM_010802880.3	Rho/Rac guanine nucleotide exchange factor 2(ARHGEF2)	505940	ARHGEF2	4953	349	208	2635	1059	542	372	416	313	301	1217	2.09	1.24	16.11	7.2	3.49	2.32	2.54	2	2.04	7.55	1516.2	0.67	0.47	1.43	0.15	0.73	Stable
XM_024986248.1	Rho/Rac guanine nucleotide exchange factor 2(ARHGEF2)	505940	ARHGEF2	5019	159	22	78	155	148	355	43	181	186	179	0.93	0.13	0.52	0.98	0.91	2.14	0.27	1.21	1.14	1.06	153.86	0.78	0.66	1.18	0.24	0.83	Stable
XR_234567.4	Rho guanine nucleotide exchange factor 25(ARHGEF25)	506075	ARHGEF25	2244	424	53	127	136	705	0	231	83	503	54	6.37	0.75	1.75	1.83	9.96	0	3.16	1.1	6.59	0.73	191.28	-2.4	0.74	-3.23	0	0.07	Stable
XM_005206528.4	Rho guanine nucleotide exchange factor 25(ARHGEF25)	506075	ARHGEF25	2603	846	283	356	932	1275	198	602	732	1942	349	10.36	3.36	4.13	11.35	16.41	2.34	6.85	8.27	22.59	4.52	560.94	-1.19	0.43	-2.76	0.01	0.18	Stable
NM_001024481.2	Rho guanine nucleotide exchange factor 25(ARHGEF25)	506075	ARHGEF25	2260	1433	270	1079	2292	1652	1092	756	1141	3170	1624	21.36	3.81	14.74	30.61	23.18	16.18	10.28	14.96	41.25	21.75	1143.41	-0.92	0.56	-1.64	0.1	0.63	Stable
XM_005201797.4	Rho guanine nucleotide exchange factor 26(ARHGEF26)	531741	ARHGEF26	5156	2062	75	23	1046	1110	97	119	33	1289	150	11.85	0.43	0.14	6.84	6.86	0.58	0.7	0.2	8.37	0.89	1348.42	-0.84	0.21	-4.11	0	0.01	Stable
NM_001205989.1	Rho guanine nucleotide exchange factor 26(ARHGEF26)	531741	ARHGEF26	3161	254	41	219	349	43	29	127	44	328	329	2.56	0.4	2.09	3.5	0.46	0.28	1.19	0.41	3.14	3.51	31.89	-0.19	0.69	-0.28	0.78	0.99	Stable
XM_024981397.1	Rho guanine nucleotide exchange factor 28(ARHGEF28)	616969	ARHGEF28	6583	368	110	579	0	538	0	238	191	481	0	1.72	0.49	2.59	0	2.75	0	1.12	0.88	2.32	0	1776.92	-0.8	0.61	-1.31	0.19	0.78	Stable
XM_024981401.1	Rho guanine nucleotide exchange factor 28(ARHGEF28)	616969	ARHGEF28	6414	41	0	272	0	0	0	0	0	0	0	0.19	0	1.35	0	0	0	0	0	0	0	728.77	2.95	0.67	4.39	0	0	Up
XM_003587632.5	Rho guanine nucleotide exchange factor 3(ARHGEF3)	782247	ARHGEF3	3675	219	436	2	64	318	70	269	369	0	482	1.89	3.97	0.02	0.52	2.54	0.58	2.47	3.2	0	3.96	410.74	-0.52	0.8	-0.64	0.52	0.95	Stable
XM_002697002.2	Rho guanine nucleotide exchange factor 3(ARHGEF3)	782247	ARHGEF3	3680	1128	769	489	953	863	583	820	1198	1611	713	9.46	6.31	4.21	8.67	7.2	4.69	6.55	9.86	14.75	6.18	771.48	0.24	0.5	0.47	0.64	0.98	Stable
XM_024999375.1	Rho guanine nucleotide exchange factor 33(ARHGEF33)	100335703	ARHGEF33	5086	6	18	2	19	10	16	2	16	20	12	0.04	0.12	0.01	0.12	0.06	0.1	0.01	0.1	0.12	0.07	9.26	1.13	1.11	1.01	0.31	0.87	Stable
NM_001205932.1	Rho guanine nucleotide exchange factor 37(ARHGEF37)	526631	ARHGEF37	2142	1496	1509	970	991	297	1393	2029	2520	1190	2008	22.15	23.6	13.91	13.7	4.08	19.69	31.92	37.5	17.15	28.3	1221.95	-0.07	0.35	-0.21	0.83	0.99	Stable
XM_002688091.6	Rho guanine nucleotide exchange factor 38(ARHGEF38)	618404	ARHGEF38	4456	78	115	98	100	95	89	222	99	74	154	0.59	0.79	0.65	0.66	0.65	0.67	1.59	0.69	0.5	1.1	1268.15	0.13	0.27	0.48	0.63	0.98	Stable
XM_024995990.1	Rho guanine nucleotide exchange factor 39(ARHGEF39)	780881	ARHGEF39	1729	37	8	0	46	49	9	16	0	15	28	0.63	0.14	0	0.9	0.9	0.16	0.28	0	0.29	0.5	60.56	-0.74	0.76	-0.98	0.33	0.88	Stable
XM_010807950.3	Rho guanine nucleotide exchange factor 39(ARHGEF39)	780881	ARHGEF39	1810	42	143	72	62	48	73	94	64	14	58	0.68	2.39	1.34	1.09	0.82	1.22	1.65	1.18	0.24	0.95	222.11	-0.22	0.54	-0.41	0.68	0.98	Stable
NM_001079800.1	Rho guanine nucleotide exchange factor 39(ARHGEF39)	780881	ARHGEF39	1393	72	56	53	25	45	80	81	185	29	52	1.74	1.28	1.17	0.54	1.02	1.92	1.79	3.93	0.61	1.13	1264.85	-0.15	0.23	-0.66	0.51	0.95	Stable
NM_001192073.1	Rho guanine nucleotide exchange factor 4(ARHGEF4)	505852	ARHGEF4	3106	284	249	189	291	203	118	165	383	227	121	2.71	2.36	1.84	3.16	2.08	1.17	1.6	3.91	2.45	1.2	195.16	-0.15	0.37	-0.39	0.7	0.98	Stable
NM_001205941.1	Rho guanine nucleotide exchange factor 40(ARHGEF40)	527362	ARHGEF40	5104	408	194	299	2316	364	81	262	346	476	267	2.42	1.28	1.87	14.01	2.15	0.5	1.72	2.08	2.76	1.54	1799.15	-0.74	0.35	-2.15	0.03	0.41	Stable
NM_001110075.2	Rho guanine nucleotide exchange factor 5(ARHGEF5)	516290	ARHGEF5	5299	400	225	985	369	916	773	761	524	60	309	2.33	1.28	5.89	2.33	5.31	4.32	4.22	2.99	0.38	1.86	1476.78	-0.29	0.54	-0.55	0.58	0.97	Stable
XM_005205839.3	Rho guanine nucleotide exchange factor 5(ARHGEF5)	516290	ARHGEF5	5899	2553	2423	2845	3201	4333	2057	3238	6615	2570	4325	12.73	12.44	16.25	17.3	22.67	10.53	17.4	37.56	13.38	21.72	2135.31	-0.39	0.38	-1.02	0.31	0.87	Stable
NM_001193000.1	Rac/Cdc42 guanine nucleotide exchange factor 6(ARHGEF6)	533823	ARHGEF6	2931	755	346	76	172	510	256	828	100	30	347	8.17	3.95	0.8	1.74	5.12	2.64	9.52	1.09	0.32	3.57	556.5	-0.16	0.61	-0.26	0.8	0.99	Stable
XM_024988104.1	Rac/Cdc42 guanine nucleotide exchange factor 6(ARHGEF6)	533823	ARHGEF6	2139	16	26	19	9	19	6	44	13	6	49	0.25	0.37	0.26	0.12	0.27	0.09	0.66	0.19	0.08	0.73	15.34	-0.14	0.61	-0.23	0.81	0.99	Stable
XM_015461448.2	Rac/Cdc42 guanine nucleotide exchange factor 6(ARHGEF6)	533823	ARHGEF6	4377	112	251	984	193	372	79	368	184	394	2341	0.76	1.69	6.81	1.49	2.71	0.56	2.54	1.33	3.01	16.43	140.21	0.53	0.56	0.94	0.35	0.89	Stable
XM_015473939.2	Rho guanine nucleotide exchange factor 7(ARHGEF7)	524352	ARHGEF7	3051	23	226	83	147	19	11	197	19	69	116	0.25	2.36	0.84	1.45	0.2	0.12	1.98	0.18	0.67	1.15	39.88	-0.56	1.02	-0.55	0.58	0.97	Stable
XM_024999884.1	Rho guanine nucleotide exchange factor 7(ARHGEF7)	524352	ARHGEF7	4464	3032	1406	3070	2592	2560	2075	2166	1614	2761	2528	20.5	9.99	23.03	17.84	16.99	13.67	14.69	12.18	19.71	17.48	2588.59	0.08	0.21	0.37	0.71	0.98	Stable
XM_015461719.2	Cdc42 guanine nucleotide exchange factor 9(ARHGEF9)	537718	ARHGEF9	6986	100	127	18	224	53	44	105	32	8	47	0.42	0.53	0.08	1.08	0.24	0.19	0.45	0.15	0.04	0.21	82.95	-0.03	0.71	-0.05	0.96	1	Stable
XM_024988154.1	Cdc42 guanine nucleotide exchange factor 9(ARHGEF9)	537718	ARHGEF9	6874	167	63	271	117	135	149	91	106	113	105	0.77	0.31	1.21	0.5	0.58	0.66	0.45	0.49	0.51	0.46	131.48	0.08	0.79	0.1	0.92	1	Stable
XM_024977026.1	AT-rich interaction domain 1A(ARID1A)	540181	ARID1A	7223	1063	3077	1279	787	1197	787	1306	1117	397	1892	4.69	13.15	5.34	3.45	5.55	3.35	5.36	4.55	1.66	8.83	263.02	0.86	0.8	1.08	0.28	0.86	Stable
XM_024977010.1	AT-rich interaction domain 1A(ARID1A)	540181	ARID1A	8061	4383	3672	5073	4382	6094	4055	4676	4325	2652	5089	16.78	13.75	19.95	18.21	23.23	14.9	17.06	16.24	11.08	20.12	6681.93	-0.58	0.44	-1.32	0.19	0.78	Stable
NM_001205785.1	AT-rich interaction domain 1A(ARID1A)	540181	ARID1A	8228	3966	2654	3855	3274	2240	2121	2106	3548	2559	3899	14.55	10.23	15.69	12.22	8.06	7.58	7.75	14.53	9.91	14.63	2176.7	1.98	0.48	4.14	0	0.01	Up
XM_024997102.1	AT-rich interaction domain 1B(ARID1B)	505229	ARID1B	8562	51	59	0	186	562	40	67	27	162	70	0.18	0.22	0	0.67	1.94	0.14	0.24	0.11	0.6	0.25	163.28	-0.15	0.77	-0.2	0.84	0.99	Stable
XM_024997109.1	AT-rich interaction domain 1B(ARID1B)	505229	ARID1B	6871	106	183	1391	203	108	611	406	231	51	104	0.52	0.82	6	0.87	0.48	3	1.88	1.04	0.22	0.48	118.71	-0.19	0.73	-0.26	0.8	0.99	Stable
XM_024997107.1	AT-rich interaction domain 1B(ARID1B)	505229	ARID1B	7030	389	47	223	223	146	917	597	1521	348	97	1.71	0.2	1.01	1.06	0.64	3.86	2.5	6.55	1.67	0.44	100.4	-0.95	0.6	-1.59	0.11	0.66	Stable
XM_024997105.1	AT-rich interaction domain 1B(ARID1B)	505229	ARID1B	8449	1513	57	1108	575	193	802	1660	744	616	95	5.5	0.2	3.86	2.06	0.77	3.03	6.06	2.66	2.31	0.38	2850.85	-0.18	0.38	-0.49	0.63	0.98	Stable
XM_024997106.1	AT-rich interaction domain 1B(ARID1B)	505229	ARID1B	8421	18	67	4	62	145	85	72	97	33	123	0.06	0.27	0.02	0.23	0.52	0.32	0.29	0.35	0.12	0.43	177.64	2.22	1.25	1.77	0.08	0.57	Stable
XM_002687323.6	AT-rich interaction domain 2(ARID2)	517876	ARID2	7115	3984	2646	3088	2766	2728	2354	3086	3541	2267	2903	16.95	12.53	13.83	12	11.57	10.49	14.53	15.29	9.44	12	2904.48	-0.2	0.16	-1.19	0.24	0.83	Stable
XM_005209275.4	AT-rich interaction domain 3A(ARID3A)	511283	ARID3A	2886	450	116	320	135	167	319	50	285	306	105	4.79	1.19	3.26	1.42	1.95	3.52	0.53	2.98	3.36	1.22	214.77	0.11	0.72	0.15	0.88	0.99	Stable
NM_001205695.1	AT-rich interaction domain 3A(ARID3A)	511283	ARID3A	2499	27	30	114	54	27	30	311	516	31	23	0.36	0.38	1.41	0.65	0.34	0.4	3.82	6.12	0.36	0.28	167.34	-0.1	0.85	-0.12	0.91	0.99	Stable
NM_001193048.2	AT-rich interaction domain 3B(ARID3B)	532938	ARID3B	1831	68	57	36	98	50	10	55	98	23	103	1.14	0.92	0.58	1.62	0.92	0.17	0.93	1.62	0.4	1.88	53.23	-0.54	0.57	-0.94	0.34	0.89	Stable
XM_005221966.4	AT-rich interaction domain 3B(ARID3B)	532938	ARID3B	4264	873	894	955	881	1085	724	843	1061	548	1251	6.49	7.02	6.88	6.12	7.48	5.14	6.66	7.93	3.97	8.86	876.43	-0.06	0.26	-0.24	0.81	0.99	Stable
XM_005211823.4	AT-rich interaction domain 4A(ARID4A)	531515	ARID4A	5809	1292	218	479	254	334	236	192	241	280	480	7.09	1.16	2.49	1.39	1.93	1.25	0.98	1.22	1.46	2.78	385.68	-0.92	0.68	-1.36	0.17	0.76	Stable
XM_005211822.4	AT-rich interaction domain 4A(ARID4A)	531515	ARID4A	5913	1055	905	675	1098	771	831	1041	1052	1652	1442	5.25	4.63	3.85	5.92	4.02	4.24	5.58	5.96	8.58	7.22	804.28	-0.22	0.43	-0.5	0.61	0.97	Stable
NM_001256581.1	AT-rich interaction domain 4A(ARID4A)	531515	ARID4A	5745	1381	340	673	191	364	358	255	395	110	477	7.42	1.79	3.71	1.11	1.95	1.85	1.31	2.08	0.65	2.65	874.8	-1.31	0.84	-1.56	0.12	0.67	Stable
XM_005211825.4	AT-rich interaction domain 4A(ARID4A)	531515	ARID4A	5848	915	1542	1354	2018	2199	2231	1747	1940	1863	1222	4.96	8.83	7.11	10.22	11.06	11.55	10.07	10.57	9.83	6.31	1453.47	0.92	0.5	1.84	0.07	0.55	Stable
XM_010820425.3	AT-rich interaction domain 4B(ARID4B)	534612	ARID4B	6082	53	33	110	311	23	63	136	31	0	30	0.26	0.16	0.55	1.72	0.12	0.32	0.67	0.16	0	0.15	299.12	-1.29	0.75	-1.72	0.09	0.6	Stable
XM_024986708.1	AT-rich interaction domain 4B(ARID4B)	534612	ARID4B	3721	0	0	2	0	0	0	0	0	0	0	0	0	0.02	0	0	0	0	0	0	0	35.12	-0.54	0.72	-0.74	0.46	0.94	Stable
NM_001206133.2	AT-rich interaction domain 4B(ARID4B)	534612	ARID4B	5800	2133	1048	2007	1421	2750	2019	2514	2216	2142	1159	11.35	5.45	10.97	8.21	14.57	10.31	12.75	11.57	12.44	6.37	76.52	-2.07	0.73	-2.82	0	0.16	Stable
XM_024986705.1	AT-rich interaction domain 4B(ARID4B)	534612	ARID4B	5956	1281	268	340	285	175	509	560	421	653	284	6.64	1.36	1.81	1.6	0.9	2.53	2.77	2.14	3.69	1.52	867.53	-0.56	0.63	-0.89	0.37	0.91	Stable
XM_010820428.3	AT-rich interaction domain 4B(ARID4B)	534612	ARID4B	5812	403	882	264	343	158	551	651	411	391	558	2.34	4.84	1.4	1.78	0.86	3.18	3.44	2.09	1.98	2.91	882.81	0.41	0.49	0.84	0.4	0.92	Stable
XM_024986703.1	AT-rich interaction domain 4B(ARID4B)	534612	ARID4B	5881	1922	1592	1232	1717	601	898	204	1568	1318	2577	9.89	9.12	6.68	9.01	3.08	4.84	1.16	8.19	6.64	12.89	2122.53	0.22	0.5	0.43	0.67	0.98	Stable
XM_024998744.1	AT-rich interaction domain 5A(ARID5A)	524118	ARID5A	2083	217	262	100	126	42	116	111	77	167	103	3.32	3.88	1.45	1.92	0.68	1.71	1.58	1.09	2.43	1.67	139.75	0.58	0.66	0.88	0.38	0.91	Stable
NM_001035349.1	AT-rich interaction domain 5A(ARID5A)	524118	ARID5A	2196	539	356	1002	471	440	567	324	413	347	576	7.41	5.14	15.28	6.59	5.94	7.59	4.47	6.34	5.04	8.1	533.52	0.64	0.44	1.45	0.15	0.73	Stable
XM_024986849.1	AT-rich interaction domain 5B(ARID5B)	783538	ARID5B	7197	2021	1558	915	432	440	1595	1586	1409	1238	2208	8.67	6.53	4.03	2.01	1.88	6.56	6.48	5.93	5.8	9.78	1276.92	0.04	0.51	0.08	0.94	1	Stable
XM_024986848.1	AT-rich interaction domain 5B(ARID5B)	783538	ARID5B	7560	2686	2818	3809	4033	3771	2297	2767	2663	2473	1988	10.76	12.56	16.06	16.47	15.06	9.63	12.26	10.82	9.69	7.73	3033.99	0.04	0.32	0.14	0.89	0.99	Stable
XM_005211286.3	ariadne RBR E3 ubiquitin protein ligase 1(ARIH1)	508410	ARIH1	2671	331	254	72	29	57	347	287	32	432	348	3.95	2.94	0.81	0.34	0.71	3.99	3.18	0.35	4.9	4.39	483.83	-0.27	0.6	-0.44	0.66	0.98	Stable
NM_001081714.2	ariadne RBR E3 ubiquitin protein ligase 1(ARIH1)	508410	ARIH1	2714	2416	1349	331	214	279	1766	1478	950	1983	1770	27.35	14.72	3.59	2.39	3.46	20.74	16.81	10.57	23.17	21.84	2700.42	-0.25	0.2	-1.22	0.22	0.81	Stable
XM_024982464.1	ariadne RBR E3 ubiquitin protein ligase 2(ARIH2)	505320	ARIH2	4091	1167	283	285	1247	312	713	595	515	366	288	8.45	2.03	2.11	10.27	2.43	5.38	4.39	3.99	3	2.16	1921.4	-0.18	0.47	-0.39	0.7	0.98	Stable
XR_814549.3	ariadne RBR E3 ubiquitin protein ligase 2(ARIH2)	505320	ARIH2	4148	194	480	261	250	648	196	242	277	499	252	1.38	3.5	2.12	1.92	4.82	1.43	1.85	2.24	3.7	1.8	1410.26	0.14	0.35	0.41	0.68	0.98	Stable
XM_015459544.2	ariadne RBR E3 ubiquitin protein ligase 2(ARIH2)	505320	ARIH2	4148	169	185	209	90	323	21	124	267	163	137	1.2	1.35	1.7	0.69	2.4	0.15	0.95	2.16	1.21	0.98	759.63	-0.19	0.48	-0.39	0.7	0.98	Stable
XM_015459627.2	ariadne homolog 2 opposite strand(ARIH2OS)	107131687	ARIH2OS	3007	263	191	287	240	103	248	171	170	111	215	2.64	2.01	3.2	2.45	1.01	2.43	1.72	1.9	1.18	2.21	211.62	0.57	0.39	1.47	0.14	0.71	Stable
NM_001046229.2	ADP ribosylation factor like GTPase 1(ARL1)	517345	ARL1	1047	2188	1880	1294	1359	1399	1489	2067	1608	1667	1399	66.26	60.14	37.97	38.45	39.3	43.06	66.52	48.95	49.14	40.33	1971.45	0.01	0.27	0.05	0.96	1	Stable
XM_005206583.4	ADP ribosylation factor like GTPase 1(ARL1)	517345	ARL1	4220	4901	2841	800	988	2050	1210	1939	1772	2946	1976	35.84	20.32	6.01	7.84	14.92	8.49	13.51	12.71	23.52	14.92	6750.19	-0.1	0.31	-0.33	0.74	0.99	Stable
XM_010805167.3	ADP ribosylation factor like GTPase 1(ARL1)	517345	ARL1	3936	802	2320	646	2569	1474	697	2214	1277	982	324	6.26	17.46	4.83	19.76	12.62	5.64	17.36	9.79	7.91	2.76	1999.45	0.45	0.55	0.82	0.41	0.92	Stable
XM_024994584.1	ADP ribosylation factor like GTPase 10(ARL10)	614282	ARL10	893	34	39	19	25	20	28	18	40	11	24	1.21	1.35	0.64	0.89	0.75	0.96	0.6	1.32	0.37	0.91	25.58	0.35	0.51	0.69	0.49	0.95	Stable
NM_001076320.2	ADP ribosylation factor like GTPase 10(ARL10)	614282	ARL10	875	34	74	110	25	21	21	24	22	20	28	1.17	2.68	4.21	0.88	0.71	0.71	0.83	0.85	0.73	0.99	46.41	1.38	0.65	2.13	0.03	0.42	Stable
XM_005209154.4	ADP ribosylation factor like GTPase 10(ARL10)	614282	ARL10	4137	1072	958	1017	858	789	748	875	873	897	1064	7.62	7.01	8.28	6.61	5.89	5.46	6.71	7.07	6.66	7.62	888.31	0.08	0.17	0.46	0.64	0.98	Stable
XM_015473767.2	ADP ribosylation factor like GTPase 11(ARL11)	513113	ARL11	7057	117	121	120	90	68	33	74	53	98	51	0.5	0.58	0.54	0.39	0.29	0.15	0.35	0.23	0.41	0.21	86.86	0.2	0.59	0.34	0.73	0.98	Stable
NM_001192342.1	ADP ribosylation factor like GTPase 11(ARL11)	513113	ARL11	1143	9	2	34	20	12	13	14	11	10	33	0.27	0.06	0.92	0.53	0.33	0.38	0.38	0.29	0.26	0.87	14.27	0.53	0.9	0.6	0.55	0.96	Stable
XM_024988624.1	ADP ribosylation factor like GTPase 13A(ARL13A)	512780	ARL13A	2804	107	99	84	58	70	42	48	60	41	54	1.15	1.12	1	0.64	0.74	0.44	0.52	0.72	0.47	0.59	72.9	0.07	0.46	0.14	0.89	0.99	Stable
XM_002684668.6	ADP ribosylation factor like GTPase 13B(ARL13B)	512781	ARL13B	2385	384	245	313	323	257	352	309	236	531	306	4.97	3.1	4.16	4.54	3.31	4.37	3.81	3	7.5	4.09	335.41	-0.06	0.35	-0.18	0.86	0.99	Stable
XM_024993981.1	ADP ribosylation factor like GTPase 13B(ARL13B)	512781	ARL13B	2429	119	11	13	135	38	114	46	46	8	24	1.48	0.15	0.17	1.72	0.47	1.49	0.63	0.58	0.1	0.29	42.56	-0.01	0.68	-0.01	0.99	1	Stable
XM_005201190.4	ADP ribosylation factor like GTPase 13B(ARL13B)	512781	ARL13B	2315	418	367	225	289	321	95	245	337	297	230	5.73	5.31	2.99	3.7	4.08	1.24	3.57	4.64	3.96	3	265.53	-0.48	0.52	-0.92	0.36	0.9	Stable
XM_015472845.2	ADP ribosylation factor like GTPase 14(ARL14)	539937	ARL14	2587	371	228	110	50	265	579	44	193	74	357	4.25	2.59	1.29	0.65	3.26	6.91	0.51	2.37	0.96	4.24	320.76	0	0.68	0	1	1	Stable
XM_005216280.4	ADP ribosylation factor like GTPase 14 effector protein(ARL14EP)	523894	ARL14EP	1311	2629	1795	1650	1707	2251	1976	2100	2013	2261	1785	60.71	46.13	40.11	40.19	51.83	47.79	53.65	47.17	51.09	40.04	2046.06	-0.28	0.22	-1.27	0.2	0.8	Stable
NM_001014943.1	ADP ribosylation factor like GTPase 15(ARL15)	534329	ARL15	1776	1258	1209	1078	1102	1738	1385	1624	902	1452	1586	23.87	21.7	18.73	18.73	31.03	26.12	28.09	15.04	24.04	27.04	67.71	1.87	0.59	3.15	0	0.08	Stable
XM_024981328.1	ADP ribosylation factor like GTPase 15(ARL15)	534329	ARL15	2574	22	6	21	5	28	8	29	25	58	42	0.26	0.07	0.27	0.06	0.32	0.09	0.34	0.33	0.72	0.5	1333.57	-0.47	0.3	-1.57	0.12	0.67	Stable
XM_024980984.1	ADP ribosylation factor like GTPase 16(ARL16)	518665	ARL16	3178	429	397	379	366	0	256	232	349	150	391	4.55	3.98	3.68	3.48	0	2.7	2.24	3.25	1.39	3.72	316.42	0.15	0.23	0.63	0.53	0.96	Stable
XM_024980988.1	ADP ribosylation factor like GTPase 16(ARL16)	518665	ARL16	4748	548	738	807	1038	774	677	340	635	580	596	3.48	4.93	5.69	6.72	4.83	4.19	2.17	4.51	3.89	3.87	1180.43	0.15	0.19	0.81	0.42	0.92	Stable
XM_010816495.2	ADP ribosylation factor like GTPase 16(ARL16)	518665	ARL16	2352	729	642	718	787	354	737	433	888	651	400	9.36	8.65	10.22	10.28	4.46	9.22	5.57	12.72	8.82	5.25	165.49	-0.04	0.43	-0.09	0.93	1	Stable
NM_001038079.2	ADP ribosylation factor like GTPase 2(ARL2)	511349	ARL2	1198	2704	1889	2281	2149	1819	1755	1639	1654	2322	1749	66.86	46.37	57.64	60.44	48.39	45.21	41.3	43.78	64.92	44.85	1969.1	0.04	0.22	0.16	0.87	0.99	Stable
XM_024987063.1	ADP ribosylation factor like GTPase 2(ARL2)	511349	ARL2	1156	90	33	93	62	57	8	96	32	138	4	2.31	0.84	2.44	1.81	1.57	0.21	2.51	0.88	4	0.11	60.95	-0.72	0.8	-0.9	0.37	0.9	Stable
NM_001076274.2	ADP ribosylation factor like GTPase 2 binding protein(ARL2BP)	613462	ARL2BP	1637	2559	1942	1975	1639	1937	1903	1847	2577	1912	1872	49.82	36.61	36.42	31.75	39.63	35.71	33.42	46.3	35.36	38.53	2101.31	-0.02	0.16	-0.13	0.9	0.99	Stable
NM_001038567.2	ADP ribosylation factor like GTPase 3(ARL3)	540040	ARL3	801	1787	1169	1033	1438	842	1313	1161	1013	1714	1102	65.61	44.18	43.45	57.22	32.44	49.48	45.96	42.36	65.74	40.75	1182.98	0.01	0.32	0.03	0.97	1	Stable
XM_005205215.4	ADP ribosylation factor like GTPase 4A(ARL4A)	767906	ARL4A	2844	851	763	617	647	775	895	850	525	602	813	10.02	8.24	6.43	6.69	8.25	10.6	9.53	5.7	6.39	9.06	661.47	-0.16	0.24	-0.69	0.49	0.95	Stable
XM_005205214.3	ADP ribosylation factor like GTPase 4A(ARL4A)	767906	ARL4A	2542	127	37	22	212	19	116	67	125	136	218	1.54	0.44	0.27	2.79	0.23	1.35	0.78	1.49	1.8	2.73	117.25	0.18	1.22	0.15	0.88	0.99	Stable
NM_001076985.2	ADP ribosylation factor like GTPase 4A(ARL4A)	767906	ARL4A	1171	40	143	73	271	295	35	93	94	41	59	1.15	3.89	1.92	6.99	7.99	1	2.44	2.38	1.03	1.53	80.38	-1.06	0.85	-1.25	0.21	0.8	Stable
XM_005205216.4	ADP ribosylation factor like GTPase 4A(ARL4A)	767906	ARL4A	2509	992	857	671	734	937	592	484	681	1276	578	11.63	10.34	9.01	9.32	11.53	7.12	6.12	9.09	15.62	6.82	806.66	0.02	0.3	0.06	0.96	1	Stable
NM_001102348.1	ADP ribosylation factor like GTPase 4C(ARL4C)	788039	ARL4C	1726	1280	805	711	701	679	797	781	595	665	742	23.51	15.62	12.66	12.03	11.57	13.98	15.25	10.99	11.89	12.98	762.55	-0.1	0.28	-0.35	0.73	0.98	Stable
XM_024980323.1	ADP ribosylation factor like GTPase 4D(ARL4D)	538936	ARL4D	2441	8	132	14	13	23	15	12	84	77	40	0.11	1.66	0.17	0.16	0.29	0.21	0.16	1.06	0.95	0.52	37	1.61	1.07	1.5	0.13	0.7	Stable
NM_001076135.1	ADP ribosylation factor like GTPase 4D(ARL4D)	538936	ARL4D	1348	332	65	173	198	141	208	191	228	434	143	7.85	1.49	3.87	4.66	3.5	4.74	4.2	4.97	9.75	3.57	176.81	-0.43	0.59	-0.74	0.46	0.94	Stable
NM_001046245.2	ADP ribosylation factor like GTPase 5A(ARL5A)	519694	ARL5A	1467	9766	7630	7856	4272	7418	9855	8793	7106	5483	7172	212.18	160.53	161.64	92.33	169.36	206.39	177.55	142.46	113.15	164.72	2345.38	-0.17	0.32	-0.53	0.59	0.97	Stable
XR_003038049.1	ADP ribosylation factor like GTPase 5A(ARL5A)	519694	ARL5A	2008	63	66	75	28	124	45	76	50	39	22	0.97	0.99	1.18	0.47	1.9	0.66	1.11	0.75	0.65	0.35	265.08	-0.02	0.22	-0.09	0.92	1	Stable
XM_005214293.4	ADP ribosylation factor like GTPase 5B(ARL5B)	616679	ARL5B	7150	2863	1946	1652	1599	1979	2031	2152	1861	1831	2131	12.12	9.17	7.36	6.9	8.35	9.01	10.08	8	7.59	8.77	2068.86	-0.21	0.23	-0.93	0.35	0.9	Stable
XM_024980840.1	ADP ribosylation factor like GTPase 5C(ARL5C)	787781	ARL5C	1949	19	55	230	39	54	76	31	95	52	113	0.31	0.95	3.63	0.59	0.81	1.18	0.54	1.55	0.82	1.75	80.06	1.87	0.74	2.54	0.01	0.26	Stable
NM_001075782.1	ADP ribosylation factor like GTPase 6(ARL6)	519014	ARL6	3651	838	593	570	518	571	673	568	425	651	540	7.28	5.44	4.8	4.2	4.6	5.58	5.24	3.71	5.5	4.46	621.93	0	0.23	-0.01	1	1	Stable
XM_024985067.1	ADP ribosylation factor like GTPase 6 interacting protein 1(ARL6IP1)	777773	ARL6IP1	2016	22	62	234	63	30	632	26	125	12	101	0.35	0.95	3.5	0.99	0.5	9.63	0.38	1.82	0.18	1.69	755.95	0.65	0.29	2.26	0.02	0.37	Stable
XM_005224767.2	ADP ribosylation factor like GTPase 6 interacting protein 1(ARL6IP1)	777773	ARL6IP1	2268	13046	14372	15024	13077	13759	12423	15211	16650	11560	12195	173.63	200.93	221.87	177.14	179.7	161.09	203.05	247.35	162.46	165.96	12973.3	0.23	0.26	0.89	0.37	0.91	Stable
NM_001078157.1	ADP ribosylation factor like GTPase 6 interacting protein 1(ARL6IP1)	777773	ARL6IP1	3084	985	1128	1935	1089	712	2846	718	1067	456	1567	10.76	11.66	19.37	10.66	7.32	30.91	7.15	10.25	4.35	15.38	2054.08	0.08	0.2	0.39	0.7	0.98	Stable
XM_024977694.1	ADP ribosylation factor like GTPase 6 interacting protein 4(ARL6IP4)	526095	ARL6IP4	1110	63	18	39	8	12	15	45	9	2	13	1.74	0.48	1.03	0.22	0.36	0.43	1.25	0.24	0.06	0.39	68.63	-0.6	0.5	-1.21	0.23	0.82	Stable
XM_005217974.4	ADP ribosylation factor like GTPase 6 interacting protein 4(ARL6IP4)	526095	ARL6IP4	1126	178	199	178	166	118	96	101	157	95	213	4.68	5.2	4.79	4.97	3.34	2.63	2.71	4.42	2.83	5.81	227.77	0.02	0.31	0.08	0.94	1	Stable
XM_024977695.1	ADP ribosylation factor like GTPase 6 interacting protein 4(ARL6IP4)	526095	ARL6IP4	1077	25	20	18	13	0	19	27	16	34	14	0.7	0.63	0.53	0.37	0	0.56	0.84	0.46	0.94	0.38	20.29	-0.44	0.49	-0.89	0.38	0.91	Stable
XM_002694477.6	ADP ribosylation factor like GTPase 6 interacting protein 4(ARL6IP4)	526095	ARL6IP4	1102	303	442	249	477	154	156	179	658	476	586	9.26	12.78	6.97	13.07	4.43	4.74	4.99	17.69	12.7	16.1	1151.3	0.37	0.25	1.47	0.14	0.72	Stable
NM_001014891.1	ADP ribosylation factor like GTPase 6 interacting protein 5(ARL6IP5)	509977	ARL6IP5	1338	1920	1497	1892	1479	2064	2524	1914	2817	1286	2775	45.5	37.47	43.44	32.74	45.37	57.11	48.2	67.1	29.66	62.6	3405.04	0.17	0.26	0.66	0.51	0.95	Stable
NM_001034281.2	ADP ribosylation factor like GTPase 6 interacting protein 6(ARL6IP6)	507137	ARL6IP6	2028	1290	865	978	582	208	472	679	736	450	553	18.71	12.91	16.25	9.15	3.17	7.03	10.62	12.16	6.82	8.08	1565.57	-0.04	0.2	-0.17	0.86	0.99	Stable
XM_005217422.3	ADP ribosylation factor like GTPase 8A(ARL8A)	101906089	ARL8A	1554	691	603	633	799	536	482	502	666	748	595	14.98	12.37	12.57	15.52	10.94	10.39	9.92	12.7	14.16	11.59	624.78	0.06	0.19	0.33	0.74	0.99	Stable
NM_001046071.2	ADP ribosylation factor like GTPase 8B(ARL8B)	511009	ARL8B	925	2676	1709	1943	1582	1893	2030	2052	2075	2012	2174	85.08	55.93	70.77	54.51	63.16	66.24	70.34	75.13	66.83	69.62	1999.11	-0.12	0.19	-0.63	0.53	0.96	Stable
XM_015471630.2	ADP ribosylation factor like GTPase 9(ARL9)	539310	ARL9	1019	14	19	32	10	20	15	26	12	8	10	0.44	0.58	0.95	0.31	0.66	0.45	0.76	0.35	0.24	0.33	20.7	0.17	0.6	0.29	0.77	0.99	Stable
NM_001015594.3	armadillo repeat containing 1(ARMC1)	514000	ARMC1	3068	3981	2584	2381	2511	2551	2060	2394	2560	2615	2325	43.72	26.84	23.95	24.7	26.36	22.49	23.97	24.72	25.07	22.94	2579.39	-0.25	0.22	-1.1	0.27	0.85	Stable
XM_005205332.4	armadillo repeat containing 10(ARMC10)	100138038	ARMC10	6016	5769	3281	3093	3525	3817	4325	4503	3382	3025	3327	30.56	16.83	15.52	18.58	21.25	22.09	22.17	16.53	15.22	18.63	8364.87	-0.05	0.21	-0.26	0.8	0.99	Stable
NM_001191332.2	armadillo repeat containing 10(ARMC10)	100138038	ARMC10	1612	5361	4599	4744	4345	5089	3802	4401	3709	5118	4615	102.64	86.12	93.31	90.28	96.99	69.87	80.29	69.66	106.97	91.25	468.37	-0.83	0.39	-2.15	0.03	0.41	Stable
XM_005205331.3	armadillo repeat containing 10(ARMC10)	100138038	ARMC10	1566	26	33	13	11	6	28	38	50	28	64	0.49	0.64	0.28	0.22	0.12	0.54	0.77	1.07	0.55	1.21	127.52	-3.83	1.07	-3.59	0	0.03	Down
XM_024984148.1	armadillo repeat containing 12(ARMC12)	540812	ARMC12	3557	31	36	88	23	50	99	95	123	9	26	0.28	0.34	0.76	0.19	0.41	0.84	0.9	1.1	0.08	0.22	67.6	0.34	0.63	0.54	0.59	0.97	Stable
XM_024996614.1	armadillo repeat containing 2(ARMC2)	520151	ARMC2	3078	69	23	50	15	21	7	76	58	67	106	0.66	0.23	0.55	0.16	0.21	0.07	0.78	0.63	0.67	1.02	40.02	-0.95	0.82	-1.16	0.25	0.84	Stable
NM_001075801.2	armadillo repeat containing 2(ARMC2)	520151	ARMC2	3107	195	150	109	209	20	74	88	66	111	65	2.11	1.54	1.08	2.03	0.2	0.8	0.87	0.63	1.05	0.63	99.64	0.27	0.78	0.35	0.73	0.98	Stable
XM_024985139.1	armadillo repeat containing 5(ARMC5)	515835	ARMC5	3113	706	605	840	670	598	494	589	714	585	618	6.85	6.16	9.04	6.61	5.69	4.67	5.73	7.73	5.99	6.13	701.46	0.12	0.24	0.5	0.62	0.98	Stable
XM_015471863.2	armadillo repeat containing 6(ARMC6)	514111	ARMC6	2228	327	134	224	83	88	42	100	66	31	19	4.92	1.85	2.98	1.1	1.2	0.64	1.43	0.91	0.42	0.27	100.12	-0.03	0.77	-0.04	0.97	1	Stable
NM_001098966.1	armadillo repeat containing 6(ARMC6)	514111	ARMC6	2243	38	107	116	375	24	41	121	102	112	224	0.5	1.44	1.74	5.33	0.33	0.55	1.71	1.52	1.53	2.96	53.85	0.72	0.49	1.46	0.15	0.72	Stable
XM_024994188.1	armadillo repeat containing 6(ARMC6)	514111	ARMC6	2116	11	15	19	2	11	6	9	21	4	9	0.15	0.21	0.3	0.03	0.16	0.09	0.13	0.33	0.06	0.13	11.05	0.64	0.77	0.84	0.4	0.92	Stable
XM_015471866.2	armadillo repeat containing 6(ARMC6)	514111	ARMC6	2468	166	380	382	152	333	77	112	220	163	198	1.98	4.66	5.22	1.96	4.16	0.94	1.44	2.99	2.03	2.38	436.74	0.3	0.35	0.86	0.39	0.91	Stable
XM_024994182.1	armadillo repeat containing 6(ARMC6)	514111	ARMC6	2448	48	33	28	52	17	2	8	15	43	39	0.61	0.41	0.36	0.71	0.21	0.02	0.1	0.19	0.59	0.51	23.95	0.37	0.9	0.41	0.68	0.98	Stable
XM_024994184.1	armadillo repeat containing 6(ARMC6)	514111	ARMC6	2232	0	0	0	0	0	0	0	0	18	0	0	0	0	0	0	0	0	0	0.24	0	29.95	-0.17	0.65	-0.25	0.8	0.99	Stable
XM_005221258.4	armadillo repeat containing 7(ARMC7)	613424	ARMC7	2379	7	15	3	17	101	11	10	17	26	22	0.09	0.21	0.04	0.21	1.25	0.14	0.14	0.23	0.34	0.28	300.62	0.03	0.45	0.07	0.95	1	Stable
NM_001083504.1	armadillo repeat containing 7(ARMC7)	613424	ARMC7	1865	59	1205	104	104	78	132	97	105	158	607	0.97	19.14	1.64	1.69	1.41	2.26	1.61	1.7	2.69	10.9	1762.46	-0.04	0.23	-0.18	0.86	0.99	Stable
XM_015458982.2	armadillo repeat containing 7(ARMC7)	613424	ARMC7	2971	77	161	77	48	158	38	0	46	15	113	0.83	1.67	0.78	0.51	1.78	0.39	0	0.46	0.15	1.28	517.9	-1.41	0.56	-2.52	0.01	0.26	Stable
NM_001046458.2	armadillo repeat containing 8(ARMC8)	539591	ARMC8	2719	3	29	19	8	23	11	10	24	25	102	0.03	0.36	0.22	0.09	0.26	0.13	0.12	0.27	0.27	1.1	277.79	-1.07	0.82	-1.31	0.19	0.78	Stable
XM_005201884.4	armadillo repeat containing 8(ARMC8)	539591	ARMC8	5423	137	78	107	98	60	58	54	299	155	123	0.85	0.44	0.58	0.53	0.33	0.36	0.32	1.7	0.86	0.72	869.6	0.1	0.43	0.23	0.82	0.99	Stable
XR_003034366.1	armadillo repeat containing 8(ARMC8)	539591	ARMC8	3163	6	16	0	0	0	3	0	0	0	25	0.06	0.15	0	0	0	0.03	0	0	0	0.25	117.18	-0.02	0.4	-0.06	0.95	1	Stable
XM_005202963.4	armadillo repeat containing 9(ARMC9)	536462	ARMC9	3941	180	42	19	14	11	4	88	25	27	363	1.38	0.36	0.15	0.11	0.08	0.03	0.75	0.19	0.2	2.71	165.66	0.04	0.29	0.13	0.9	0.99	Stable
NM_001046418.2	armadillo repeat containing 9(ARMC9)	536462	ARMC9	2167	283	29	74	10	43	29	262	27	153	27	4.14	0.45	1.05	0.14	0.58	0.41	4.07	0.4	2.18	0.38	96.04	-2.8	0.54	-5.15	0	0	Down
XM_024976229.1	armadillo repeat containing 9(ARMC9)	536462	ARMC9	3670	30	126	125	85	9	184	62	4	182	38	0.25	1.04	1.08	0.78	0.08	1.49	0.5	0.03	1.67	0.33	59.95	1.29	0.66	1.94	0.05	0.51	Stable
NM_001075167.1	armadillo repeat containing, X-linked 1(ARMCX1)	504577	ARMCX1	1842	136	18	55	147	81	101	3	147	209	69	2.17	0.3	1.01	2.54	1.36	1.66	0.05	2.67	3.49	1.11	23.72	-1.92	0.74	-2.62	0.01	0.23	Stable
XM_005227777.3	armadillo repeat containing, X-linked 1(ARMCX1)	504577	ARMCX1	2206	47	57	43	62	152	32	185	144	100	28	0.66	0.78	0.62	0.94	2.12	0.43	2.47	1.98	1.53	0.4	165.64	-0.81	0.53	-1.53	0.13	0.69	Stable
XM_005227779.4	armadillo repeat containing, X-linked 1(ARMCX1)	504577	ARMCX1	2231	64	100	103	137	60	68	36	120	165	125	0.84	1.36	1.56	1.96	0.83	0.92	0.51	1.8	2.27	1.66	73.17	0.33	0.36	0.92	0.36	0.9	Stable
XM_024987798.1	armadillo repeat containing, X-linked 1(ARMCX1)	504577	ARMCX1	2266	0	0	8	0	0	60	0	0	4	5	0	0	0.11	0	0	0.8	0	0	0.05	0.07	44.33	-0.21	1.13	-0.19	0.85	0.99	Stable
XM_005227778.4	armadillo repeat containing, X-linked 1(ARMCX1)	504577	ARMCX1	2123	159	37	152	129	269	71	206	178	203	92	2.51	0.54	2.12	1.79	3.84	1.13	3.09	2.59	2.89	1.37	164.56	-1.27	0.59	-2.15	0.03	0.41	Stable
NM_001076960.1	armadillo repeat containing, X-linked 2(ARMCX2)	767841	ARMCX2	2507	326	311	25	612	526	421	494	405	693	533	3.85	3.65	0.3	8.23	6.69	5.18	5.95	5.12	9.26	6.53	369.01	-0.29	0.43	-0.66	0.51	0.95	Stable
XM_005227788.4	armadillo repeat containing, X-linked 3(ARMCX3)	516747	ARMCX3	6867	1872	1536	1132	450	662	1261	1245	779	786	1008	9.19	7.13	5.09	1.98	3.06	6.15	5.57	3.36	3.37	4.44	5887.7	0.06	0.27	0.23	0.82	0.99	Stable
NM_001192453.2	armadillo repeat containing, X-linked 3(ARMCX3)	516747	ARMCX3	3477	5535	4921	3265	3587	3000	4259	4405	3163	5275	3772	46.82	42.85	31.64	32.88	26.63	36.97	40.17	30.47	46.61	32.14	2951.79	0.03	0.36	0.07	0.94	1	Stable
XM_003588124.5	armadillo repeat containing, X-linked 4(ARMCX4)	100139405	ARMCX4	8858	729	593	486	172	362	466	325	555	819	627	2.48	2.12	1.84	0.6	1.21	1.55	1.11	2.11	2.95	2.18	489.02	0.19	0.38	0.49	0.62	0.98	Stable
XM_024988673.1	armadillo repeat containing, X-linked 5(ARMCX5)	783344	ARMCX5	1990	481	621	622	566	435	670	475	316	397	278	7.16	9.18	9.46	9.58	6.97	10.39	7.2	5.03	6.68	4.29	1180.29	0.13	0.15	0.91	0.36	0.9	Stable
XM_005227797.4	armadillo repeat containing, X-linked 6(ARMCX6)	768308	ARMCX6	2174	211	122	93	158	65	114	118	175	130	215	3	1.69	1.36	2.43	0.92	1.55	1.6	2.44	2.01	3.15	127.34	-0.29	0.5	-0.57	0.57	0.97	Stable
NM_001078125.1	armadillo repeat containing, X-linked 6(ARMCX6)	768308	ARMCX6	1909	8	3	17	21	20	12	25	11	6	12	0.13	0.05	0.27	0.35	0.35	0.19	0.39	0.17	0.1	0.21	15.35	-0.69	0.84	-0.82	0.41	0.92	Stable
XM_005227800.4	armadillo repeat containing, X-linked 6(ARMCX6)	768308	ARMCX6	1998	58	96	9	10	42	45	22	23	110	81	0.97	1.48	0.13	0.15	0.64	0.76	0.35	0.36	1.66	1.29	44.93	0.66	0.68	0.97	0.33	0.89	Stable
XM_005227796.4	armadillo repeat containing, X-linked 6(ARMCX6)	768308	ARMCX6	2002	224	180	190	154	235	60	194	93	136	176	3.39	3.03	3.02	2.37	3.54	0.95	3.25	1.43	2.01	2.59	164.57	-0.38	0.5	-0.77	0.44	0.93	Stable
XM_010808686.3	acidic residue methyltransferase 1(ARMT1)	540698	ARMT1	1388	61	42	27	59	29	61	37	53	34	47	1.39	1.01	0.6	1.26	0.61	1.33	0.9	1.22	0.76	1.02	40.29	0.27	0.53	0.5	0.62	0.98	Stable
NM_001083499.1	acidic residue methyltransferase 1(ARMT1)	540698	ARMT1	2259	478	404	469	388	388	486	514	916	166	488	6.71	5.99	6.38	5.09	5.05	6.51	7.67	12.92	2.27	6.52	487.53	-0.16	0.27	-0.57	0.57	0.97	Stable
NM_173993.1	aryl hydrocarbon receptor nuclear translocator(ARNT)	281010	ARNT	2351	24	16	23	16	20	17	2	15	22	20	0.33	0.21	0.3	0.22	0.28	0.22	0.03	0.19	0.28	0.29	2861.14	-0.16	0.16	-0.98	0.33	0.88	Stable
XM_024981868.1	aryl hydrocarbon receptor nuclear translocator 2(ARNT2)	533445	ARNT2	6351	428	705	584	724	223	586	251	162	1269	352	2.03	3.52	3.08	3.5	1.04	2.71	1.2	0.86	6.37	1.71	469.14	0.8	0.25	3.24	0	0.07	Stable
NM_001191170.1	aryl hydrocarbon receptor nuclear translocator like(ARNTL)	530705	ARNTL	2313	250	494	296	397	258	322	438	441	237	190	3.26	6.77	4.29	5.27	3.3	4.09	5.73	6.42	3.27	2.54	388.99	0.56	0.45	1.24	0.22	0.81	Stable
NR_110397.1	aryl hydrocarbon receptor nuclear translocator like(ARNTL)	530705	ARNTL	3157	64	26	39	22	28	20	23	28	6	30	0.68	0.26	0.38	0.21	0.28	0.21	0.22	0.26	0.06	0.29	36.39	-0.39	0.68	-0.57	0.57	0.97	Stable
XM_010812470.3	aryl hydrocarbon receptor nuclear translocator like(ARNTL)	530705	ARNTL	2963	278	225	0	187	206	193	6	17	187	4	2.9	2.29	0	2.11	2.14	1.93	0.06	0.17	2.13	0.04	170.16	-0.25	1.53	-0.16	0.87	0.99	Stable
XM_005215988.3	aryl hydrocarbon receptor nuclear translocator like(ARNTL)	530705	ARNTL	2856	542	404	344	282	540	684	411	241	172	265	5.58	4.28	4.06	3.15	5.84	7.23	4.56	2.83	1.85	2.75	303.26	-0.04	0.49	-0.08	0.94	1	Stable
XM_005225061.4	actin related protein 2/3 complex subunit 1A(ARPC1A)	508402	ARPC1A	1713	1616	1348	1691	2306	942	1812	1868	1804	2060	1178	30.07	24.29	29.8	42.68	18.42	32.5	32.3	30.97	36.41	23.17	1370.83	0.31	0.25	1.25	0.21	0.8	Stable
NM_001075359.1	actin related protein 2/3 complex subunit 1A(ARPC1A)	508402	ARPC1A	1442	8785	8072	7510	7714	8961	6843	7838	7556	7005	8014	187.17	165.82	153.17	161.95	209.38	151.25	167.76	158.17	154.03	186.14	8018.52	-0.13	0.18	-0.71	0.48	0.95	Stable
NM_001014844.3	actin related protein 2/3 complex subunit 1B(ARPC1B)	326600	ARPC1B	1442	10923	10818	13098	8962	8418	10069	8604	11603	8643	10476	228.65	237.87	304.23	190.94	172.93	205.36	180.64	271.11	191.04	224.23	10143.7	0.36	0.15	2.37	0.02	0.32	Stable
NM_001034713.2	actin related protein 2/3 complex subunit 2(ARPC2)	540838	ARPC2	1371	22056	16397	21454	12473	16266	21366	17645	19255	15141	10612	542.04	381.2	482.98	274.61	376.19	521.97	395.4	416.03	324.79	234.34	27451.7	0.1	0.14	0.71	0.47	0.94	Stable
NM_001034271.2	actin related protein 2/3 complex subunit 3(ARPC3)	506596	ARPC3	823	9394	9116	9827	7146	7255	9434	3976	9608	8647	8382	363.81	341.87	360.42	275.31	295.26	352.17	143.11	343.34	318.09	343.15	8961.08	0.23	0.14	1.66	0.1	0.63	Stable
NM_001076163.1	actin related protein 2/3 complex subunit 4(ARPC4)	539459	ARPC4	890	4647	3399	1327	49	1956	3921	2562	4734	2310	2457	175.92	121.73	46.02	1.66	69.69	147.56	88.44	157.56	76.33	83.58	5946.14	0.31	0.16	1.95	0.05	0.5	Stable
NM_001035447.2	actin related protein 2/3 complex subunit 5(ARPC5)	614345	ARPC5	1897	13982	10260	11454	9626	9548	11365	10538	11851	10175	10171	218.33	159.06	182.8	170.97	160.42	184.91	167.68	198.09	179.65	164.72	11664.9	0.04	0.18	0.21	0.83	0.99	Stable
NM_001034737.1	actin related protein 2/3 complex subunit 5 like(ARPC5L)	613421	ARPC5L	1027	2136	1716	1760	1177	1290	1161	903	4152	1412	1018	62.78	52.98	57.4	35.21	37.21	33.25	26.62	136.22	43.82	30.59	2602.27	0.26	0.28	0.9	0.37	0.9	Stable
XM_024981919.1	actin-related protein 2/3 complex inhibitor(ARPIN)	613997	ARPIN	1514	43	54	38	73	0	0	41	0	52	36	0.95	1.1	0.74	1.42	0	0	0.86	0	1.04	0.75	163.06	-0.05	0.39	-0.12	0.9	0.99	Stable
NM_001076304.1	actin-related protein 2/3 complex inhibitor(ARPIN)	613997	ARPIN	1525	699	203	228	215	87	378	202	700	168	407	13.58	3.91	4.53	4.75	1.82	7.65	4	14.55	3.69	8.2	757.37	0.18	0.35	0.51	0.61	0.97	Stable
XM_024981921.1	actin-related protein 2/3 complex inhibitor(ARPIN)	613997	ARPIN	1372	0	0	5	0	0	0	0	10	0	0	0	0	0.12	0	0	0	0	0.24	0	0	225.2	-0.56	0.39	-1.46	0.14	0.72	Stable
XM_010809328.3	cAMP regulated phosphoprotein 19(ARPP19)	282658	ARPP19	4689	3004	1213	2949	2764	933	1439	2431	3147	1334	1674	20.31	8.66	19.32	17.46	5.85	9.29	17.47	21.39	8.78	10.78	4849.67	-0.14	0.2	-0.67	0.5	0.95	Stable
NM_174705.1	cAMP regulated phosphoprotein 19(ARPP19)	282658	ARPP19	1961	163	121	227	34	338	102	54	80	99	85	2.78	1.9	3.43	0.51	5.22	1.75	0.88	1.26	1.52	1.37	125.94	0.04	0.77	0.05	0.96	1	Stable
NM_001113255.1	cAMP regulated phosphoprotein 19(ARPP19)	282658	ARPP19	1190	5297	4731	3067	3065	4484	3422	3757	3283	4986	3797	130.91	120.36	86.84	82.09	116.3	86.8	100.11	92.4	128.72	94.52	669.69	-0.26	0.32	-0.79	0.43	0.93	Stable
XM_024997283.1	cAMP regulated phosphoprotein 19(ARPP19)	282658	ARPP19	4755	178	113	86	164	42	207	128	148	164	111	1.1	0.72	0.61	1.1	0.27	1.31	0.85	1.04	1.06	0.69	610.32	-0.14	0.42	-0.34	0.73	0.98	Stable
XM_024974991.1	arrestin beta 1(ARRB1)	281637	ARRB1	8020	6685	4082	3873	5169	4829	3877	4243	8277	2414	2861	24.69	14.97	14.62	21.72	19.19	14.92	15.97	32.72	10.08	10.96	4620.57	-0.27	0.22	-1.2	0.23	0.82	Stable
NM_174243.3	arrestin beta 1(ARRB1)	281637	ARRB1	1942	206	31	29	43	89	52	133	144	2	28	3.27	0.48	0.47	0.74	1.41	0.79	2.01	2.24	0.03	0.46	105.86	-0.69	0.8	-0.86	0.39	0.91	Stable
XM_005220181.4	arrestin beta 2(ARRB2)	281638	ARRB2	1989	562	721	1129	953	918	950	1043	470	964	201	9.46	11.14	16.81	14.09	13.97	16.09	16.71	7.29	14.63	3.2	1292.97	0.18	0.21	0.87	0.38	0.91	Stable
XM_024979608.1	arrestin beta 2(ARRB2)	281638	ARRB2	1958	103	95	37	215	103	73	52	70	18	143	1.59	1.63	0.6	3.39	1.59	1.18	0.89	1.1	0.27	2.15	144.4	-0.56	0.61	-0.92	0.36	0.9	Stable
NM_001205277.2	arrestin beta 2(ARRB2)	281638	ARRB2	1920	243	291	284	293	334	285	198	65	170	365	4.03	4.68	4.46	4.84	5.83	4.56	3.05	1	2.68	6.41	559.56	0.1	0.25	0.4	0.69	0.98	Stable
XM_024999260.1	arrestin domain containing 1(ARRDC1)	786098	ARRDC1	2474	167	285	180	210	166	163	134	253	58	99	2.08	3.48	2.31	2.84	2.06	1.95	1.59	3.1	0.79	1.28	172.73	0.5	0.36	1.4	0.16	0.74	Stable
XM_024999259.1	arrestin domain containing 1(ARRDC1)	786098	ARRDC1	1656	629	487	443	605	399	153	293	703	125	363	11.5	9.91	8.53	11.28	7.27	2.93	5.93	13.04	2.24	6.45	472.42	-0.05	0.39	-0.12	0.9	0.99	Stable
XM_024999257.1	arrestin domain containing 1(ARRDC1)	786098	ARRDC1	2061	92	160	105	77	132	49	158	33	33	164	1.35	2.46	1.71	1.15	1.9	0.7	2.32	0.54	0.51	2.46	101.19	-0.71	0.83	-0.85	0.39	0.91	Stable
NM_001080365.2	arrestin domain containing 1(ARRDC1)	786098	ARRDC1	1570	2348	1888	2277	2068	2465	2199	1406	5102	1858	2461	45.95	35.62	42.65	39.88	52.9	44.64	27.64	98.09	37.52	52.5	2115.95	-0.11	0.24	-0.46	0.65	0.98	Stable
XM_024999258.1	arrestin domain containing 1(ARRDC1)	786098	ARRDC1	1604	0	86	110	72	62	130	66	151	84	12	0	1.59	2.02	1.36	1.3	2.58	1.27	2.84	1.66	0.25	110.75	0.52	0.88	0.6	0.55	0.96	Stable
XM_005208505.3	arrestin domain containing 2(ARRDC2)	523285	ARRDC2	2435	67	435	583	409	269	377	446	390	86	621	0.85	5.29	7.04	5.09	3.72	4.93	5.65	4.83	1.12	8.54	494.39	0.17	0.22	0.76	0.45	0.93	Stable
NM_001081592.1	arrestin domain containing 2(ARRDC2)	523285	ARRDC2	2413	2800	408	1563	1119	2175	323	1242	1112	2038	2537	36.79	5.66	19.9	13.74	26.51	4.05	17.34	14.69	26.07	31.74	3208.5	-0.16	0.31	-0.5	0.62	0.98	Stable
XR_003035396.1	arrestin domain containing 3(ARRDC3)	541123	ARRDC3	4176	4893	4927	4038	3490	3819	4571	792	4835	4240	2086	36	34.95	28.44	25.3	30.81	34.89	5.85	34.95	32.19	16.73	4227.61	-0.32	0.36	-0.89	0.37	0.91	Stable
XM_024994543.1	arrestin domain containing 3(ARRDC3)	541123	ARRDC3	3721	1452	599	722	805	334	355	266	667	1322	337	12.37	5.39	5.96	6.41	2.64	2.89	2.41	5.71	10.97	2.73	1069.77	1.23	0.78	1.58	0.11	0.66	Stable
NM_001076257.2	arrestin domain containing 3(ARRDC3)	541123	ARRDC3	2289	128	247	234	570	312	332	44	300	285	141	1.78	3.33	3.09	7.9	4.57	4.46	0.57	3.85	3.77	2.08	567.46	-0.01	0.49	-0.03	0.98	1	Stable
NM_001192034.2	arrestin domain containing 4(ARRDC4)	538517	ARRDC4	2541	170	129	37	125	103	114	110	80	94	152	1.97	1.54	0.49	1.57	1.25	1.35	1.37	1.05	1.14	1.77	2060.79	-0.11	0.32	-0.34	0.73	0.98	Stable
XM_024994629.1	arrestin domain containing 5(ARRDC5)	617727	ARRDC5	1403	12	13	13	8	2	9	24	15	4	3	0.26	0.28	0.29	0.19	0.04	0.19	0.5	0.32	0.1	0.07	125.16	0.05	0.33	0.16	0.88	0.99	Stable
NM_001075205.1	arylsulfatase A(ARSA)	505514	ARSA	1687	1088	744	1439	1596	1863	1321	1243	1197	1253	1624	19.91	13.31	27.05	31.69	33.93	23.2	21.67	21.48	25.03	30.68	1052.12	-0.2	0.51	-0.39	0.7	0.98	Stable
XM_010805822.3	arylsulfatase A(ARSA)	505514	ARSA	1698	28	90	279	163	75	126	83	88	33	36	0.48	1.6	5.54	3.06	1.36	2.24	1.55	1.74	0.6	0.63	141.89	0.46	0.94	0.49	0.62	0.98	Stable
XM_005207500.4	arylsulfatase A(ARSA)	505514	ARSA	1772	87	185	156	11	93	65	54	28	98	154	1.56	3.22	2.66	0.2	1.76	1.13	0.9	0.46	1.67	2.93	303.76	0.35	0.45	0.79	0.43	0.93	Stable
NM_001101175.1	arylsulfatase B(ARSB)	538401	ARSB	4251	2590	2092	1161	2549	2231	2093	1905	2101	3182	2973	18.45	16.58	8.7	18.51	15.84	15.61	15.01	15.18	22.17	20.57	2178.14	0.06	0.18	0.36	0.72	0.98	Stable
XM_005228465.4	arylsulfatase E (chondrodysplasia punctata 1)(ARSE)	505899	ARSE	2274	65	57	128	147	120	60	134	176	57	0	0.87	0.84	1.79	2	1.59	0.84	1.97	2.38	0.74	0	92.53	-0.28	0.63	-0.44	0.66	0.98	Stable
XM_024979994.1	arylsulfatase G(ARSG)	513067	ARSG	3725	1647	1870	2025	2428	1573	1179	1458	1500	1948	2152	13.39	16.91	17.33	20.12	12.75	10.04	13.11	12.37	15.49	16.99	1775.44	0.26	0.23	1.14	0.25	0.84	Stable
XM_024979994.1	arylsulfatase G(ARSG)	513067	ARSG	3725	1647	1870	2025	2428	1573	1179	1458	1500	1948	2152	13.39	16.91	17.33	20.12	12.75	10.04	13.11	12.37	15.49	16.99	1775.44	0.26	0.23	1.14	0.25	0.84	Stable
XM_024979995.1	arylsulfatase G(ARSG)	513067	ARSG	2357	16	45	12	58	16	50	61	25	13	27	0.21	0.58	0.16	0.82	0.21	0.63	0.76	0.32	0.19	0.37	19.09	0.41	0.68	0.61	0.54	0.96	Stable
XM_024979995.1	arylsulfatase G(ARSG)	513067	ARSG	2357	16	45	12	58	16	50	61	25	13	27	0.21	0.58	0.16	0.82	0.21	0.63	0.76	0.32	0.19	0.37	19.09	0.41	0.68	0.61	0.54	0.96	Stable
NM_001101967.1	arylsulfatase G(ARSG)	513067	ARSG	2780	440	360	652	540	490	249	449	537	558	630	4.79	4.36	7.48	6	5.32	2.84	5.41	5.93	5.95	6.66	363.26	-0.22	0.45	-0.48	0.63	0.98	Stable
NM_001101967.1	arylsulfatase G(ARSG)	513067	ARSG	2780	440	360	652	540	490	249	449	537	558	630	4.79	4.36	7.48	6	5.32	2.84	5.41	5.93	5.95	6.66	363.26	-0.22	0.45	-0.48	0.63	0.98	Stable
XM_024979997.1	arylsulfatase G(ARSG)	513067	ARSG	2102	31	32	27	25	19	77	75	21	33	115	0.49	0.47	0.38	0.35	0.27	1.23	1.14	0.31	0.47	1.73	28.86	0.3	0.58	0.52	0.61	0.97	Stable
XM_024979997.1	arylsulfatase G(ARSG)	513067	ARSG	2102	31	32	27	25	19	77	75	21	33	115	0.49	0.47	0.38	0.35	0.27	1.23	1.14	0.31	0.47	1.73	28.86	0.3	0.58	0.52	0.61	0.97	Stable
XM_002689292.6	arylsulfatase family member I(ARSI)	540390	ARSI	3159	25	8	30	40	8	15	38	8	52	26	0.24	0.09	0.3	0.39	0.08	0.15	0.4	0.08	0.49	0.24	20.35	-0.39	0.82	-0.47	0.64	0.98	Stable
XM_002688099.5	arylsulfatase family member J(ARSJ)	540514	ARSJ	5117	724	669	351	554	379	794	454	560	775	289	4.16	3.96	2.31	3.45	2.29	4.68	2.81	3.67	4.65	1.67	553.04	0.33	0.45	0.74	0.46	0.94	Stable
NM_001035400.1	arylsulfatase family member K(ARSK)	533618	ARSK	1661	556	555	510	467	356	708	561	315	489	485	11.28	10.65	9.48	8.49	6.8	14.28	10.38	5.62	8.66	8.84	550.11	0.27	0.29	0.95	0.34	0.89	Stable
XM_005208077.4	ADP-ribosyltransferase 3(ART3)	407147	ART3	4123	57	0	0	84	145	177	94	20	2	25	0.42	0	0	0.63	1.06	1.36	0.76	0.15	0.01	0.18	159.29	0.06	0.51	0.12	0.91	0.99	Stable
XM_002687772.5	ADP-ribosyltransferase 4 (Dombrock blood group)(ART4)	407146	ART4	1016	14	2	25	17	5	4	8	35	24	56	0.41	0.06	0.74	0.56	0.16	0.12	0.24	1.09	0.79	1.69	59.41	0.82	0.79	1.04	0.3	0.87	Stable
XM_024990180.1	artemin(ARTN)	530812	ARTN	1128	48	21	30	50	22	26	18	23	20	23	1.29	0.63	0.85	1.37	0.59	0.73	0.53	0.63	0.53	0.6	26.93	-0.15	0.52	-0.29	0.77	0.99	Stable
NM_001035302.2	ARV1 homolog, fatty acid homeostasis modulator(ARV1)	515046	ARV1	1311	680	689	571	782	413	734	635	658	403	605	16.45	17.6	13.38	17.67	9.26	16.95	16.32	16	9.49	13.93	951.92	-0.08	0.23	-0.32	0.75	0.99	Stable
NM_001105380.2	armadillo repeat gene deleted in velocardiofacial syndrome(ARVCF)	517045	ARVCF	2074	63	94	39	44	60	23	34	42	44	28	1.02	1.39	0.56	0.62	0.88	0.37	0.52	0.63	0.64	0.43	203.29	-0.42	0.67	-0.63	0.53	0.96	Stable
XM_024988615.1	aristaless related homeobox(ARX)	529211	ARX	3995	129	53	66	85	107	75	87	122	14	81	1.02	0.44	0.51	0.63	0.79	0.57	0.73	0.97	0.11	0.61	84.3	-0.63	0.32	-1.97	0.05	0.49	Stable
XM_005225475.4	arsenite methyltransferase(AS3MT)	505482	AS3MT	1275	286	424	273	138	348	304	303	223	116	190	7.11	11.14	6.58	3.21	8.03	7.22	8.01	5.57	2.81	4.5	630.93	0.1	0.32	0.32	0.75	0.99	Stable
NM_001035023.1	arsenite methyltransferase(AS3MT)	505482	AS3MT	1327	1627	1945	1506	1448	481	1128	889	787	997	1682	41.07	45.03	33.62	32.09	10.97	28.64	21.35	18.3	22.68	40.19	2301.92	0.23	0.29	0.79	0.43	0.93	Stable
XM_005225968.4	N-acylsphingosine amidohydrolase 1(ASAH1)	510620	ASAH1	2321	44	177	76	239	176	69	26	240	10	137	0.6	2.55	1.01	3.05	2.23	0.9	0.38	3.3	0.13	1.78	108.67	0.43	0.42	1.01	0.31	0.87	Stable
NM_001075459.2	N-acylsphingosine amidohydrolase 1(ASAH1)	510620	ASAH1	1737	2624	2210	2091	1389	1246	2367	2580	4355	2063	1734	48.15	39.27	36.34	25.36	24.03	41.87	44	73.74	35.96	33.63	2271.77	0.03	0.27	0.09	0.93	1	Stable
XM_005225967.4	N-acylsphingosine amidohydrolase 1(ASAH1)	510620	ASAH1	2007	371	552	110	576	812	217	391	405	107	295	5.89	8.49	1.65	9.1	13.55	3.32	5.77	5.93	1.61	4.95	364.29	-0.33	0.51	-0.64	0.52	0.95	Stable
XM_015460595.2	N-acylsphingosine amidohydrolase 2(ASAH2)	100336736	ASAH2	5726	0	0	0	0	0	1703	0	0	0	0	0	0	0	0	0	8.75	0	0	0	0	2167.63	0.95	1.26	0.75	0.45	0.93	Stable
XM_015460595.2	N-acylsphingosine amidohydrolase (non-lysosomal ceramidase) 2(ASAH2)	100336736	ASAH2	5726	0	0	0	0	0	1703	0	0	0	0	0	0	0	0	0	8.75	0	0	0	0	2167.63	0.95	1.26	0.75	0.45	0.93	Stable
XM_024999540.1	ArfGAP with SH3 domain, ankyrin repeat and PH domain 2(ASAP2)	618009	ASAP2	5779	142	160	271	440	388	181	205	294	433	198	0.82	0.85	1.39	2.24	2.03	1.06	1.13	1.57	2.26	1.09	2439.04	-0.44	0.2	-2.21	0.03	0.39	Stable
XM_024999543.1	ArfGAP with SH3 domain, ankyrin repeat and PH domain 2(ASAP2)	618009	ASAP2	5264	2106	1027	1220	749	1296	1040	1213	1457	604	1213	11.77	5.91	7.81	4.54	7.6	5.96	7.31	9.27	3.53	6.83	281.33	-0.23	0.22	-1.06	0.29	0.86	Stable
NM_001083446.1	ArfGAP with SH3 domain, ankyrin repeat and PH domain 3(ASAP3)	523797	ASAP3	2273	9	34	24	20	22	30	23	7	73	36	0.13	0.46	0.32	0.28	0.32	0.41	0.3	0.09	0.97	0.53	346.92	-0.32	0.28	-1.16	0.25	0.83	Stable
NM_001206273.1	ankyrin repeat and SOCS box containing 1(ASB1)	617358	ASB1	1110	58	16	44	35	22	27	11	28	18	39	1.58	0.49	1.26	0.97	0.6	0.77	0.33	0.77	0.48	1.03	261.77	-0.27	0.25	-1.09	0.27	0.85	Stable
XM_010822188.3	ankyrin repeat and SOCS box containing 11(ASB11)	511852	ASB11	1774	3	0	0	0	1	0	0	6	0	0	0.05	0	0	0	0.02	0	0	0.11	0	0	118.25	-0.17	0.54	-0.32	0.75	0.99	Stable
NM_001034413.2	ankyrin repeat and SOCS box containing 11(ASB11)	511852	ASB11	1446	18	21	18	9	16	56	14	9	46	48	0.38	0.49	0.4	0.19	0.33	1.23	0.32	0.19	0.94	0.98	292.26	0.28	0.63	0.44	0.66	0.98	Stable
XM_005228432.4	ankyrin repeat and SOCS box containing 11(ASB11)	511852	ASB11	1434	25	8	17	19	30	5	30	9	12	24	0.53	0.19	0.38	0.41	0.63	0.11	0.7	0.19	0.25	0.49	23.82	-1.54	0.62	-2.47	0.01	0.28	Stable
XM_005228434.4	ankyrin repeat and SOCS box containing 11(ASB11)	511852	ASB11	1291	3	2	7	5	15	8	5	3	5	5	0.07	0.05	0.17	0.13	0.36	0.18	0.11	0.07	0.13	0.12	21.78	-3.13	1.36	-2.3	0.02	0.35	Stable
XM_015461786.2	ankyrin repeat and SOCS box containing 11(ASB11)	511852	ASB11	1612	23	6	7	18	35	85	8	30	45	30	0.48	0.12	0.13	0.34	0.69	1.77	0.15	0.55	0.82	0.56	550.73	-0.06	0.3	-0.2	0.84	0.99	Stable
XM_010822046.3	ankyrin repeat and SOCS box containing 12(ASB12)	539344	ASB12	6849	435	77	329	190	128	230	304	66	231	140	2.02	0.35	1.45	0.88	0.63	1.03	1.31	0.28	1.02	0.69	243.22	-0.32	0.66	-0.49	0.63	0.98	Stable
NM_001192781.1	ankyrin repeat and SOCS box containing 13(ASB13)	533598	ASB13	1104	707	825	453	907	768	869	715	461	654	739	19.33	23.69	13.74	25.24	20.61	23.15	19.61	14.07	18.88	20.66	317.02	0.05	0.23	0.21	0.83	0.99	Stable
XM_024982543.1	ankyrin repeat and SOCS box containing 14(ASB14)	509431	ASB14	2903	20	30	11	39	21	41	51	30	89	30	0.21	0.33	0.13	0.41	0.21	0.42	0.53	0.35	0.98	0.32	43.58	0.73	0.82	0.89	0.38	0.91	Stable
XM_024990475.1	ankyrin repeat and SOCS box containing 15(ASB15)	282591	ASB15	5060	18	17	10	25	12	23	5	5	10	29	0.12	0.11	0.06	0.15	0.08	0.15	0.03	0.03	0.06	0.17	15.04	0.4	0.75	0.53	0.6	0.97	Stable
NM_001101188.1	ankyrin repeat and SOCS box containing 16(ASB16)	539253	ASB16	2614	124	83	28	264	184	229	382	14	175	220	1.46	0.94	0.32	3.06	2.37	2.79	4.51	0.16	2.12	2.82	176.12	-0.92	0.88	-1.04	0.3	0.87	Stable
NM_001034669.1	ankyrin repeat and SOCS box containing 2(ASB2)	539244	ASB2	2635	2995	878	1385	2757	1974	1388	1700	545	3389	1324	33.67	9.8	15.91	35.25	23.88	16.26	19.47	6.56	43.08	15.44	1669.8	-0.76	0.33	-2.29	0.02	0.35	Stable
NM_001076927.1	ankyrin repeat and SOCS box containing 3(ASB3)	540802	ASB3	3370	368	172	165	29	226	270	90	409	356	437	3.48	1.58	1.48	0.27	2.25	2.46	0.79	3.57	3.2	4.37	1994.26	0.11	0.2	0.58	0.56	0.96	Stable
NM_001192864.2	ankyrin repeat and SOCS box containing 4(ASB4)	535831	ASB4	1292	88	43	44	22	82	31	75	21	43	85	2.1	1	1.08	0.57	1.95	0.71	1.71	0.49	1.12	2.1	60.55	-0.94	0.32	-2.95	0	0.13	Stable
XM_015473618.2	ankyrin repeat and SOCS box containing 6(ASB6)	509719	ASB6	2094	146	45	111	101	50	96	89	240	33	87	2.34	0.66	1.57	1.42	0.72	1.54	1.35	3.54	0.48	1.32	213.95	-0.21	0.36	-0.6	0.55	0.96	Stable
NM_001205661.1	ankyrin repeat and SOCS box containing 6(ASB6)	509719	ASB6	2074	983	951	1171	809	954	635	898	1039	895	871	15.11	14.15	17.04	12.37	15.41	9.41	12.83	14.73	13.06	14.15	787.12	0.07	0.27	0.27	0.79	0.99	Stable
XM_005221719.4	ankyrin repeat and SOCS box containing 7(ASB7)	507483	ASB7	1880	8	14	0	0	0	0	2	0	3	22	0.13	0.24	0	0	0	0	0.03	0	0.05	0.36	27.66	-0.11	0.59	-0.18	0.86	0.99	Stable
NM_001192151.1	ankyrin repeat and SOCS box containing 7(ASB7)	507483	ASB7	1773	42	52	252	98	134	262	221	289	164	74	0.8	0.93	4.39	1.67	2.4	4.95	3.83	4.83	2.72	1.26	135.33	0.66	0.72	0.92	0.36	0.9	Stable
NM_001076452.1	ankyrin repeat and SOCS box containing 8(ASB8)	617269	ASB8	2175	1243	1234	654	1202	923	849	1141	1033	1515	731	16.81	17.18	10.13	17.61	13.1	11.78	16.63	15.91	21.4	9.96	1004.8	-0.17	0.37	-0.48	0.63	0.98	Stable
XM_005206406.4	ankyrin repeat and SOCS box containing 8(ASB8)	617269	ASB8	2297	74	27	62	32	37	71	88	28	20	48	0.98	0.4	0.86	0.43	0.49	0.98	1.28	0.37	0.26	0.61	59.01	0.41	0.77	0.53	0.59	0.97	Stable
XM_005206404.4	ankyrin repeat and SOCS box containing 8(ASB8)	617269	ASB8	6126	649	184	703	296	566	603	459	360	413	517	3.25	0.89	3.37	1.46	3.11	3.14	2.31	1.77	2.14	2.83	457.9	-0.48	0.59	-0.82	0.41	0.92	Stable
XM_024992218.1	ankyrin repeat and SOCS box containing 8(ASB8)	617269	ASB8	5847	964	976	1321	873	1297	1171	420	1304	792	1416	5.56	5.32	6.97	4.51	7.03	6.71	2.21	6.61	3.98	7.33	1062.81	0.52	0.53	0.98	0.33	0.88	Stable
NM_001191166.1	ankyrin repeat and SOCS box containing 9(ASB9)	784390	ASB9	1593	21	25	44	16	25	29	21	21	18	24	0.39	0.46	0.84	0.34	0.5	0.56	0.4	0.42	0.38	0.46	27.16	0.61	0.46	1.33	0.18	0.77	Stable
NM_001076041.1	activating signal cointegrator 1 complex subunit 1(ASCC1)	534915	ASCC1	1931	1291	716	978	1430	744	1168	784	1303	787	875	22.53	11.82	15.63	22.35	12.22	20.26	12.47	19.99	11.99	13.72	1377.62	0.04	0.36	0.1	0.92	1	Stable
XR_816208.3	activating signal cointegrator 1 complex subunit 1(ASCC1)	534915	ASCC1	2386	56	40	57	16	0	27	15	35	98	0	0.74	0.56	0.73	0.2	0	0.34	0.21	0.47	1.27	0	573.47	0.09	0.21	0.43	0.67	0.98	Stable
XM_005218040.4	activating signal cointegrator 1 complex subunit 2(ASCC2)	505503	ASCC2	2488	67	71	30	37	18	29	60	43	8	18	0.8	0.84	0.37	0.5	0.23	0.36	0.73	0.55	0.11	0.22	68.44	0.82	0.4	2.04	0.04	0.46	Stable
XM_005218035.4	activating signal cointegrator 1 complex subunit 2(ASCC2)	505503	ASCC2	2816	1173	1438	2116	1354	1674	1042	2077	1533	1604	1546	13.21	17.1	23.09	14.24	17.48	11.2	24.85	17.35	17.58	16.57	1153.19	-0.02	0.44	-0.05	0.96	1	Stable
XM_005218041.3	activating signal cointegrator 1 complex subunit 2(ASCC2)	505503	ASCC2	2743	482	285	219	663	235	339	54	126	218	132	5.92	3.31	2.46	7.3	2.72	4.14	0.6	1.36	2.34	1.46	349.87	0.72	0.63	1.15	0.25	0.84	Stable
XM_024977073.1	activating signal cointegrator 1 complex subunit 2(ASCC2)	505503	ASCC2	2584	9	8	16	8	9	21	11	5	8	5	0.11	0.09	0.2	0.1	0.11	0.24	0.13	0.06	0.1	0.06	40.77	1.53	0.87	1.75	0.08	0.58	Stable
XM_024977069.1	activating signal cointegrator 1 complex subunit 2(ASCC2)	505503	ASCC2	5278	387	281	105	88	257	185	118	340	17	133	2.22	1.79	0.63	0.51	1.47	1.11	0.75	1.98	0.1	0.74	339.16	-0.57	0.82	-0.69	0.49	0.95	Stable
NM_001015524.1	activating signal cointegrator 1 complex subunit 2(ASCC2)	505503	ASCC2	2678	1269	976	543	1115	220	446	486	1000	489	715	15.97	11.62	6.26	12.57	2.6	5.58	5.58	11.06	5.37	8.08	797.66	-0.57	0.7	-0.82	0.41	0.92	Stable
XM_024977067.1	activating signal cointegrator 1 complex subunit 2(ASCC2)	505503	ASCC2	2913	371	158	150	287	593	445	59	89	61	94	3.91	1.61	1.51	2.98	6.86	4.87	0.63	0.92	0.66	1.08	138.75	0.26	0.35	0.73	0.46	0.94	Stable
XM_024977074.1	activating signal cointegrator 1 complex subunit 2(ASCC2)	505503	ASCC2	2419	12	38	19	97	8	144	10	77	8	5	0.17	0.48	0.23	1.18	0.1	2.01	0.13	0.98	0.1	0.07	81.25	2.62	0.88	2.96	0	0.12	Stable
XM_010814087.3	activating signal cointegrator 1 complex subunit 2(ASCC2)	505503	ASCC2	2840	20	9	35	9	10	47	11	5	15	42	0.24	0.1	0.38	0.1	0.11	0.55	0.12	0.05	0.16	0.45	44.17	1.27	0.87	1.46	0.14	0.72	Stable
NM_001206118.1	activating signal cointegrator 1 complex subunit 3(ASCC3)	538416	ASCC3	7506	3506	3019	2520	2564	2957	516	3216	2544	2816	2871	14.14	13.55	10.7	10.54	11.89	2.18	14.35	10.41	11.11	11.25	2970.96	-0.14	0.19	-0.77	0.44	0.93	Stable
XM_002687640.5	achaete-scute family bHLH transcription factor 1(ASCL1)	540473	ASCL1	2475	102	30	21	59	96	45	95	460	18	66	1.31	0.41	0.26	0.71	1.14	0.55	1.29	5.92	0.22	0.8	64.4	-1.49	0.44	-3.43	0	0.04	Down
NM_001040607.1	achaete-scute family bHLH transcription factor 2(ASCL2)	664650	ASCL2	1284	475	774	545	480	261	379	414	468	237	365	10.88	18.25	14.3	11.92	6.27	8.91	10.22	12.21	5.67	8.42	467.34	0.65	0.36	1.78	0.08	0.57	Stable
XM_005206799.4	achaete-scute family bHLH transcription factor 4(ASCL4)	540730	ASCL4	6678	354	354	288	298	232	353	283	325	311	296	1.69	1.64	1.3	1.41	1.16	1.62	1.26	1.43	1.41	1.49	304.54	0.31	0.24	1.28	0.2	0.79	Stable
NM_001076493.2	anti-silencing function 1A histone chaperone(ASF1A)	618099	ASF1A	1021	727	761	642	721	673	659	615	586	661	532	20.94	22.57	21.19	22.51	20.34	19.48	19.1	19.22	19.89	15.43	907.39	0.06	0.14	0.44	0.66	0.98	Stable
NM_001075453.1	anti-silencing function 1B histone chaperone(ASF1B)	510538	ASF1B	1736	667	773	1176	574	632	471	413	1285	405	696	11.8	13.19	19.92	10.01	12.27	8.65	7.34	22.34	7.4	13.43	671.84	0.55	0.41	1.33	0.18	0.77	Stable
XM_015458613.2	asialoglycoprotein receptor 1(ASGR1)	509121	ASGR1	1359	15	64	71	52	59	7	86	14	35	39	0.33	1.39	1.58	1.29	1.38	0.16	1.91	0.33	0.86	0.88	69.82	-0.78	0.97	-0.8	0.42	0.93	Stable
XM_005220233.4	asialoglycoprotein receptor 2(ASGR2)	531519	ASGR2	1595	31	18	32	0	23	6	9	0	44	19	0.62	0.38	0.62	0	0.42	0.11	0.19	0	0.85	0.36	78.85	0.03	0.45	0.07	0.94	1	Stable
NM_001192743.1	ASH1 like histone lysine methyltransferase(ASH1L)	540563	ASH1L	11263	2259	1247	962	2350	258	441	4642	2377	673	1185	6.36	3.71	2.62	6.18	0.67	1.19	13.89	6.73	1.84	3.18	5897.67	-0.4	0.23	-1.75	0.08	0.58	Stable
XM_010802924.3	ASH1 like histone lysine methyltransferase(ASH1L)	540563	ASH1L	11306	1752	1205	1453	2171	1414	2967	655	747	866	1598	4.91	3.57	3.95	5.69	3.68	7.94	1.95	2.11	2.36	4.27	707.02	0.04	0.58	0.07	0.94	1	Stable
XM_015462302.2	ASH1 like histone lysine methyltransferase(ASH1L)	540563	ASH1L	11196	26	29	7	8	1141	4	84	34	4	35	0.07	0.08	0.02	0.02	3.15	0.01	0.24	0.1	0.01	0.09	150.59	-0.41	0.95	-0.43	0.67	0.98	Stable
NM_001205473.1	ASH2 like histone lysine methyltransferase complex subunit(ASH2L)	100138350	ASH2L	2521	670	1225	1223	2849	2831	1563	1946	2723	1874	2226	7.82	14.71	16.35	36.02	34.66	18.71	24.48	36.18	22.84	26.16	2320.97	0	0.27	0	1	1	Stable
XM_024986172.1	ASH2 like histone lysine methyltransferase complex subunit(ASH2L)	100138350	ASH2L	2317	64	65	110	5	44	0	96	5	236	218	0.84	0.95	1.51	0.07	0.57	0	1.39	0.07	3.02	2.77	223.65	1.34	0.89	1.5	0.13	0.7	Stable
XM_010804591.3	acid sensing ion channel subunit 3(ASIC3)	789132	ASIC3	2400	55	0	392	7	19	17	6	141	0	20	0.77	0	5.04	0.09	0.25	0.24	0.08	1.74	0	0.25	164.59	1.97	1.45	1.37	0.17	0.76	Stable
NM_206843.2	agouti signaling protein(ASIP)	404192	ASIP	756	4513	5652	6557	4308	1636	2995	6383	567	3341	5563	180.73	251.9	276.44	175.88	65.32	125.61	282.79	23.04	130.91	216.41	4642.39	0.34	0.57	0.6	0.55	0.96	Stable
NM_001034428.1	argininosuccinate lyase(ASL)	512771	ASL	1500	535	411	1720	187	463	492	680	749	748	1404	11.37	8.46	34.61	3.95	10.34	10.08	13.43	14.69	15.1	31.54	1367.4	0	0.55	-0.01	1	1	Stable
XM_010819414.3	argininosuccinate lyase(ASL)	512771	ASL	1647	0	5	31	64	47	51	6	176	5	0	0	0.1	0.63	1.19	0.85	0.91	0.11	3.6	0.1	0	197.31	0.34	0.42	0.82	0.41	0.92	Stable
XM_024984806.1	argininosuccinate lyase(ASL)	512771	ASL	2082	174	203	318	286	173	227	499	314	44	334	2.57	2.89	4.49	4.16	2.8	3.48	7.4	4.55	0.67	5.37	301.88	-0.56	0.58	-0.96	0.34	0.89	Stable
XM_024984805.1	argininosuccinate lyase(ASL)	512771	ASL	1764	129	145	5	74	39	43	110	64	30	72	2.21	2.61	0.09	1.29	0.65	0.72	1.89	1.22	0.54	1.26	452.94	0.24	0.45	0.54	0.59	0.97	Stable
XM_024989756.1	acetylserotonin O-methyltransferase(ASMT)	281013	ASMT	1955	108	87	133	61	70	38	58	126	131	33	1.64	1.31	2.06	1.05	1.14	0.6	0.9	2.04	2.24	0.52	80.1	0.2	0.51	0.38	0.7	0.98	Stable
NM_001035058.1	acetylserotonin O-methyltransferase-like(ASMTL)	508458	ASMTL	1974	1836	2111	3025	1980	2078	2217	1372	2858	2109	1744	28.71	32.28	48.59	33.6	32.34	33.27	20.44	43.83	36	28.16	2907.66	0.17	0.2	0.86	0.39	0.91	Stable
NM_001098864.1	arsA arsenite transporter, ATP-binding, homolog 1 (bacterial)(ASNA1)	504586	ASNA1	1261	5275	4953	5101	5242	5345	4848	4719	3576	4599	4745	126.27	124.54	135.49	127.71	125.56	113.07	113.3	95.55	116.24	116.14	5217.93	0.05	0.18	0.28	0.78	0.99	Stable
XM_024990636.1	asparagine synthetase (glutamine-hydrolyzing)(ASNS)	514209	ASNS	1857	86	59	63	10	6	29	36	32	37	25	1.56	1.01	1.05	0.16	0.1	0.52	0.6	0.51	0.59	0.41	35	1.86	1.01	1.83	0.07	0.55	Stable
XM_024990634.1	asparagine synthetase (glutamine-hydrolyzing)(ASNS)	514209	ASNS	2413	0	20	0	34	26	58	21	0	124	6	0	0.24	0	0.47	0.34	0.74	0.26	0	1.72	0.08	201.27	-0.94	0.97	-0.97	0.33	0.89	Stable
XM_015468126.2	asparagine synthetase (glutamine-hydrolyzing)(ASNS)	514209	ASNS	1989	1571	3963	229	1452	3312	1165	2337	916	2987	2229	24.38	60.14	3.65	24.45	51.16	17.35	34.56	13.94	50.6	35.72	3147.25	-0.6	0.64	-0.94	0.35	0.89	Stable
XM_024990637.1	asparagine synthetase (glutamine-hydrolyzing)(ASNS)	514209	ASNS	2060	103	27	87	25	48	25	69	2	22	25	1.51	0.42	1.41	0.37	0.69	0.36	1.01	0.03	0.34	0.37	77.75	-0.58	0.76	-0.76	0.44	0.93	Stable
NM_001034680.2	asparagine synthetase domain containing 1(ASNSD1)	539672	ASNSD1	2385	4361	3764	4471	3498	3536	4562	3605	3166	3666	4153	61.61	50.3	57.86	44.27	47.01	64.07	46.44	39.32	45.21	52.72	4409.94	0.22	0.19	1.2	0.23	0.82	Stable
XM_005220208.4	aspartoacylase(ASPA)	509432	ASPA	1758	453	252	340	565	564	818	199	169	285	411	7.92	4.25	5.69	9.73	10.81	14.83	3.49	2.9	5.14	7.83	448.76	0.38	0.68	0.56	0.58	0.97	Stable
NM_001305013.1	asparaginase(ASPG)	505486	ASPG	1810	140	208	219	255	98	79	91	24	242	181	2.34	3.87	3.86	4.35	1.63	1.38	1.68	0.41	3.96	2.94	130.63	0.63	0.44	1.43	0.15	0.73	Stable
XM_024981623.1	asparaginase(ASPG)	505486	ASPG	2587	57	45	143	137	52	33	39	18	127	99	0.74	0.53	1.64	1.56	0.61	0.43	0.48	0.21	1.48	1.21	64.68	0.72	0.62	1.15	0.25	0.84	Stable
XM_015474457.2	aspartate beta-hydroxylase(ASPH)	286771	ASPH	3368	276	272	265	244	135	214	291	306	173	226	2.52	2.39	2.31	2.19	1.35	2.03	2.67	2.74	1.63	2.25	303.66	0.15	0.37	0.39	0.69	0.98	Stable
XM_025001421.1	aspartate beta-hydroxylase(ASPH)	286771	ASPH	5219	2306	838	870	1311	997	1428	2191	1714	1006	799	14.08	4.96	5.03	7.96	6.4	8.41	12.44	9.66	5.84	5.16	3369.32	0	0.48	0.01	1	1	Stable
XM_015474449.2	aspartate beta-hydroxylase(ASPH)	286771	ASPH	5312	305	321	385	126	337	256	279	146	475	993	1.73	1.92	2.43	0.73	1.88	1.42	1.59	0.93	2.85	5.77	541.21	1.52	0.96	1.59	0.11	0.66	Stable
XR_003038026.1	aspartate beta-hydroxylase(ASPH)	286771	ASPH	3915	38	11	27	30	1	8	20	27	19	11	0.33	0.09	0.2	0.23	0.01	0.07	0.16	0.21	0.15	0.09	122.32	-0.7	0.9	-0.78	0.44	0.93	Stable
XM_025001419.1	aspartate beta-hydroxylase(ASPH)	286771	ASPH	5386	297	236	179	100	358	211	322	245	310	950	1.85	1.35	0.98	0.55	2.01	1.32	1.91	1.4	1.74	5.59	1866.54	-0.73	0.94	-0.77	0.44	0.93	Stable
NM_174757.2	aspartate beta-hydroxylase(ASPH)	286771	ASPH	2740	7	6	10	9	7	3	15	7	6	19	0.08	0.07	0.12	0.1	0.08	0.03	0.17	0.09	0.07	0.21	1169.99	-0.83	0.38	-2.18	0.03	0.4	Stable
XM_025001422.1	aspartate beta-hydroxylase(ASPH)	286771	ASPH	5188	2619	1071	1438	3171	1815	2554	3094	922	591	622	16.01	6.91	8.52	18.11	10.29	14.9	20.09	5.66	3.52	3.62	259.59	0.35	0.68	0.51	0.61	0.97	Stable
XM_025001420.1	aspartate beta-hydroxylase(ASPH)	286771	ASPH	5296	1071	2464	2220	1591	553	1657	1766	3314	3086	2226	5.95	14.09	14.12	9.58	3.22	9.44	10.57	20.96	17.9	12.45	1009.33	0.75	0.79	0.96	0.34	0.89	Stable
XM_024977799.1	aspartate beta-hydroxylase domain containing 2(ASPHD2)	541223	ASPHD2	3168	804	894	857	155	713	1088	242	1075	945	1127	8.09	8.71	8.17	1.55	7.54	10.55	2.26	9.98	9.03	11.99	1104.64	0.49	0.33	1.48	0.14	0.71	Stable
NM_001206506.1	abnormal spindle microtubule assembly(ASPM)	534849	ASPM	10541	761	552	353	0	334	520	474	846	0	710	2.14	1.54	1.01	0	1.01	1.52	1.36	2.54	0	2.07	1708.38	0.48	0.29	1.67	0.1	0.62	Stable
NM_001034309.2	asporin(ASPN)	507990	ASPN	2372	1170	1185	758	1366	826	817	996	2446	2127	851	16.62	15.92	9.86	17.38	11.04	11.54	12.9	30.55	26.37	10.86	934.62	-0.02	0.28	-0.09	0.93	1	Stable
XM_024980107.1	ASPSCR1, UBX domain containing tether for SLC2A4(ASPSCR1)	515670	ASPSCR1	1856	273	108	89	224	92	74	151	91	258	245	4.45	1.96	1.53	3.72	1.5	1.26	2.72	1.51	4.12	3.88	411.54	-0.19	0.36	-0.52	0.6	0.97	Stable
NM_001104980.1	ASPSCR1, UBX domain containing tether for SLC2A4(ASPSCR1)	515670	ASPSCR1	1755	2234	1962	1956	2225	1755	2092	1606	1876	1496	1548	40.57	34.5	33.64	40.2	33.49	36.62	27.11	31.44	25.81	29.72	2026.17	0.2	0.19	1.02	0.31	0.87	Stable
XM_024980106.1	ASPSCR1, UBX domain containing tether for SLC2A4(ASPSCR1)	515670	ASPSCR1	2199	397	182	306	348	225	261	301	349	483	523	5.55	2.45	4.09	4.79	3.45	3.78	4.22	4.79	6.96	7.97	633.01	0.28	0.31	0.91	0.36	0.9	Stable
XM_024980105.1	ASPSCR1, UBX domain containing tether for SLC2A4(ASPSCR1)	515670	ASPSCR1	1727	72	192	36	150	68	39	124	70	77	91	1.26	3.53	0.7	2.67	1.17	0.66	2.17	1.37	1.42	1.63	131.45	0.03	0.49	0.06	0.95	1	Stable
NM_001077035.2	asparaginase like 1(ASRGL1)	767970	ASRGL1	1156	3119	2679	2900	2236	2532	2203	2410	1950	2292	2602	90.91	73.86	77.43	58.39	69.45	63.83	64.05	49.97	58.31	68.14	2577.67	0.03	0.15	0.19	0.85	0.99	Stable
NM_173892.4	argininosuccinate synthase 1(ASS1)	280726	ASS1	1498	2876	2786	3527	4942	3290	5352	2752	639	2279	3081	56.46	56.31	79.33	105.15	67.79	107.84	58.25	14.29	46.74	60.92	3422.2	0.48	0.39	1.23	0.22	0.81	Stable
XR_003036194.1	asteroid homolog 1 (Drosophila)(ASTE1)	101905341	ASTE1	4975	657	581	456	1077	630	122	77	88	365	499	3.91	3.43	2.77	7.29	4.04	0.76	0.47	0.56	2.46	3.08	335.47	0.5	0.82	0.62	0.54	0.96	Stable
XR_003036194.1	asteroid homolog 1 (Drosophila)(ASTE1)	101905341	ASTE1	4975	657	581	456	1077	630	122	77	88	365	499	3.91	3.43	2.77	7.29	4.04	0.76	0.47	0.56	2.46	3.08	335.47	0.5	0.82	0.62	0.54	0.96	Stable
XM_024999714.1	astacin like metalloendopeptidase(ASTL)	511079	ASTL	2269	276	249	189	357	274	299	261	42	164	121	4.1	3.5	2.57	4.75	3.83	4.41	3.53	0.55	2.13	1.61	257.83	-0.03	0.31	-0.11	0.92	0.99	Stable
XM_024996355.1	astrotactin 2(ASTN2)	781555	ASTN2	4605	130	34	57	166	143	55	105	14	210	142	0.9	0.23	0.37	1.14	1.04	0.37	0.68	0.09	1.38	1.04	85.74	-1.34	0.38	-3.57	0	0.03	Down
XM_025001184.1	additional sex combs like 1, transcriptional regulator(ASXL1)	522091	ASXL1	6641	2029	2782	728	767	2661	1263	922	2043	1318	1393	9.74	12.93	3.31	3.66	13.42	5.84	4.11	9.05	6.01	7.07	5010.85	-0.02	0.24	-0.09	0.92	1	Stable
XM_010810276.3	additional sex combs like 2, transcriptional regulator(ASXL2)	100140419	ASXL2	12132	2022	1236	875	3300	744	737	665	1133	1232	397	5.58	3.13	2.14	8	1.86	2.05	1.75	2.88	3.07	1.04	1379.87	-0.49	0.84	-0.58	0.56	0.96	Stable
XM_002691461.5	additional sex combs like 2, transcriptional regulator(ASXL2)	100140419	ASXL2	12906	5920	6079	328	646	6126	2962	6351	3120	1646	6631	13.89	15.87	0.81	1.54	14.33	7.28	16.48	7.43	3.78	15.11	4067.78	0.24	0.92	0.26	0.79	0.99	Stable
XM_024984461.1	additional sex combs like 3, transcriptional regulator(ASXL3)	538107	ASXL3	7214	343	199	296	196	349	285	344	56	136	293	1.44	0.87	1.37	0.83	1.43	1.16	1.44	0.26	0.6	1.25	298.57	-0.33	0.3	-1.1	0.27	0.85	Stable
NM_174063.2	ankyrin repeat, SAM and basic leucine zipper domain containing 1(ASZ1)	281184	ASZ1	1718	52	74	26	35	112	156	208	30	59	33	0.96	1.33	0.46	0.65	2.18	2.79	3.59	0.51	1.04	0.65	106.27	-0.46	0.86	-0.54	0.59	0.97	Stable
NM_001205581.1	ATPase family, AAA domain containing 1(ATAD1)	506045	ATAD1	3042	403	139	2758	742	1309	1059	2307	1002	1148	344	4.09	1.38	28.75	8.17	13.22	10.31	22.3	9.97	12.72	3.6	5815.01	-0.12	0.26	-0.45	0.65	0.98	Stable
XM_024985534.1	ATPase family, AAA domain containing 1(ATAD1)	506045	ATAD1	2583	1610	1467	2186	0	1018	673	598	784	1582	1063	18.87	19.14	26.97	0	11.9	8.26	7.75	9.32	18.14	12.1	368.91	1.22	0.6	2.04	0.04	0.46	Stable
NM_001099020.2	ATPase family, AAA domain containing 2(ATAD2)	522920	ATAD2	1255	27	50	36	1	30	46	80	31	43	42	0.65	1.34	0.91	0.02	0.72	1.16	2.14	0.76	1.01	0.98	330.44	0.16	0.25	0.62	0.54	0.96	Stable
NM_001206750.1	ATPase family, AAA domain containing 2B(ATAD2B)	518785	ATAD2B	7789	273	490	780	189	674	1212	1074	1028	1281	881	1.11	2.11	3.08	0.72	2.54	4.71	4.65	4.21	5.08	3.41	1064.51	0.99	0.21	4.62	0	0	Stable
XM_024998662.1	ATPase family, AAA domain containing 2B(ATAD2B)	518785	ATAD2B	6473	113	111	50	26	129	94	148	121	79	205	0.53	0.58	0.25	0.12	0.6	0.46	0.77	0.57	0.36	0.93	113.55	-0.55	0.41	-1.35	0.18	0.76	Stable
NM_001105462.1	ATPase family, AAA domain containing 3A(ATAD3A)	784353	ATAD3A	2463	3313	2895	2417	2410	1816	1904	1765	1556	1686	2891	41.32	34.82	28.86	29.62	24.84	24.64	22.12	19.07	21.7	39.31	2278.68	0.17	0.3	0.58	0.56	0.97	Stable
XM_024979988.1	ATPase family, AAA domain containing 5(ATAD5)	513059	ATAD5	6969	784	655	751	551	431	370	626	763	292	546	3.46	2.78	3.17	2.39	2.08	1.69	2.77	3.3	1.33	2.62	592.98	0.06	0.36	0.18	0.86	0.99	Stable
NM_001276323.1	alpha tubulin acetyltransferase 1(ATAT1)	786491	ATAT1	1490	48	15	33	119	126	32	68	34	107	104	1.03	0.31	0.67	2.53	2.83	0.66	1.35	0.67	2.17	2.35	390.68	-0.37	0.29	-1.27	0.21	0.8	Stable
XM_015459897.2	alpha tubulin acetyltransferase 1(ATAT1)	786491	ATAT1	2665	315	9	406	476	53	124	99	32	225	182	3.75	0.11	4.68	5.29	0.58	1.41	1.25	0.38	2.61	2.06	1251.3	-0.6	0.42	-1.43	0.15	0.73	Stable
XM_005208927.4	ATCAY, caytaxin(ATCAY)	509463	ATCAY	4889	94	187	119	151	29	87	127	58	129	181	0.57	1.12	0.74	1.04	0.19	0.55	0.78	0.38	0.88	1.14	106.58	0.72	0.59	1.22	0.22	0.81	Stable
XM_002698547.5	arginyltransferase 1(ATE1)	534601	ATE1	5513	1699	1042	1095	1158	541	1050	1188	884	903	949	10.32	5.81	5.88	6.18	2.97	6.42	6.87	4.95	4.94	5.46	1314.27	0.01	0.24	0.04	0.97	1	Stable
XM_010820116.3	arginyltransferase 1(ATE1)	534601	ATE1	9527	191	237	207	119	185	163	196	216	141	214	0.62	0.75	0.69	0.42	0.6	0.51	0.61	0.69	0.5	0.72	196.94	0.26	0.26	1	0.32	0.88	Stable
XM_002698548.5	arginyltransferase 1(ATE1)	534601	ATE1	5513	1638	631	1128	1483	1979	1113	1656	1366	1058	1273	8.74	3.47	6.89	8.57	11.08	6.09	9.52	8.3	5.9	6.84	1615.45	-0.63	0.24	-2.66	0.01	0.21	Stable
XM_010820113.3	arginyltransferase 1(ATE1)	534601	ATE1	4955	337	644	265	210	220	129	420	187	433	187	2.06	4.38	1.7	1.31	1.34	0.83	2.84	1.16	2.59	1.11	58.11	1.34	0.64	2.09	0.04	0.44	Stable
XM_024991505.1	activating transcription factor 1(ATF1)	506967	ATF1	2165	303	190	60	20	59	228	464	120	89	166	4.44	2.94	0.85	0.27	0.8	3.19	7.22	1.77	1.27	2.31	287.73	-0.01	0.68	-0.01	0.99	1	Stable
NM_001075289.1	activating transcription factor 1(ATF1)	506967	ATF1	2469	1896	1025	775	480	1132	551	836	1055	562	767	24.35	13.9	9.64	5.76	13.48	6.76	11.41	13.62	7.03	9.38	1478.66	-0.26	0.44	-0.59	0.56	0.96	Stable
XM_010804952.3	activating transcription factor 1(ATF1)	506967	ATF1	2555	968	1547	1387	1052	808	1403	1176	1257	1192	1228	11.22	17.81	16.43	13.87	10.08	16.95	13.89	15.6	15.63	14.77	699.48	0.52	0.86	0.61	0.54	0.96	Stable
XM_010804953.3	activating transcription factor 1(ATF1)	506967	ATF1	2413	20	8	11	45	54	7	47	44	187	8	0.28	0.11	0.14	0.56	0.71	0.1	0.6	0.54	2.28	0.1	29.62	0.38	0.65	0.59	0.56	0.96	Stable
XM_025000423.1	activating transcription factor 2(ATF2)	509827	ATF2	4241	951	519	712	530	847	804	950	843	123	1039	6.92	3.69	5.32	4.19	6.14	5.62	6.59	6.02	0.98	7.81	920.66	-0.39	0.2	-1.92	0.06	0.52	Stable
XM_025000418.1	activating transcription factor 2(ATF2)	509827	ATF2	4141	4298	3373	3028	2495	2958	2795	3476	2611	3440	907	34.97	25.96	22.57	18.19	22.65	22.61	25.79	18.68	24.43	6.63	2836.64	-0.04	0.16	-0.25	0.8	0.99	Stable
XM_025000440.1	activating transcription factor 2(ATF2)	509827	ATF2	4026	210	515	261	128	233	387	355	764	199	611	1.57	4.06	2.17	0.98	1.71	2.83	2.67	6.39	1.58	4.68	442.82	0.43	0.53	0.81	0.42	0.92	Stable
NM_001081584.2	activating transcription factor 2(ATF2)	509827	ATF2	2241	166	187	46	53	38	23	73	50	43	335	2.24	2.65	0.69	0.73	0.5	0.3	0.99	0.75	0.61	4.61	35.81	-0.12	0.9	-0.14	0.89	0.99	Stable
XM_025000433.1	activating transcription factor 2(ATF2)	509827	ATF2	4012	215	78	158	206	109	331	256	239	190	379	1.59	0.57	1.19	1.73	0.87	2.55	1.93	1.89	1.59	2.9	312.19	-0.15	0.73	-0.21	0.84	0.99	Stable
XM_010813555.3	activating transcription factor 3(ATF3)	515266	ATF3	2296	109	16	2	122	35	86	17	52	84	50	1.6	0.22	0.03	1.6	0.48	1.25	0.23	0.67	1.08	0.66	50.33	-0.92	1.3	-0.71	0.48	0.95	Stable
NM_001046193.2	activating transcription factor 3(ATF3)	515266	ATF3	1997	1067	213	455	232	761	111	379	302	1115	151	17.9	3.28	6.75	3.42	11.54	1.87	6.05	4.67	16.85	2.4	705.69	-1.68	0.62	-2.71	0.01	0.19	Stable
NM_001034342.2	activating transcription factor 4(ATF4)	509107	ATF4	1415	38332	27911	27596	26967	32886	22728	22919	24178	28576	29020	802.45	580.11	590.43	642.12	740.76	495.75	488.91	541.79	676.4	630.08	26823.6	-0.21	0.25	-0.84	0.4	0.92	Stable
XM_024991552.1	activating transcription factor 4(ATF4)	509107	ATF4	1444	1144	842	1076	1169	1299	628	329	774	740	763	26.69	18.59	23	24.44	28.52	14.57	7	15.88	15.07	16	2692.94	-0.11	0.34	-0.31	0.76	0.99	Stable
NM_001192422.1	activating transcription factor 5(ATF5)	515654	ATF5	1193	977	628	657	936	1336	742	563	402	722	818	27.59	16.78	17	23.68	35.51	20.83	14.5	9.98	17.8	20.76	824.36	-0.44	0.42	-1.06	0.29	0.86	Stable
XM_024978225.1	activating transcription factor 5(ATF5)	515654	ATF5	2317	1698	1823	1730	1965	3143	1603	1773	1050	1316	1360	22.62	23.75	23.67	28.41	41.67	20.49	22.5	13.72	19.14	18.71	1998.18	-0.33	0.4	-0.83	0.41	0.92	Stable
XM_024989876.1	activating transcription factor 6(ATF6)	530610	ATF6	6992	10706	6671	5246	5535	5955	5536	7120	5278	6492	7544	45.03	28.88	25.28	25.23	26.29	23.9	32.29	25.28	28.53	31.96	7438.69	-0.32	0.23	-1.4	0.16	0.74	Stable
XR_003032022.1	activating transcription factor 6 beta(ATF6B)	513928	ATF6B	2368	48	73	18	40	34	8	136	59	28	7	0.6	0.91	0.23	0.57	0.46	0.1	1.73	0.79	0.4	0.09	526.97	1.28	0.49	2.6	0.01	0.23	Stable
XM_024983571.1	activating transcription factor 6 beta(ATF6B)	513928	ATF6B	2795	312	427	50	483	174	158	463	136	121	13	3.76	4.87	0.55	5.22	1.97	1.89	5.09	1.44	1.27	0.14	1127.31	2.39	0.62	3.85	0	0.02	Up
XM_015459880.2	activating transcription factor 6 beta(ATF6B)	513928	ATF6B	2722	75	0	21	124	23	43	16	47	73	9	0.83	0	0.26	1.4	0.25	0.46	0.18	0.58	0.85	0.1	454.15	-0.55	0.72	-0.76	0.44	0.93	Stable
XM_005206196.4	activating transcription factor 7(ATF7)	541204	ATF7	6950	1188	1749	3714	1079	1729	1006	106	2388	1158	660	5.17	8.48	17.03	4.79	7.51	4.59	0.51	10.56	4.94	2.79	2220.83	0.39	0.83	0.48	0.63	0.98	Stable
XM_010804892.3	activating transcription factor 7(ATF7)	541204	ATF7	7281	4381	2049	1299	4139	3886	1847	4625	1508	2029	3916	18.16	8.92	5.98	17.46	15.81	7.46	19.23	6.98	8.88	16.6	3019.1	-0.67	0.6	-1.11	0.27	0.85	Stable
XM_010804893.3	activating transcription factor 7(ATF7)	541204	ATF7	2237	317	1116	137	272	227	689	1026	327	408	412	4.35	14.78	1.8	3.68	3.42	9.82	14.16	4.41	5.78	6.17	67.17	-0.18	0.8	-0.22	0.82	0.99	Stable
XM_024992291.1	activating transcription factor 7 interacting protein(ATF7IP)	781834	ATF7IP	8142	1443	1435	1080	641	830	973	907	636	832	851	5.21	5.34	4.47	2.51	3.15	3.61	3.53	2.62	3.14	3.1	751.03	0.33	0.93	0.35	0.73	0.98	Stable
XM_024992292.1	activating transcription factor 7 interacting protein(ATF7IP)	781834	ATF7IP	8177	875	238	39	440	690	503	275	691	10	442	3.41	0.9	0.14	1.71	2.83	1.89	1	2.49	0.04	1.82	359.1	-0.77	0.87	-0.88	0.38	0.91	Stable
XM_024992296.1	activating transcription factor 7 interacting protein(ATF7IP)	781834	ATF7IP	8113	4985	4444	5075	3758	5341	3394	4501	4075	3872	5093	18.2	16.11	18.94	15.61	20.98	12.91	16.75	15.93	15.99	19.29	6000.8	0	0.33	0	1	1	Stable
XR_003034617.1	activating transcription factor 7 interacting protein(ATF7IP)	781834	ATF7IP	3798	26	46	18	11	51	7	36	57	21	21	0.22	0.41	0.15	0.09	0.39	0.06	0.32	0.48	0.17	0.17	15.19	-0.1	0.6	-0.16	0.87	0.99	Stable
XM_024992293.1	activating transcription factor 7 interacting protein(ATF7IP)	781834	ATF7IP	8129	534	41	196	402	438	860	563	710	467	291	2.08	0.17	0.74	1.46	1.58	3.2	2.33	2.78	1.77	1.08	662.11	-0.85	0.95	-0.89	0.37	0.9	Stable
XR_003034618.1	activating transcription factor 7 interacting protein(ATF7IP)	781834	ATF7IP	3769	41	53	18	73	50	93	32	45	27	36	0.32	0.41	0.14	0.65	0.42	0.76	0.26	0.38	0.24	0.29	53.6	0.29	0.69	0.43	0.67	0.98	Stable
NM_001102325.2	activating transcription factor 7 interacting protein(ATF7IP)	781834	ATF7IP	4055	14	5	21	74	26	32	18	28	38	18	0.12	0.04	0.15	0.54	0.19	0.27	0.14	0.21	0.28	0.14	12.36	-0.06	0.83	-0.07	0.94	1	Stable
NM_001083531.1	autophagy related 10(ATG10)	787344	ATG10	1959	224	223	183	272	153	94	295	112	265	129	3.46	3.84	2.98	4.29	2.36	1.52	5.04	1.76	4.01	1.94	222.82	-0.1	0.32	-0.3	0.76	0.99	Stable
XM_005206209.4	autophagy related 101(ATG101)	513049	ATG101	1240	160	106	137	64	195	144	135	105	85	147	3.79	2.59	3.72	1.65	4.85	3.51	3.45	2.84	2.11	3.51	122.75	-0.53	0.49	-1.09	0.28	0.86	Stable
NM_001046134.1	autophagy related 101(ATG101)	513049	ATG101	1466	2596	2443	2989	2930	3141	2689	2464	2390	2177	2616	54.65	50.3	64.65	66.94	65.82	54.33	49.43	49.36	50.03	56.88	2675.84	0.07	0.25	0.29	0.77	0.99	Stable
XM_005206210.4	autophagy related 101(ATG101)	513049	ATG101	1273	79	78	129	96	215	25	174	79	34	23	1.98	1.89	3.06	2.39	5.66	0.6	4.05	1.83	0.81	0.61	159.99	-0.92	0.82	-1.13	0.26	0.84	Stable
NM_001076982.1	autophagy related 12(ATG12)	767903	ATG12	1502	906	1309	2163	1026	1088	586	1151	923	939	876	17.87	25.63	43.6	23.02	23.09	12.04	23.13	19.48	20.94	17.92	3887.9	-0.05	0.22	-0.22	0.82	0.99	Stable
XM_005216430.3	autophagy related 13(ATG13)	507340	ATG13	4298	27	24	18	30	16	33	14	12	12	14	0.18	0.17	0.14	0.22	0.11	0.23	0.1	0.09	0.09	0.1	26.18	0.22	0.5	0.44	0.66	0.98	Stable
XM_024975111.1	autophagy related 13(ATG13)	507340	ATG13	4147	284	442	384	629	784	268	401	517	320	679	2.1	3.16	2.72	4.59	6.37	2.06	2.98	3.76	2.45	5.48	426.84	-0.15	0.34	-0.45	0.65	0.98	Stable
NM_001076812.1	autophagy related 13(ATG13)	507340	ATG13	3849	2244	940	2508	728	757	483	1717	377	986	981	19.53	7.5	19.3	5.56	5.95	4.23	14.22	3.02	7.73	8.08	1616.62	0.07	0.23	0.3	0.76	0.99	Stable
XM_005216436.3	autophagy related 13(ATG13)	507340	ATG13	4189	373	1315	497	1820	1039	1706	582	1491	1802	1447	2.84	9.69	3.58	13.78	8.31	12.51	4.12	10.47	13.02	11.64	597.06	0.3	0.24	1.24	0.22	0.81	Stable
NM_001192099.1	autophagy related 14(ATG14)	538831	ATG14	4220	1493	1357	1237	1480	1448	1295	1582	1522	1482	1279	11.85	9.88	8.68	10.31	10.39	10.34	11.95	11.13	10.6	9.61	1382.74	-0.15	0.2	-0.72	0.47	0.94	Stable
NM_001191389.1	autophagy related 16 like 1(ATG16L1)	509587	ATG16L1	3433	596	460	210	482	362	715	465	157	283	675	5.24	4.25	2.05	4.31	3.12	6.13	4.1	1.54	2.63	6.07	889.89	0.19	0.43	0.43	0.67	0.98	Stable
XM_005204951.4	autophagy related 16 like 1(ATG16L1)	509587	ATG16L1	3384	897	1088	1001	567	1072	1276	865	684	976	788	8.88	9.88	8.76	4.93	9.59	12.7	8.15	6.24	8.71	7.38	3264.34	0.12	0.28	0.41	0.68	0.98	Stable
XM_024975176.1	autophagy related 16 like 2(ATG16L2)	511036	ATG16L2	6740	0	1066	0	489	0	0	0	0	0	0	0	4.86	0	2.13	0	0	0	0	0	0	2120.57	0.1	0.2	0.51	0.61	0.97	Stable
NM_001192280.1	autophagy related 16 like 2(ATG16L2)	511036	ATG16L2	1864	330	81	105	177	270	79	142	185	311	528	5.96	1.39	1.74	2.87	4.59	1.42	2.34	2.94	4.91	8.58	75.92	0.12	0.33	0.38	0.7	0.98	Stable
XM_010821169.3	ATG2 autophagy related 2 homolog A (S. cerevisiae)(ATG2A)	529808	ATG2A	6469	106	642	208	44	48	191	148	356	10	342	0.5	2.94	0.95	0.21	0.25	0.94	0.71	1.66	0.05	1.77	176.39	2.61	1.34	1.95
XM_010821169.3	autophagy related 2A(ATG2A)	529808	ATG2A	6469	106	642	208	44	48	191	148	356	10	342	0.5	2.94	0.95	0.21	0.25	0.94	0.71	1.66	0.05	1.77	176.39	2.61	1.34	1.95
XM_024987175.1	ATG2 autophagy related 2 homolog A (S. cerevisiae)(ATG2A)	529808	ATG2A	6431	313	1018	2646	3156	2351	2209	2591	2207	2128	2641	1.5	4.78	13.05	16.44	11.23	10.17	11.85	10.39	11.15	13.09	2360.37	-0.18	0.39	-0.46	0.65	0.98	Stable
XM_024987175.1	autophagy related 2A(ATG2A)	529808	ATG2A	6431	313	1018	2646	3156	2351	2209	2591	2207	2128	2641	1.5	4.78	13.05	16.44	11.23	10.17	11.85	10.39	11.15	13.09	2360.37	-0.18	0.39	-0.46	0.65	0.98	Stable
XM_024981791.1	autophagy related 2B(ATG2B)	519961	ATG2B	7309	70	190	209	781	220	313	171	306	249	498	0.28	0.76	0.87	3.6	0.96	1.32	0.71	1.33	1.14	2.09	118.45	1.6	0.6	2.65	0.01	0.21	Stable
XM_024981789.1	autophagy related 2B(ATG2B)	519961	ATG2B	11136	423	3	8	0	0	19	2399	0	2734	0	1.2	0.01	0.02	0	0	0.05	7.26	0	7.58	0	4085.19	-0.15	0.19	-0.8	0.42	0.93	Stable
NM_001206753.1	autophagy related 2B(ATG2B)	519961	ATG2B	7298	86	191	595	621	245	544	167	376	231	660	0.35	0.77	2.47	2.87	1.07	2.3	0.69	1.63	1.06	2.78	222.95	2.15	0.61	3.51	0	0.04	Up
NM_001075364.1	autophagy related 3(ATG3)	508571	ATG3	1535	3414	2805	2473	2405	2344	2965	2973	2242	2518	2204	70.89	56.4	48.63	49.68	51.15	59.34	57.37	42.96	49.66	48.38	3614.67	-0.06	0.16	-0.35	0.72	0.98	Stable
NM_001001171.1	autophagy related 4A cysteine peptidase(ATG4A)	408003	ATG4A	1191	26	33	43	275	300	159	30	347	27	233	0.67	0.82	1.06	6.99	8.49	4.26	0.78	8.79	0.72	6.55	660.43	-0.33	0.3	-1.11	0.27	0.85	Stable
NM_001001170.1	autophagy related 4B cysteine peptidase(ATG4B)	408002	ATG4B	1174	16	75	5	16	5	21	70	139	95	258	0.41	2.03	0.14	0.42	0.13	0.53	1.81	3.99	2.58	6.78	1374.68	0.02	0.22	0.08	0.94	1	Stable
XM_005204512.4	autophagy related 4C cysteine peptidase(ATG4C)	531455	ATG4C	1795	93	86	29	47	41	102	48	58	79	115	1.53	1.41	0.49	0.88	0.73	1.75	0.81	1.02	1.47	1.97	53.48	-0.56	0.64	-0.86	0.39	0.91	Stable
NM_001082442.1	autophagy related 4C cysteine peptidase(ATG4C)	531455	ATG4C	2543	1266	954	930	992	1028	1055	1179	1132	949	709	14.75	11.03	11.07	13.14	12.88	12.8	13.99	14.11	12.5	8.57	1093.32	-0.04	0.22	-0.19	0.85	0.99	Stable
NM_001099146.1	autophagy related 4D cysteine peptidase(ATG4D)	615657	ATG4D	1963	575	585	1135	801	746	165	382	604	350	593	9.29	9.98	17.76	12.09	11.18	2.54	6.56	9.81	5.5	9.12	2572.51	-0.26	0.41	-0.63	0.53	0.96	Stable
XM_024996702.1	autophagy related 5(ATG5)	532686	ATG5	2464	415	779	484	216	347	268	491	319	72	604	4.99	9.3	5.95	2.95	4.49	3.36	6.01	4.11	0.98	7.53	409.59	0.77	0.68	1.13	0.26	0.84	Stable
XM_024996699.1	autophagy related 5(ATG5)	532686	ATG5	2255	25	24	80	13	6	35	31	17	11	11	0.33	0.32	1.2	0.18	0.08	0.47	0.44	0.25	0.15	0.14	25.01	0.78	0.74	1.05	0.3	0.87	Stable
XM_024996698.1	autophagy related 5(ATG5)	532686	ATG5	1289	38	43	46	0	11	20	25	5	8	39	0.99	1.02	1.06	0	0.26	0.52	0.62	0.12	0.19	0.96	70.08	-0.38	0.42	-0.91	0.36	0.9	Stable
NM_001034579.2	autophagy related 5(ATG5)	532686	ATG5	1565	239	284	289	244	873	1789	651	185	164	440	4.61	5.75	6.19	4.79	16.52	33.62	12.59	3.98	3.34	8.68	212.88	-0.11	0.29	-0.36	0.72	0.98	Stable
XM_024996700.1	autophagy related 5(ATG5)	532686	ATG5	3257	3095	2377	258	2159	1311	594	1511	2846	2138	475	30.29	22.53	2.39	21.02	13.48	5.6	13.74	25.7	19.87	4.91	4271.07	-0.23	0.28	-0.81	0.42	0.92	Stable
XM_024996701.1	autophagy related 5(ATG5)	532686	ATG5	1185	2	1	9	19	4	3	12	18	6	2	0.05	0.03	0.23	0.47	0.1	0.08	0.34	0.48	0.16	0.05	4.8	-0.52	1.38	-0.38	0.71	0.98	Stable
XM_024983112.1	autophagy related 7(ATG7)	787967	ATG7	5073	44	84	48	34	142	0	0	59	0	0	0.27	0.49	0.28	0.2	0.94	0	0	0.35	0	0	123.96	-1.04	0.92	-1.13	0.26	0.84	Stable
NM_001142967.1	autophagy related 7(ATG7)	787967	ATG7	2767	170	34	39	156	20	71	47	29	103	145	1.95	0.41	0.43	1.67	0.21	0.78	0.57	0.33	1.15	1.58	280.61	1.01	0.47	2.14	0.03	0.42	Stable
XM_005223099.4	autophagy related 7(ATG7)	787967	ATG7	10956	353	192	123	136	132	114	306	265	58	186	0.99	0.53	0.36	0.42	0.37	0.31	0.82	0.73	0.18	0.54	227.78	-0.97	0.52	-1.87	0.06	0.54	Stable
XM_010817938.3	autophagy related 7(ATG7)	787967	ATG7	2334	0	0	0	0	0	0	0	0	0	0	0	0	0	0	0	0	0	0	0	0	23.31	-0.11	0.64	-0.17	0.87	0.99	Stable
XM_010802364.3	autophagy related 9A(ATG9A)	540482	ATG9A	3986	82	62	82	133	166	164	197	98	76	136	0.65	0.52	0.63	0.99	1.22	1.25	1.67	0.78	0.59	1.03	442.99	1.81	0.59	3.07	0	0.1	Stable
XM_005202864.3	autophagy related 9A(ATG9A)	540482	ATG9A	3971	231	14	317	93	156	80	31	139	118	148	1.8	0.11	2.53	0.78	1.21	0.6	0.23	1.06	1	1.19	774.95	-0.56	0.95	-0.58	0.56	0.96	Stable
XM_005202865.4	autophagy related 9A(ATG9A)	540482	ATG9A	3907	271	115	116	65	78	176	165	130	84	107	2.32	0.9	0.88	0.49	0.6	1.52	1.35	1.03	0.65	0.87	412.66	0.23	0.54	0.43	0.66	0.98	Stable
XM_010802369.3	autophagy related 9A(ATG9A)	540482	ATG9A	3501	28	5	1	4	17	5	18	15	6	4	0.24	0.04	0.01	0.04	0.15	0.04	0.16	0.14	0.06	0.04	45.66	-1.69	0.85	-1.98	0.05	0.49	Stable
NM_001034706.2	autophagy related 9A(ATG9A)	540482	ATG9A	3808	224	265	178	343	479	202	291	433	478	330	1.97	2.14	1.38	2.65	3.81	1.79	2.44	3.51	3.79	2.75	765.14	-0.43	0.94	-0.46	0.65	0.98	Stable
XM_024977137.1	autophagy related 9A(ATG9A)	540482	ATG9A	3937	129	29	14	39	79	77	74	31	91	37	0.99	0.25	0.11	0.31	0.61	0.62	0.63	0.24	0.68	0.28	391.7	-0.41	0.61	-0.67	0.5	0.95	Stable
NM_001075254.2	5-aminoimidazole-4-carboxamide ribonucleotide formyltransferase/IMP cyclohydrolase(ATIC)	506343	ATIC	2042	6194	5258	5849	4214	4269	2923	3756	3996	4597	4540	89.85	75.73	86.72	69.53	66.63	44.18	55.52	62.05	75.4	68.31	5430.15	0.06	0.2	0.28	0.78	0.99	Stable
XM_024998254.1	atlastin GTPase 2(ATL2)	100140212	ATL2	3248	222	251	133	201	165	108	199	96	254	77	2.01	2.34	1.38	1.97	1.57	1	1.94	0.99	2.4	0.7	599.24	1.86	1.05	1.78	0.08	0.57	Stable
NM_001242311.1	atlastin GTPase 2(ATL2)	100140212	ATL2	3228	2438	499	579	1778	385	626	909	892	459	1161	23.95	5.18	5.51	16.32	3.51	5.87	9.49	8.81	4.39	10.86	2440.91	-1.05	0.65	-1.6	0.11	0.66	Stable
XM_024998255.1	atlastin GTPase 2(ATL2)	100140212	ATL2	3315	20	124	22	86	183	131	63	64	94	16	0.19	1.15	0.2	0.82	1.85	1.21	0.56	0.57	0.86	0.16	165.5	0.13	0.9	0.15	0.88	0.99	Stable
XM_024998250.1	atlastin GTPase 2(ATL2)	100140212	ATL2	3666	205	377	49	62	346	176	592	95	625	243	1.73	3.1	0.42	0.57	2.9	1.42	4.75	0.78	5.74	2.11	442.11	-0.5	0.77	-0.65	0.52	0.95	Stable
XM_024998251.1	atlastin GTPase 2(ATL2)	100140212	ATL2	3510	154	119	405	150	698	536	566	146	391	115	1.47	1.04	3.42	1.26	6.02	5.15	5.14	1.28	3.36	1.04	812.13	-0.55	1.09	-0.5			Stable
XM_010821077.3	atlastin GTPase 3(ATL3)	515124	ATL3	6652	7892	5046	7112	4700	4672	5403	5088	5926	1290	4504	37.62	25.41	32.85	20.93	20.66	24.59	25.77	28.39	5.99	20.44	7609.67	-0.03	0.21	-0.14	0.88	0.99	Stable
NM_001098978.2	atlastin GTPase 3(ATL3)	515124	ATL3	1979	456	410	349	290	330	514	645	501	229	1330	6.78	6.27	5.94	4.67	5.15	7.84	10.33	8.48	3.56	19.91	312.46	0.29	0.2	1.44	0.15	0.73	Stable
XM_010812322.3	ATM serine/threonine kinase(ATM)	526824	ATM	10163	0	68	135	98	0	955	31	99	64	69	0	0.21	0.41	0.29	0	3.15	0.09	0.29	0.19	0.21	852.15	2.81	1.14	2.47	0.01	0.28	Stable
NM_001205413.1	ATM interactor(ATMIN)	781217	ATMIN	4411	2470	934	1811	1743	1172	1519	1737	1394	1240	1236	17.85	6.54	12.39	12.53	8.9	10.58	11.66	9.29	8.51	9.44	3315.76	-0.15	0.14	-1.13	0.26	0.84	Stable
XM_024978629.1	ATM interactor(ATMIN)	781217	ATMIN	4325	50	82	20	27	27	338	17	10	22	232	0.39	0.58	0.14	0.18	0.19	2.63	0.13	0.07	0.15	1.7	82.42	2.05	1.1	1.87
XM_005207132.4	atrophin 1(ATN1)	513125	ATN1	4405	1821	767	279	1974	1220	1410	1705	1275	2197	1178	12.7	5.16	1.86	13.57	9.33	10.2	11.95	8.74	15.81	8.96	878.45	-0.2	0.77	-0.25	0.8	0.99	Stable
NM_001205748.1	atrophin 1(ATN1)	513125	ATN1	4442	988	485	126	1684	2292	600	729	967	696	1234	7.45	3.35	0.84	11.15	15.62	4.55	5.23	6.72	4.73	8.81	771.48	-1.48	0.45	-3.25	0	0.07	Stable
XM_005207134.4	atrophin 1(ATN1)	513125	ATN1	4402	2782	1193	215	2609	1667	1201	1500	1476	3461	1463	19.13	9.13	1.56	18.29	11.43	8.65	11.41	10.3	23.29	9.77	2485	-0.05	0.24	-0.18	0.85	0.99	Stable
XM_024991648.1	atrophin 1(ATN1)	513125	ATN1	4592	1361	639	260	658	617	577	886	26	513	292	9.4	4.66	1.74	4.24	3.95	3.8	6.5	0.18	3.45	1.92	1984.77	-0.26	0.49	-0.52	0.6	0.97	Stable
XR_001501328.2	atonal bHLH transcription factor 8(ATOH8)	616225	ATOH8	3185	53	7	418	86	39	143	124	13	86	177	0.56	0.07	4.05	0.82	0.39	1.5	1.2	0.12	0.79	1.68	159.49	1.07	1.17	0.91	0.36	0.9	Stable
NM_001193104.2	atonal bHLH transcription factor 8(ATOH8)	616225	ATOH8	1988	456	451	180	573	299	211	332	523	446	179	6.92	7.19	3.03	8.86	4.46	3.12	5.06	8.86	7.15	2.78	277.51	-0.3	0.53	-0.56	0.58	0.97	Stable
XM_010807526.3	antioxidant 1 copper chaperone(ATOX1)	613998	ATOX1	643	120	118	33	101	28	35	45	69	98	53	5.65	6.18	1.64	4.85	1.31	1.73	2.34	3.3	4.51	2.42	115.87	0.52	0.62	0.84	0.4	0.92	Stable
NM_001130758.1	antioxidant 1 copper chaperone(ATOX1)	613998	ATOX1	442	3399	4045	4409	3611	3739	6074	4082	2737	4136	4379	237.35	276.24	316.29	273.63	259.89	407.07	271.61	187.47	315.28	315.77	4473.21	0.44	0.32	1.38	0.17	0.75	Stable
XM_005209648.4	antioxidant 1 copper chaperone(ATOX1)	613998	ATOX1	1609	478	425	309	291	308	398	201	519	483	646	8.8	7.77	5.81	6.09	6.1	7.63	3.77	10.23	10.05	12.33	463.46	0.39	0.33	1.17	0.24	0.83	Stable
XR_003035401.1	antioxidant 1 copper chaperone(ATOX1)	613998	ATOX1	668	64	39	25	209	44	139	98	36	228	59	2.82	1.77	1.26	9.97	2.03	6.28	4.65	1.81	10.49	2.62	385.99	-0.31	0.49	-0.63	0.53	0.96	Stable
XM_015472347.2	ATPase phospholipid transporting 10B (putative)(ATP10B)	100336948	ATP10B	7255	6323	4248	5106	6031	8216	6189	8063	865	4013	7597	29.19	17.99	20.85	24.45	34.28	28.74	35.42	3.68	16.7	33.2	1242.67	-0.36	0.37	-0.98	0.33	0.88	Stable
XM_024995294.1	ATPase phospholipid transporting 10B (putative)(ATP10B)	100336948	ATP10B	7325	0	3	0	59	0	0	37	0	0	0	0	0.01	0	0.25	0	0	0.17	0	0	0	8356.53	-0.41	0.35	-1.18	0.24	0.83	Stable
XM_024995295.1	ATPase phospholipid transporting 10B (putative)(ATP10B)	100336948	ATP10B	6740	1723	1482	449	1539	2775	1212	1806	0	1304	1379	7.89	6.64	2.11	7.65	12.65	5.33	7.88	0	6.52	6.52	37.3	-1.34	0.74	-1.8	0.07	0.56	Stable
XM_024993336.1	ATPase phospholipid transporting 10D (putative)(ATP10D)	536495	ATP10D	5719	89	148	9	222	186	20	109	10	59	19	0.49	0.87	0.05	1.15	0.96	0.11	0.64	0.06	0.32	0.1	89.96	-0.91	1.04	-0.88	0.38	0.91	Stable
NM_001105628.1	ATPase phospholipid transporting 10D (putative)(ATP10D)	536495	ATP10D	5774	1252	210	30	557	398	674	779	272	246	117	6.38	1.1	0.18	3.07	2.13	3.52	4.28	1.58	1.31	0.6	784.19	0.19	0.44	0.44	0.66	0.98	Stable
XM_025000176.1	ATPase phospholipid transporting 11A(ATP11A)	512547	ATP11A	6751	4419	1508	2001	1279	1682	1700	2154	232	1565	3194	19.82	7.53	9.45	5.85	7.52	7.98	10.69	1.06	6.87	13.91	3261.52	-0.06	0.27	-0.22	0.83	0.99	Stable
XM_005201634.4	ATPase, class VI, type 11B(ATP11B)	614392	ATP11B	4135	399	246	150	101	264	296	252	373	236	196	2.92	2	1.16	0.75	1.93	2.27	2.04	2.77	1.69	1.39	285.39	-2.31	0.59	-3.93	0	0.01	Down
XM_002684898.6	ATPase, class VI, type 11B(ATP11B)	614392	ATP11B	9810	7493	4860	5885	4258	4272	6026	7878	6945	5757	6261	23.57	14.95	19.02	14.54	13.38	18.2	23.62	21.43	19.77	20.34	7680.01	-0.13	0.3	-0.43	0.67	0.98	Stable
XM_024995395.1	ATPase, class VI, type 11B(ATP11B)	614392	ATP11B	6421	253	538	148	458	21	595	301	158	41	444	1.17	2.46	0.7	2.4	0.1	2.86	1.41	0.78	0.21	2.12	160.64	0.54	1.19	0.46	0.65	0.98	Stable
XM_010801333.3	ATPase, class VI, type 11B(ATP11B)	614392	ATP11B	3872	4	20	10	0	25	4	29	28	17	16	0.03	0.15	0.08	0	0.21	0.03	0.23	0.23	0.15	0.13	36.88	-1.45	0.71	-2.05	0.04	0.46	Stable
NM_001293100.1	ATPase, class VI, type 11C(ATP11C)	529689	ATP11C	5945	62	412	0	16	26	0	1	0	194	0	0.31	2.1	0	0.09	0.13	0	0.01	0	1	0	862.19	-0.05	0.24	-0.2	0.84	0.99	Stable
NM_001293100.1	ATPase phospholipid transporting 11C(ATP11C)	529689	ATP11C	5945	62	412	0	16	26	0	1	0	194	0	0.31	2.1	0	0.09	0.13	0	0.01	0	1	0	862.19	-0.05	0.24	-0.2	0.84	0.99	Stable
NM_001192809.1	ATPase 13A1(ATP13A1)	534369	ATP13A1	3834	3613	3232	2838	2975	4222	2115	2673	2202	1939	3117	27.71	25.52	24.94	24.73	33.99	16.65	22.11	19.24	15.54	24.08	5284.01	-0.11	0.24	-0.48	0.63	0.98	Stable
XM_025000671.1	ATPase 13A2(ATP13A2)	510792	ATP13A2	4177	795	514	791	274	841	955	740	560	338	1116	5.75	3.9	6.34	2.02	5.96	6.72	5.36	4.52	2.58	8.25	2639.91	-0.89	0.81	-1.1	0.27	0.85	Stable
NM_001192271.2	ATPase 13A2(ATP13A2)	510792	ATP13A2	4075	7797	2580	5731	5804	5308	1633	4995	3262	4153	6360	56.27	19.17	47.39	45.4	40.2	12.1	38.87	26.81	31.31	46.23	3718.85	0.49	0.6	0.81	0.42	0.92	Stable
XM_005201490.4	ATPase 13A3(ATP13A3)	523889	ATP13A3	7227	2191	1707	2594	1597	823	2388	1359	2029	3564	3250	9.18	7.96	11.44	6.82	3.44	10.48	6.3	8.63	14.61	13.23	2149.92	1.35	0.45	3.01	0	0.11	Stable
NM_001192585.1	ATPase 13A3(ATP13A3)	523889	ATP13A3	3899	1415	2148	1365	706	171	2069	728	2817	2650	1033	10.67	16.68	11.8	5.77	1.35	16.02	5.92	24.2	20.88	7.85	12.71	0.39	0.69	0.57	0.57	0.97	Stable
XM_024989650.1	ATPase 13A3(ATP13A3)	523889	ATP13A3	7176	3917	2025	2260	2135	2682	1105	2741	2339	1346	3355	16.77	8.36	9.26	9.01	12.59	4.91	11.79	9.84	5.95	15.66	3191.49	-0.63	0.41	-1.55	0.12	0.68	Stable
NM_001076798.1	ATPase Na+/K+ transporting subunit alpha 1(ATP1A1)	282144	ATP1A1	3646	50226	45474	59190	57679	55958	44016	69655	48083	40185	54894	461.39	383.18	480.89	465.26	464.65	406.76	608.92	407.03	332.69	477.39	53244.1	-0.19	0.29	-0.65	0.52	0.95	Stable
NM_001081524.1	ATPase, Na+/K+ transporting, alpha 2 polypeptide(ATP1A2)	515161	ATP1A2	5095	1284	341	640	1375	1126	680	990	517	2442	1181	7.78	2.02	3.98	9.04	6.79	3.95	5.71	3.07	16.15	7.39	820.58	-0.94	0.38	-2.46	0.01	0.29	Stable
NM_001035334.1	ATPase Na+/K+ transporting subunit beta 1(ATP1B1)	519758	ATP1B1	556	93	79	97	79	62	51	84	35	52	75	5.3	4.76	5.36	4.21	3.28	2.78	5.09	2.01	2.89	4.07	7215.02	-0.17	0.22	-0.77	0.44	0.93	Stable
NM_174677.2	ATPase Na+/K+ transporting subunit beta 2(ATP1B2)	282562	ATP1B2	932	146	69	146	173	76	68	37	185	116	117	4.61	2.24	5.28	5.92	2.52	2.2	1.26	6.65	3.82	3.72	86.32	0.24	0.6	0.4	0.69	0.98	Stable
NM_001035393.2	ATPase Na+/K+ transporting subunit beta 3(ATP1B3)	532844	ATP1B3	1506	4827	5467	5900	6610	6213	6893	7128	2868	6671	7852	98.93	109.58	124.22	147.01	126.74	135.58	139.2	57.65	149.25	166.18	6434.5	0.06	0.37	0.17	0.87	0.99	Stable
NM_001205490.1	ATP23 metallopeptidase and ATP synthase assembly factor homolog(ATP23)	514014	ATP23	1183	587	716	585	581	382	637	528	716	605	515	16.62	18.59	14.65	14.44	9.78	18.14	14.23	18.68	15.44	13.8	586.46	0.45	0.29	1.54	0.12	0.68	Stable
XM_024991669.1	ATP23 metallopeptidase and ATP synthase assembly factor homolog(ATP23)	514014	ATP23	1470	205	51	97	51	52	66	85	108	14	55	4.42	1.16	2.03	1.03	1.04	1.36	1.95	2.34	0.29	1.13	92.77	-0.44	0.46	-0.96	0.34	0.89	Stable
XM_024991671.1	ATP23 metallopeptidase and ATP synthase assembly factor homolog(ATP23)	514014	ATP23	1102	129	46	55	141	68	174	68	59	36	74	3.47	1.23	1.51	4.31	1.97	4.87	1.86	1.7	1.09	2.06	65.51	-0.05	0.48	-0.1	0.92	1	Stable
NM_001075767.1	ATPase sarcoplasmic/endoplasmic reticulum Ca2+ transporting 1(ATP2A1)	518117	ATP2A1	3491	74	71	48	77	26	44	10	70	42	78	0.62	0.62	0.46	0.7	0.23	0.38	0.09	0.67	0.37	0.66	43.82	0.75	0.73	1.03	0.3	0.87	Stable
XR_812339.3	ATPase sarcoplasmic/endoplasmic reticulum Ca2+ transporting 2(ATP2A2)	540568	ATP2A2	5771	3586	781	3485	7378	4397	2599	2781	3053	3270	2330	19.18	4.08	19.15	42.82	23.41	13.34	14.17	16.02	19.09	12.87	1601.09	-2.45	0.94	-2.6	0.01	0.23	Stable
XM_024977411.1	ATPase sarcoplasmic/endoplasmic reticulum Ca2+ transporting 2(ATP2A2)	540568	ATP2A2	7755	3136	16250	7230	7270	8713	6764	8932	11717	8493	13152	12.42	62.07	27.42	28.38	37.86	27.8	35.55	45.61	34.73	56.8	16759.8	0.05	0.32	0.17	0.87	0.99	Stable
NM_001114154.2	ATPase sarcoplasmic/endoplasmic reticulum Ca2+ transporting 3(ATP2A3)	512313	ATP2A3	4379	11682	8917	15296	10511	4933	7250	13144	12823	8185	10918	89.88	64.9	107.81	72.45	35.72	55.45	92.22	86.74	54.97	75.48	4080.2	0.3	0.64	0.46	0.64	0.98	Stable
XM_024979978.1	ATPase sarcoplasmic/endoplasmic reticulum Ca2+ transporting 3(ATP2A3)	512313	ATP2A3	3069	34	53	63	60	120	23	23	134	9	54	0.35	0.58	0.63	0.58	1.15	0.23	0.25	1.39	0.09	0.53	75.57	0.25	0.67	0.37	0.71	0.98	Stable
XM_024979977.1	ATPase sarcoplasmic/endoplasmic reticulum Ca2+ transporting 3(ATP2A3)	512313	ATP2A3	4580	0	0	311	349	1519	0	325	8835	213	211	0	0	2.05	2.42	11.11	0	2.1	56.73	1.41	1.55	5205.02	0.1	0.22	0.45	0.65	0.98	Stable
NM_174696.2	ATPase plasma membrane Ca2+ transporting 1(ATP2B1)	282641	ATP2B1	4417	996	420	590	1044	1132	1179	1391	488	491	1562	7.15	3.18	4.1	7	7.54	8.08	10.61	3.52	3.43	10.67	1076.72	-0.22	0.53	-0.42	0.67	0.98	Stable
[truncated: 27,966 more rows]
