# Supplementary material for: Characterization and Duodenal Transcriptome Analysis of Chinese Beef Cattle With Divergent Feed Efficiency Using RNA-Seq
Source: Front Genet. 2021 Oct 5;12:741878. doi: 10.3389/fgene.2021.741878 (PMC8524388; doi:10.3389/fgene.2021.741878)
Supplement: Supplementary file 11 [file Table7.XLSX]

## Sheet: Sheet1
Table S7 KEGG analysis of 380 DEGs between HRFI and LRFI group
#Term	ID	Input number	Background number	P-Value	Input
Metabolic pathways	bta01100	26	1468	0.015	MSMO1|ACP2|LCLAT1|UROS|P4HA1|ME3|HPSE2|CYP2U1|B3GNT5|CERS5|CTPS1|HADHB|TDO2|IMPA1|MGAT3|MGAT5|AGMAT|ALDOA|GALNT6|POMK|GSTO1|INPPL1|UCKL1|NDUFS1|MGAT4B|GFPT1
Pathways in cancer	bta05200	13	539	0.009	PDGFA|RASGRP1|FN1|IL2RA|MECOM|ITGA3|FGFR3|GSTO1|STK4|ELOC|FGF7|CUL1|FGFR1
Regulation of actin cytoskeleton	bta04810	10	212	0	PDGFA|FN1|ENAH|ITGA3|FGFR3|PAK4|SSH2|FGF7|PAK1|FGFR1
MAPK signaling pathway	bta04010	10	292	0.002	PDGFA|RASGRP1|MECOM|FGFR3|STK4|FGF7|FLNB|PPP3CC|PAK1|FGFR1
Axon guidance	bta04360	9	180	0	PLXNB2|ENAH|EPHA4|EPHA1|SSH2|PAK4|PPP3CC|PAK1|SEMA6A
Rap1 signaling pathway	bta04015	9	216	0.001	PDGFA|APBB1IP|ENAH|TLN1|KRIT1|RAPGEF1|FGF7|FGFR3|FGFR1
Focal adhesion	bta04510	8	198	0.002	PDGFA|FN1|ITGA3|TLN1|RAPGEF1|PAK4|FLNB|PAK1
Ras signaling pathway	bta04014	8	242	0.007	PDGFA|RASGRP1|FGFR3|PAK4|STK4|FGF7|PAK1|FGFR1
PI3K-Akt signaling pathway	bta04151	8	373	0.061	PDGFA|FN1|IL2RA|ITGA3|FGF7|ATF6B|FGFR3|FGFR1
Endocytosis	bta04144	7	246	0.023	IL2RA|DNM2|VPS37C|ACAP1|DNM1|ARFGAP1|FGFR3
Hypertrophic cardiomyopathy (HCM)	bta05410	6	92	0.001	ITGA3|DMD|PRKAG2|TPM2|TPM1|DAG1
cGMP-PKG signaling pathway	bta04022	6	169	0.013	GTF2IRD1|ADRA2A|MEF2A|ATF6B|PPP3CC|ATP2B4
Proteoglycans in cancer	bta05205	6	202	0.028	FN1|TWIST2|FLNB|HPSE2|PAK1|FGFR1
Dilated cardiomyopathy (DCM)	bta05414	5	99	0.006	ITGA3|DMD|DAG1|TPM1|TPM2
T cell receptor signaling pathway	bta04660	5	107	0.008	PAK4|CTLA4|PPP3CC|RASGRP1|PAK1
Wnt signaling pathway	bta04310	5	161	0.037	CHD8|PSEN1|PPP3CC|NOTUM|CUL1
Tight junction	bta04530	5	178	0.052	MYH11|PRKAG2|ACTR3B|MPDZ|CLDN1
Alzheimer disease	bta05010	5	180	0.054	APP|NDUFS1|PSEN1|PPP3CC|APBB1
Transcriptional misregulation in cancer	bta05202	5	188	0.063	PDGFA|PBX3|CD40|NCOR1|CDK14
cAMP signaling pathway	bta04024	5	228	0.116	FXYD1|EDN2|ATP2B4|HTR1B|PAK1
Human immunodeficiency virus 1 infection	bta05170	5	234	0.125	PAK4|PPP3CC|PAK1|ELOC|CUL1
Human T-cell leukemia virus 1 infection	bta05166	5	234	0.125	IL2RA|ATF6B|PPP3CC|CD40|TLN1
Thermogenesis	bta04714	5	239	0.133	NDUFS1|FGFR1|PRKAG2|ARID1A|KDM1A
Renal cell carcinoma	bta05211	4	71	0.009	PAK4|PAK1|RAPGEF1|ELOC
Arrhythmogenic right ventricular cardiomyopathy (ARVC)	bta05412	4	76	0.012	DMD|ITGA3|DSC2|DAG1
Ubiquitin mediated proteolysis	bta04120	4	140	0.075	UBE3B|UBA2|ELOC|CUL1
Adrenergic signaling in cardiomyocytes	bta04261	4	150	0.091	ATF6B|ATP2B4|TPM1|TPM2
Protein processing in endoplasmic reticulum	bta04141	4	165	0.117	SAR1A|ATF6B|CUL1|SEC31A
MicroRNAs in cancer	bta05206	4	270	0.356	PAK4|PDGFA|FGFR3|TPM1
Neuroactive ligand-receptor interaction	bta04080	4	363	0.577	CCK|EDN2|ADRA2A|HTR1B
Hippo signaling pathway - multiple species	bta04392	3	29	0.005	TEAD1|RASSF2|PAK1
Circadian rhythm	bta04710	3	31	0.006	PRKAG2|CUL1|CLOCK
N-Glycan biosynthesis	bta00510	3	51	0.022	MGAT3|MGAT5|MGAT4B
Melanoma	bta05218	3	73	0.052	FGF7|PDGFA|FGFR1
Bacterial invasion of epithelial cells	bta05100	3	74	0.053	DNM1|FN1|DNM2
Viral myocarditis	bta05416	3	76	0.057	DMD|DAG1|CD40
Platinum drug resistance	bta01524	3	78	0.06	ERCC1|GSTO1|ATP7A
ECM-receptor interaction	bta04512	3	87	0.077	ITGA3|DAG1|FN1
Fc gamma R-mediated phagocytosis	bta04666	3	94	0.092	PAK1|INPPL1|DNM2
Pancreatic secretion	bta04972	3	97	0.098	CPA3|ATP2B4|CCK
Th1 and Th2 cell differentiation	bta04658	3	98	0.101	RUNX3|PPP3CC|IL2RA
Parathyroid hormone synthesis, secretion and action	bta04928	3	104	0.114	ATF6B|MEF2A|FGFR1
C-type lectin receptor signaling pathway	bta04625	3	106	0.119	CARD9|PPP3CC|PAK1
Oocyte meiosis	bta04114	3	119	0.152	PPP3CC|CUL1|CPEB2
Platelet activation	bta04611	3	121	0.157	RASGRP1|APBB1IP|TLN1
Lysosome	bta04142	3	123	0.162	SLC17A5|NAGPA|ACP2
Yersinia infection	bta05135	3	131	0.184	ARHGEF28|FN1|ACTR3B
Dopaminergic synapse	bta04728	3	132	0.187	ATF6B|PPP3CC|CLOCK
Insulin signaling pathway	bta04910	3	137	0.201	PRKAG2|RAPGEF1|INPPL1
Signaling pathways regulating pluripotency of stem cells	bta04550	3	139	0.206	ISL1|FGFR3|FGFR1
Fluid shear stress and atherosclerosis	bta05418	3	145	0.223	PDGFA|MEF2A|GSTO1
Phospholipase D signaling pathway	bta04072	3	152	0.244	PDGFA|DNM1|DNM2
Cell adhesion molecules (CAMs)	bta04514	3	159	0.264	CLDN1|CD40|CTLA4
NOD-like receptor signaling pathway	bta04621	3	181	0.33	ERBIN|CARD9|RBCK1
Alcoholism	bta05034	3	224	0.457	ATF6B|H2AFY|HDAC7
Cytokine-cytokine receptor interaction	bta04060	3	323	0.698	CCR9|CD40|IL2RA
Human papillomavirus infection	bta05165	3	345	0.739	PSEN1|ITGA3|FN1
Endocrine and other factor-regulated calcium reabsorption	bta04961	2	46	0.098	DNM1|DNM2
Arginine and proline metabolism	bta00330	2	48	0.105	P4HA1|AGMAT
Notch signaling pathway	bta04330	2	48	0.105	DTX4|PSEN1
Fanconi anemia pathway	bta03460	2	52	0.119	ERCC1|FANCA
Intestinal immune network for IgA production	bta04672	2	56	0.134	CCR9|CD40
Pyrimidine metabolism	bta00240	2	56	0.134	CTPS1|UCKL1
Central carbon metabolism in cancer	bta05230	2	65	0.168	FGFR3|FGFR1
Amphetamine addiction	bta05031	2	67	0.176	ATF6B|PPP3CC
Autoimmune thyroid disease	bta05320	2	71	0.192	CTLA4|CD40
Renin secretion	bta04924	2	72	0.196	EDN2|PPP3CC
Inositol phosphate metabolism	bta00562	2	73	0.2	IMPA1|INPPL1
Drug metabolism - other enzymes	bta00983	2	76	0.212	GSTO1|UCKL1
Synaptic vesicle cycle	bta04721	2	78	0.22	DNM1|DNM2
EGFR tyrosine kinase inhibitor resistance	bta01521	2	80	0.228	PDGFA|FGFR3
PPAR signaling pathway	bta03320	2	82	0.236	PLIN2|ME3
ErbB signaling pathway	bta04012	2	85	0.249	PAK4|PAK1
Salmonella infection	bta05132	2	85	0.249	FLNB|PLEKHM2
Insulin secretion	bta04911	2	85	0.249	ATF6B|CCK
B cell receptor signaling pathway	bta04662	2	86	0.253	PPP3CC|INPPL1
Cardiac muscle contraction	bta04260	2	90	0.269	TPM2|TPM1
Longevity regulating pathway	bta04211	2	90	0.269	ATF6B|PRKAG2
PD-L1 expression and PD-1 checkpoint pathway in cancer	bta05235	2	93	0.281	PPP3CC|RASGRP1
TGF-beta signaling pathway	bta04350	2	93	0.281	CUL1|HAMP
Small cell lung cancer	bta05222	2	94	0.285	ITGA3|FN1
Prostate cancer	bta05215	2	95	0.289	PDGFA|FGFR1
Viral protein interaction with cytokine and cytokine receptor	bta04061	2	95	0.289	CCR9|IL2RA
Aldosterone synthesis and secretion	bta04925	2	96	0.293	ATF6B|ATP2B4
Phosphatidylinositol signaling system	bta04070	2	99	0.306	IMPA1|INPPL1
Choline metabolism in cancer	bta05231	2	100	0.31	LYPLA1|PDGFA
Glycerophospholipid metabolism	bta00564	2	103	0.322	LYPLA1|LCLAT1
Glucagon signaling pathway	bta04922	2	104	0.326	PRKAG2|PPP3CC
Insulin resistance	bta04931	2	110	0.35	GFPT1|PRKAG2
Hematopoietic cell lineage	bta04640	2	110	0.35	IL2RA|ITGA3
HIF-1 signaling pathway	bta04066	2	110	0.35	ALDOA|ELOC
Toll-like receptor signaling pathway	bta04620	2	110	0.35	CD40|IRF5
Carbon metabolism	bta01200	2	113	0.362	ALDOA|ME3
Th17 cell differentiation	bta04659	2	113	0.362	IL2RA|PPP3CC
Protein digestion and absorption	bta04974	2	113	0.362	CPA3|ELN
Serotonergic synapse	bta04726	2	116	0.374	APP|HTR1B
TNF signaling pathway	bta04668	2	118	0.381	ATF6B|DAB2IP
Neurotrophin signaling pathway	bta04722	2	122	0.397	PSEN1|RAPGEF1
Natural killer cell mediated cytotoxicity	bta04650	2	131	0.431	PPP3CC|PAK1
FoxO signaling pathway	bta04068	2	132	0.435	PRKAG2|STK4
Spliceosome	bta03040	2	133	0.439	HNRNPM|SRSF10
Apelin signaling pathway	bta04371	2	140	0.464	MEF2A|PRKAG2
Breast cancer	bta05224	2	150	0.5	FGF7|FGFR1
Oxytocin signaling pathway	bta04921	2	152	0.507	PRKAG2|PPP3CC
Non-alcoholic fatty liver disease (NAFLD)	bta04932	2	158	0.527	NDUFS1|PRKAG2
Ribosome	bta03010	2	160	0.534	RPL6|FAU
Cellular senescence	bta04218	2	166	0.554	PPP3CC|FOXM1
Hepatocellular carcinoma	bta05225	2	174	0.579	ARID1A|GSTO1
Necroptosis	bta04217	2	177	0.588	H2AFY|RBCK1
Systemic lupus erythematosus	bta05322	2	182	0.603	CD40|H2AFY
Chemokine signaling pathway	bta04062	2	189	0.623	CCR9|PAK1
Tuberculosis	bta05152	2	198	0.648	CARD9|PPP3CC
Jak-STAT signaling pathway	bta04630	2	202	0.659	PDGFA|IL2RA
Calcium signaling pathway	bta04020	2	203	0.662	PPP3CC|ATP2B4
Epstein-Barr virus infection	bta05169	2	228	0.722	RUNX3|CD40
Viral carcinogenesis	bta05203	2	241	0.75	ATF6B|HDAC7
Human cytomegalovirus infection	bta05163	2	245	0.758	ATF6B|PPP3CC
Herpes simplex virus 1 infection	bta05168	2	405	0.94	CARD9|ZNF705A
Riboflavin metabolism	bta00740	1	8	0.095	ACP2
Steroid biosynthesis	bta00100	1	19	0.199	MSMO1
Glycosaminoglycan degradation	bta00531	1	22	0.225	HPSE2
Mannose type O-glycan biosynthesis	bta00515	1	23	0.233	POMK
Renin-angiotensin system	bta04614	1	26	0.258	CPA3
Pentose phosphate pathway	bta00030	1	28	0.275	ALDOA
Fatty acid elongation	bta00062	1	29	0.283	HADHB
Glycosphingolipid biosynthesis - lacto and neolacto series	bta00601	1	29	0.283	B3GNT5
Mucin type O-glycan biosynthesis	bta00512	1	31	0.298	GALNT6
Autophagy - other	bta04136	1	33	0.314	ATG2B
Fructose and mannose metabolism	bta00051	1	34	0.321	ALDOA
DNA replication	bta03030	1	36	0.336	RNASEH2A
Alanine, aspartate and glutamate metabolism	bta00250	1	37	0.344	GFPT1
Aldosterone-regulated sodium reabsorption	bta04960	1	37	0.344	NR3C2
Pyruvate metabolism	bta00620	1	38	0.351	ME3
Asthma	bta05310	1	38	0.351	CD40
Primary immunodeficiency	bta05340	1	39	0.358	CD40
Porphyrin and chlorophyll metabolism	bta00860	1	40	0.365	UROS
Fatty acid degradation	bta00071	1	42	0.379	HADHB
Bladder cancer	bta05219	1	43	0.386	FGFR3
Basal transcription factors	bta03022	1	44	0.393	GTF2IRD1
Nucleotide excision repair	bta03420	1	45	0.399	ERCC1
Ferroptosis	bta04216	1	45	0.399	PCBP2
Hedgehog signaling pathway	bta04340	1	47	0.412	CUL1
Tryptophan metabolism	bta00380	1	47	0.412	TDO2
Cocaine addiction	bta05030	1	48	0.419	ATF6B
Sphingolipid metabolism	bta00600	1	49	0.425	CERS5
Amino sugar and nucleotide sugar metabolism	bta00520	1	50	0.432	GFPT1
Amyotrophic lateral sclerosis (ALS)	bta05014	1	51	0.438	PPP3CC
Valine, leucine and isoleucine degradation	bta00280	1	51	0.438	HADHB
Legionellosis	bta05134	1	56	0.468	SAR1A
Allograft rejection	bta05330	1	56	0.468	CD40
VEGF signaling pathway	bta04370	1	58	0.48	PPP3CC
Fatty acid metabolism	bta01212	1	58	0.48	HADHB
Malaria	bta05144	1	59	0.486	CD40
Type I diabetes mellitus	bta04940	1	59	0.486	ICA1
Glutathione metabolism	bta00480	1	60	0.491	GSTO1
Longevity regulating pathway - multiple species	bta04213	1	62	0.502	PRKAG2
Drug metabolism - cytochrome P450	bta00982	1	63	0.508	GSTO1
Lysine degradation	bta00310	1	64	0.513	KMT5A
Glycolysis / Gluconeogenesis	bta00010	1	64	0.513	ALDOA
Cortisol synthesis and secretion	bta04927	1	65	0.519	ATF6B
Mitophagy - animal	bta04137	1	66	0.524	TAX1BP1
Metabolism of xenobiotics by cytochrome P450	bta00980	1	67	0.529	GSTO1
Non-small cell lung cancer	bta05223	1	67	0.529	STK4
Glycerolipid metabolism	bta00561	1	67	0.529	LCLAT1
Adherens junction	bta04520	1	69	0.54	FGFR1
Long-term potentiation	bta04720	1	69	0.54	PPP3CC
Adipocytokine signaling pathway	bta04920	1	72	0.555	PRKAG2
Biosynthesis of amino acids	bta01230	1	73	0.56	ALDOA
Thyroid hormone synthesis	bta04918	1	74	0.564	ATF6B
Chronic myeloid leukemia	bta05220	1	76	0.574	MECOM
Chemical carcinogenesis	bta05204	1	77	0.579	GSTO1
Glioma	bta05214	1	77	0.579	PDGFA
Taste transduction	bta04742	1	79	0.588	HTR1B
Arachidonic acid metabolism	bta00590	1	83	0.606	CYP2U1
Complement and coagulation cascades	bta04610	1	87	0.623	A2M
Progesterone-mediated oocyte maturation	bta04914	1	88	0.627	CPEB2
Gap junction	bta04540	1	90	0.635	PDGFA
Salivary secretion	bta04970	1	93	0.647	ATP2B4
Endocrine resistance	bta01522	1	94	0.651	NCOR1
Amoebiasis	bta05146	1	100	0.674	FN1
NF-kappa B signaling pathway	bta04064	1	102	0.681	CD40
Rheumatoid arthritis	bta05323	1	102	0.681	CTLA4
AGE-RAGE signaling pathway in diabetic complications	bta04933	1	103	0.684	FN1
Leukocyte transendothelial migration	bta04670	1	113	0.718	CLDN1
Toxoplasmosis	bta05145	1	113	0.718	CD40
Glutamatergic synapse	bta04724	1	113	0.718	PPP3CC
Thyroid hormone signaling pathway	bta04919	1	118	0.733	NCOR1
Sphingolipid signaling pathway	bta04071	1	120	0.739	CERS5
AMPK signaling pathway	bta04152	1	123	0.747	PRKAG2
Cell cycle	bta04110	1	123	0.747	CUL1
Relaxin signaling pathway	bta04926	1	132	0.771	ATF6B
Vascular smooth muscle contraction	bta04270	1	133	0.774	EDN2
Osteoclast differentiation	bta04380	1	133	0.774	PPP3CC
Autophagy - animal	bta04140	1	133	0.774	ATG2B
Estrogen signaling pathway	bta04915	1	138	0.786	ATF6B
Oxidative phosphorylation	bta00190	1	140	0.791	NDUFS1
Apoptosis	bta04210	1	142	0.795	DAB2IP
Parkinson disease	bta05012	1	150	0.813	NDUFS1
Hippo signaling pathway	bta04390	1	151	0.815	TEAD1
Measles	bta05162	1	152	0.817	IL2RA
Retrograde endocannabinoid signaling	bta04723	1	152	0.817	NDUFS1
Gastric cancer	bta05226	1	153	0.819	FGF7
Cushing syndrome	bta04934	1	156	0.825	ATF6B
Hepatitis C	bta05160	1	164	0.84	CLDN1
Hepatitis B	bta05161	1	172	0.853	ATF6B
Huntington disease	bta05016	1	198	0.89	NDUFS1
Kaposi sarcoma-associated herpesvirus infection	bta05167	1	206	0.9	PPP3CC
